# Supplementary material for: Comprehensive transcriptional variability analysis reveals gene networks regulating seed oil content of Brassica napus
Source: Genome Biol. 2022 Nov 7;23:233. doi: 10.1186/s13059-022-02801-z (PMC9639296; doi:10.1186/s13059-022-02801-z)
Supplement: Supplementary file 2 — Additional file 2: Table S1. Genome-wide eQTLs identified at 20 DAF. Table S2. Genome-wide eQTLs identified at 40 DAF. Table S3. Genome-wide eGene-eQTLs identified at 20 DAF. Table S4. Genome-wide eGene-eQTLs identified at 40 DAF. Table S5. Results of GO enrichment analysis of specifically identified eGenes at 20 DAF. Table S6. Results of GO enrichment analysis of specifically identified eGenes at 40 DAF. Table S7. Summary of ATAC-Seq data. Table S8. List of homoeologous genes among subgenomes. Table S9. List of homoeologous genes on gene expression trend and regulation at 20 DAF. Table S10. List of homoeologous genes on gene expression trend and regulation at 40 DAF. Table S11. The information of hotspots at 20 DAF. Table S12. The information of hotspots at 40 DAF. Table S13. The list of TWAS significant genes of SOC and SGC at 20 DAF. Table S14. The list of TWAS significant genes of SOC and SGC at 40 DAF. Table S15. Enrichment analysis of eQTL hotspot regulatory genes in TWAS significant genes of SOC at 20 DAF. Table S16. Enrichment analysis of eQTL hotspot regulatory genes in TWAS significant genes of SOC at 40 DAF. Table S17. The results of Tomtom analysis of key sequences identified by Basenji module. Table S18. Primers for gene cloning and PCR confirmation. [file 13059_2022_2801_MOESM2_ESM.xlsx]

## Sheet: ST1
Table S1. Genome-wide eQTLs identified at 20 DAF
QTL name	type	lead SNP	LMM_P
ciseQTL00001	local eQTL	BnvaA0824362522	7.03e-265
ciseQTL00002	local eQTL	BnvaC0613942749	3.09e-224
ciseQTL00003	local eQTL	BnvaC0955710142	1.56e-213
ciseQTL00004	local eQTL	BnvaA0646094245	3.54e-213
ciseQTL00005	local eQTL	BnvaC0407219919	9.32e-205
ciseQTL00006	local eQTL	BnvaC0245351941	9.67e-94
ciseQTL00007	local eQTL	BnvaC0240531352	6.16e-106
ciseQTL00008	local eQTL	BnvaC0418602200	2.28e-197
ciseQTL00009	local eQTL	BnvaC0311501256	1.64e-196
ciseQTL00010	local eQTL	BnvaC0849919119	2.45e-193
ciseQTL00011	local eQTL	BnvaC0144661308	7.13e-193
ciseQTL00012	local eQTL	BnvaC0333655062	3.58e-191
ciseQTL00013	local eQTL	BnvaC0104125778	1.1e-190
ciseQTL00014	local eQTL	BnvaC0711238870	3.13e-49
ciseQTL00015	local eQTL	BnvaA0213249944	1.09e-186
ciseQTL00016	local eQTL	BnvaA0314442139	1.36e-185
ciseQTL00017	local eQTL	BnvaA0952987927	3.78e-184
ciseQTL00018	local eQTL	BnvaA0819708157	2.44e-183
ciseQTL00019	local eQTL	BnvaA0419648823	2.21e-180
ciseQTL00020	local eQTL	BnvaA0827155799	8.46e-180
ciseQTL00021	local eQTL	BnvaC0310687665	2e-178
ciseQTL00022	local eQTL	BnvaA0608382262	2.75e-177
ciseQTL00023	local eQTL	BnvaA0827375674	7.98e-177
ciseQTL00024	local eQTL	BnvaC0429525440	1.14e-176
ciseQTL00025	local eQTL	BnvaC0808268563	2.27e-176
ciseQTL00026	local eQTL	BnvaA0822480814	9.19e-173
ciseQTL00027	local eQTL	BnvaC0100589234	8.41e-176
ciseQTL00028	local eQTL	BnvaC0639310820	1.26e-175
ciseQTL00029	local eQTL	BnvaC0200931723	7.02e-174
ciseQTL00030	local eQTL	BnvaC0377409589	8.32e-173
ciseQTL00031	local eQTL	BnvaA0112595361	9.73e-173
ciseQTL00032	local eQTL	BnvaC0421984894	3.1e-142
ciseQTL00033	local eQTL	BnvaA0214214995	1.11e-171
ciseQTL00034	local eQTL	BnvaC0925634460	1.23e-171
ciseQTL00035	local eQTL	BnvaA0919190942	1.67e-145
ciseQTL00036	local eQTL	BnvaC0456963414	8.9e-72
ciseQTL00037	local eQTL	BnvaA0130538617	1.42e-170
ciseQTL00038	local eQTL	BnvaA0603329221	5.51e-170
ciseQTL00039	local eQTL	BnvaC0372001411	5.78e-170
ciseQTL00040	local eQTL	BnvaC0652213548	2.47e-169
ciseQTL00041	local eQTL	BnvaA0949398227	3.05e-120
ciseQTL00042	local eQTL	BnvaA0917453512	6.99e-169
ciseQTL00043	local eQTL	BnvaC0718004178	4.63e-84
ciseQTL00044	local eQTL	BnvaC0206960293	1.71e-162
ciseQTL00045	local eQTL	BnvaC0150163923	7.93e-168
ciseQTL00046	local eQTL	BnvaC0803355312	8.67e-168
ciseQTL00047	local eQTL	BnvaC0735589448	1.13e-167
ciseQTL00048	local eQTL	BnvaA1013300557	5.4e-167
ciseQTL00049	local eQTL	BnvaA1005863184	9.29e-74
ciseQTL00050	local eQTL	BnvaC0301576504	6.97e-167
ciseQTL00051	local eQTL	BnvaA0947053654	1.52e-166
ciseQTL00052	local eQTL	BnvaC0648589499	1.37e-165
ciseQTL00053	local eQTL	BnvaA0126145696	1.72e-164
ciseQTL00054	local eQTL	BnvaA0329164028	1.75e-105
ciseQTL00055	local eQTL	BnvaC0436323752	4.24e-164
ciseQTL00056	local eQTL	BnvaC0514506206	1.13e-121
ciseQTL00057	local eQTL	BnvaA0961364308	1.18e-163
ciseQTL00058	local eQTL	BnvaA0400491993	7.34e-163
ciseQTL00059	local eQTL	BnvaC0903460484	2.22e-162
ciseQTL00060	local eQTL	BnvaC0234507366	1.65e-160
ciseQTL00061	local eQTL	BnvaC0850569850	2.79e-160
ciseQTL00062	local eQTL	BnvaA0917331389	3.6e-81
ciseQTL00063	local eQTL	BnvaC0908011243	4.37e-159
ciseQTL00064	local eQTL	BnvaA0804765779	5.61e-159
ciseQTL00065	local eQTL	BnvaC0255392467	6.76e-159
ciseQTL00066	local eQTL	BnvaC0360112335	7.78e-159
ciseQTL00067	local eQTL	BnvaC0652237124	1.23e-158
ciseQTL00068	local eQTL	BnvaC0407898491	1.79e-158
ciseQTL00070	local eQTL	BnvaA0541241947	2.52e-136
ciseQTL00071	local eQTL	BnvaC0455900472	2.01e-157
ciseQTL00072	local eQTL	BnvaC0911927336	2.49e-157
ciseQTL00073	local eQTL	BnvaA0951618478	4.8e-157
ciseQTL00074	local eQTL	BnvaA0711231463	5.51e-157
ciseQTL00075	local eQTL	BnvaC0748536649	5.47e-156
ciseQTL00076	local eQTL	BnvaA0702519228	1.84e-155
ciseQTL00077	local eQTL	BnvaC0825492536	1.28e-154
ciseQTL00078	local eQTL	BnvaC0609108184	1.88e-154
ciseQTL00079	local eQTL	BnvaC0401367350	5.29e-154
ciseQTL00080	local eQTL	BnvaC0202626319	8.87e-154
ciseQTL00081	local eQTL	BnvaA0538130895	9.12e-154
ciseQTL00082	local eQTL	BnvaA0108155633	1.24e-153
ciseQTL00083	local eQTL	BnvaC0909402927	3.24e-153
ciseQTL00084	local eQTL	BnvaA0900660981	7.39e-153
ciseQTL00085	local eQTL	BnvaC0374750435	4.84e-152
ciseQTL00086	local eQTL	BnvaC0504912523	3.8e-151
ciseQTL00087	local eQTL	BnvaC0205125515	4.48e-151
ciseQTL00088	local eQTL	BnvaC0359055346	1.19e-150
ciseQTL00089	local eQTL	BnvaC0318488759	1.97e-150
ciseQTL00090	local eQTL	BnvaA0343621391	4e-88
ciseQTL00091	local eQTL	BnvaA0614327678	9.43e-104
ciseQTL00092	local eQTL	BnvaA0635417402	2.33e-150
ciseQTL00093	local eQTL	BnvaA0401244490	3.26e-99
ciseQTL00094	local eQTL	BnvaC0342164153	1.07e-149
ciseQTL00095	local eQTL	BnvaA0307068440	2.03e-149
ciseQTL00096	local eQTL	BnvaA0700704541	2.3e-149
ciseQTL00097	local eQTL	BnvaA1001088162	2.71e-149
ciseQTL00098	local eQTL	BnvaA1017733630	3.11e-149
ciseQTL00099	local eQTL	BnvaC0555053613	3.9e-149
ciseQTL00100	local eQTL	BnvaC0338153711	9.02e-149
ciseQTL00101	local eQTL	BnvaC0613357584	1.04e-148
ciseQTL00102	local eQTL	BnvaA0323395192	1.72e-148
ciseQTL00103	local eQTL	BnvaA0637056849	2.46e-148
ciseQTL00104	local eQTL	BnvaC0622668203	6.95e-148
ciseQTL00105	local eQTL	BnvaC0146223522	1e-147
ciseQTL00106	local eQTL	BnvaC0938757596	1.89e-18
ciseQTL00108	local eQTL	BnvaC0366612572	2.74e-147
ciseQTL00109	local eQTL	BnvaC0901241495	3.17e-147
ciseQTL00110	local eQTL	BnvaC0842987830	3.87e-147
ciseQTL00111	local eQTL	BnvaC0420751942	2.55e-83
ciseQTL00112	local eQTL	BnvaA0313867624	1.13e-13
ciseQTL00113	local eQTL	BnvaA0536633190	1.97e-146
ciseQTL00114	local eQTL	BnvaA0712104894	1.97e-146
ciseQTL00115	local eQTL	BnvaC0137480543	2.82e-146
ciseQTL00116	local eQTL	BnvaA0645568113	4.12e-146
ciseQTL00117	local eQTL	BnvaC0639753059	3.26e-136
ciseQTL00118	local eQTL	BnvaC0375193476	4.93e-146
ciseQTL00119	local eQTL	BnvaC0128822823	6.13e-146
ciseQTL00120	local eQTL	BnvaC0204627168	8.58e-146
ciseQTL00121	local eQTL	BnvaA0209602909	1.03e-145
ciseQTL00122	local eQTL	BnvaA0315791643	1.34e-145
ciseQTL00123	local eQTL	BnvaC0150925713	1.46e-145
ciseQTL00124	local eQTL	BnvaC0419558880	2.46e-145
ciseQTL00125	local eQTL	BnvaA0805859571	2.39e-87
ciseQTL00126	local eQTL	BnvaA0955569569	3.69e-145
ciseQTL00127	local eQTL	BnvaC0212371845	1.27e-144
ciseQTL00128	local eQTL	BnvaC0744531048	1.8e-144
ciseQTL00129	local eQTL	BnvaA1023807184	2.71e-144
ciseQTL00130	local eQTL	BnvaC0209983802	1.84e-79
ciseQTL00131	local eQTL	BnvaC0133796895	5.07e-45
ciseQTL00132	local eQTL	BnvaC0370515902	4.69e-144
ciseQTL00133	local eQTL	BnvaC0751328709	1.58e-103
ciseQTL00134	local eQTL	BnvaA1024284496	1.2e-143
ciseQTL00135	local eQTL	BnvaA0723274125	1.31e-143
ciseQTL00136	local eQTL	BnvaA0217422640	3.33e-130
ciseQTL00138	local eQTL	BnvaA0962799956	7.37e-143
ciseQTL00139	local eQTL	BnvaC0110825842	2.03e-142
ciseQTL00140	local eQTL	BnvaA0961864863	2.14e-142
ciseQTL00141	local eQTL	BnvaA0533773408	2.91e-142
ciseQTL00142	local eQTL	BnvaC0357334853	3.19e-142
ciseQTL00143	local eQTL	BnvaA0961101640	4.73e-142
ciseQTL00144	local eQTL	BnvaA0316342739	9.45e-142
ciseQTL00145	local eQTL	BnvaA1001637481	1.81e-141
ciseQTL00146	local eQTL	BnvaC0751936437	2.18e-141
ciseQTL00147	local eQTL	BnvaC0214406589	2.44e-141
ciseQTL00148	local eQTL	BnvaC0830706909	2.57e-141
ciseQTL00149	local eQTL	BnvaC0966792037	3.86e-141
ciseQTL00150	local eQTL	BnvaA0227241032	5.74e-141
ciseQTL00151	local eQTL	BnvaA0503491860	7.89e-141
ciseQTL00152	local eQTL	BnvaC0211190865	7.99e-141
ciseQTL00153	local eQTL	BnvaC0468542735	8.1e-141
ciseQTL00154	local eQTL	BnvaC0851480205	1.36e-140
ciseQTL00155	local eQTL	BnvaA0817387776	1.56e-140
ciseQTL00157	local eQTL	BnvaC0967212594	1.78e-140
ciseQTL00158	local eQTL	BnvaC0229439189	2.1e-140
ciseQTL00159	local eQTL	BnvaC0903696421	1.16e-49
ciseQTL00160	local eQTL	BnvaC0237990237	2.36e-140
ciseQTL00163	local eQTL	BnvaC0922688924	3.1e-140
ciseQTL00164	local eQTL	BnvaC0650403654	7.99e-140
ciseQTL00165	local eQTL	BnvaC0452793687	1.69e-139
ciseQTL00166	local eQTL	BnvaC0336465182	1.9e-139
ciseQTL00167	local eQTL	BnvaC0243597015	2.06e-139
ciseQTL00168	local eQTL	BnvaA0343909658	1.19e-89
ciseQTL00169	local eQTL	BnvaA0421590824	1.38e-138
ciseQTL00170	local eQTL	BnvaC0643120754	1.04e-112
ciseQTL00171	local eQTL	BnvaA0332043680	4.54e-138
ciseQTL00172	local eQTL	BnvaC0146740695	6.74e-138
ciseQTL00173	local eQTL	BnvaC0304199742	8.96e-138
ciseQTL00174	local eQTL	BnvaA0211253503	1.21e-137
ciseQTL00175	local eQTL	BnvaC0114467354	2.96e-137
ciseQTL00176	local eQTL	BnvaA0308106249	6e-137
ciseQTL00177	local eQTL	BnvaA0134999249	6.03e-137
ciseQTL00178	local eQTL	BnvaA0413637213	9.37e-137
ciseQTL00179	local eQTL	BnvaA0216848536	2.63e-110
ciseQTL00180	local eQTL	BnvaA0136460437	1.48e-136
ciseQTL00182	local eQTL	BnvaA0603655367	3.95e-136
ciseQTL00183	local eQTL	BnvaA0541645551	4.12e-136
ciseQTL00184	local eQTL	BnvaA0953026107	5.01e-136
ciseQTL00185	local eQTL	BnvaA0330136547	5.7e-136
ciseQTL00186	local eQTL	BnvaA0302694695	9.19e-136
ciseQTL00187	local eQTL	BnvaC0459273630	1.05e-135
ciseQTL00188	local eQTL	BnvaC0454887837	1.36e-135
ciseQTL00189	local eQTL	BnvaC0831914678	1.43e-135
ciseQTL00190	local eQTL	BnvaC0405227783	2.41e-135
ciseQTL00191	local eQTL	BnvaC0113310071	1.19e-112
ciseQTL00192	local eQTL	BnvaC0441319594	9.58e-135
ciseQTL00193	local eQTL	BnvaC0843872603	1.27e-80
ciseQTL00194	local eQTL	BnvaA0611041016	2.93e-134
ciseQTL00195	local eQTL	BnvaC0343663090	3.52e-134
ciseQTL00196	local eQTL	BnvaA0723026510	7.37e-134
ciseQTL00197	local eQTL	BnvaA0314715635	2.23e-133
ciseQTL00198	local eQTL	BnvaC0910686769	2.77e-133
ciseQTL00199	local eQTL	BnvaA0965211684	2.88e-133
ciseQTL00200	local eQTL	BnvaA0643212693	3.18e-133
ciseQTL00201	local eQTL	BnvaC0148738053	7.18e-133
ciseQTL00202	local eQTL	BnvaA0959233189	1.31e-132
ciseQTL00203	local eQTL	BnvaA0732263668	3.23e-132
ciseQTL00204	local eQTL	BnvaC0846441974	3.32e-132
ciseQTL00206	local eQTL	BnvaA0601907812	7.96e-132
ciseQTL00207	local eQTL	BnvaA0131308691	9.76e-132
ciseQTL00208	local eQTL	BnvaC0524569459	1.43e-131
ciseQTL00209	local eQTL	BnvaA0964306469	2.96e-131
ciseQTL00210	local eQTL	BnvaA1016978364	3.96e-131
ciseQTL00211	local eQTL	BnvaA0721724723	1.1e-114
ciseQTL00212	local eQTL	BnvaA0728776118	5.91e-131
ciseQTL00213	local eQTL	BnvaC0806095931	6.8e-131
ciseQTL00214	local eQTL	BnvaA0232760085	8.15e-131
ciseQTL00215	local eQTL	BnvaA0702143772	1.27e-130
ciseQTL00216	local eQTL	BnvaA0400290280	3.56e-130
ciseQTL00217	local eQTL	BnvaC0140946212	3.99e-130
ciseQTL00218	local eQTL	BnvaC0448116415	4.2e-130
ciseQTL00219	local eQTL	BnvaC0825296447	4.24e-130
ciseQTL00220	local eQTL	BnvaC0313798030	1.16e-40
ciseQTL00221	local eQTL	BnvaC0204155573	5.55e-130
ciseQTL00222	local eQTL	BnvaC0840405329	9.6e-130
ciseQTL00223	local eQTL	BnvaC0930967290	1.12e-129
ciseQTL00225	local eQTL	BnvaA0713545711	2.21e-129
ciseQTL00226	local eQTL	BnvaC0465543331	2.93e-129
ciseQTL00227	local eQTL	BnvaA0405418348	1.98e-56
ciseQTL00228	local eQTL	BnvaA0812531013	4.08e-129
ciseQTL00229	local eQTL	BnvaA0827059540	4.66e-129
ciseQTL00230	local eQTL	BnvaC0105765746	7.2e-129
ciseQTL00231	local eQTL	BnvaC0209696933	8.1e-129
ciseQTL00232	local eQTL	BnvaA1003325128	8.87e-129
ciseQTL00233	local eQTL	BnvaC0126211133	3.67e-124
ciseQTL00234	local eQTL	BnvaA0823256363	1.67e-128
ciseQTL00235	local eQTL	BnvaC0334873390	2.16e-128
ciseQTL00236	local eQTL	BnvaA0328243347	2.35e-128
ciseQTL00237	local eQTL	BnvaC0805500969	3.42e-128
ciseQTL00238	local eQTL	BnvaA0825788423	3.85e-128
ciseQTL00239	local eQTL	BnvaA0112923717	4.16e-128
ciseQTL00240	local eQTL	BnvaA0227900281	1.15e-39
ciseQTL00241	local eQTL	BnvaC0645700912	6.2e-128
ciseQTL00242	local eQTL	BnvaA0303542339	9.23e-128
ciseQTL00243	local eQTL	BnvaA0710850382	1.11e-127
ciseQTL00244	local eQTL	BnvaC0851119875	1.37e-127
ciseQTL00245	local eQTL	BnvaA0820546134	1.44e-127
ciseQTL00246	local eQTL	BnvaC0510034136	2.49e-127
ciseQTL00247	local eQTL	BnvaA0424124534	2.99e-82
ciseQTL00248	local eQTL	BnvaC0446122981	2.55e-102
ciseQTL00249	local eQTL	BnvaC0149040811	5.71e-127
ciseQTL00250	local eQTL	BnvaA0956390006	5.87e-127
ciseQTL00251	local eQTL	BnvaC0952051742	6.86e-127
ciseQTL00252	local eQTL	BnvaA0403637536	7.12e-127
ciseQTL00253	local eQTL	BnvaC0634279991	8.85e-127
ciseQTL00254	local eQTL	BnvaA0902407313	6.7e-120
ciseQTL00255	local eQTL	BnvaA0325788167	1.38e-126
ciseQTL00256	local eQTL	BnvaC0435281198	1.68e-126
ciseQTL00257	local eQTL	BnvaC0362105718	1.68e-126
ciseQTL00258	local eQTL	BnvaA0304188971	1.79e-126
ciseQTL00259	local eQTL	BnvaC0550199858	1.98e-126
ciseQTL00260	local eQTL	BnvaC0264770420	5.2e-126
ciseQTL00261	local eQTL	BnvaA0959332516	1.46e-57
ciseQTL00262	local eQTL	BnvaC0457354805	5.91e-126
ciseQTL00263	local eQTL	BnvaA0320699949	1.36e-48
ciseQTL00264	local eQTL	BnvaC0205781024	7.62e-126
ciseQTL00265	local eQTL	BnvaC0303169569	9.03e-126
ciseQTL00266	local eQTL	BnvaA0962770659	9.05e-126
ciseQTL00267	local eQTL	BnvaC0326408718	1.11e-125
ciseQTL00268	local eQTL	BnvaC0958218944	2.15e-125
ciseQTL00269	local eQTL	BnvaC0261067988	1.03e-124
ciseQTL00270	local eQTL	BnvaA0341731860	7.18e-58
ciseQTL00271	local eQTL	BnvaC0707745807	2.42e-124
ciseQTL00272	local eQTL	BnvaC0448971729	2.88e-124
ciseQTL00273	local eQTL	BnvaC0905090687	3.58e-124
ciseQTL00274	local eQTL	BnvaC0921196510	4.83e-124
ciseQTL00275	local eQTL	BnvaA0225698281	4.84e-124
ciseQTL00276	local eQTL	BnvaA0511799898	7.96e-46
ciseQTL00277	local eQTL	BnvaA0125241700	6.15e-124
ciseQTL00278	local eQTL	BnvaC0145123736	6.23e-114
ciseQTL00279	local eQTL	BnvaA0731697464	1.36e-123
ciseQTL00280	local eQTL	BnvaC0640867167	1.43e-123
ciseQTL00281	local eQTL	BnvaA0214998919	2.3e-123
ciseQTL00282	local eQTL	BnvaA0907551272	2.37e-123
ciseQTL00283	local eQTL	BnvaC0364114606	4.57e-123
ciseQTL00285	local eQTL	BnvaC0264952017	8.83e-123
ciseQTL00286	local eQTL	BnvaC0631555290	4.18e-105
ciseQTL00287	local eQTL	BnvaA0330340401	1.51e-122
ciseQTL00288	local eQTL	BnvaA0208649758	2.73e-114
ciseQTL00289	local eQTL	BnvaA0207979527	2.65e-122
ciseQTL00290	local eQTL	BnvaC0338081352	2.79e-122
ciseQTL00291	local eQTL	BnvaA0711771247	7.39e-107
ciseQTL00292	local eQTL	BnvaA1021624558	6.46e-122
ciseQTL00293	local eQTL	BnvaA0302235688	8.08e-122
ciseQTL00294	local eQTL	BnvaA0637818883	1.55e-40
ciseQTL00295	local eQTL	BnvaC0149761286	1.46e-121
ciseQTL00296	local eQTL	BnvaA0714839573	1.99e-121
ciseQTL00297	local eQTL	BnvaA0946589349	2.98e-121
ciseQTL00298	local eQTL	BnvaA0206978249	3.12e-121
ciseQTL00299	local eQTL	BnvaC0759158905	3.77e-121
ciseQTL00300	local eQTL	BnvaA1021184559	6.34e-121
ciseQTL00301	local eQTL	BnvaA0413082961	7.6e-121
ciseQTL00302	local eQTL	BnvaC0231521298	7.63e-121
ciseQTL00303	local eQTL	BnvaA0821900650	8.67e-121
ciseQTL00304	local eQTL	BnvaA1025208732	1.05e-120
ciseQTL00305	local eQTL	BnvaC0236162267	7.13e-50
ciseQTL00306	local eQTL	BnvaC0906533766	1.53e-120
ciseQTL00307	local eQTL	BnvaC0642415489	1.59e-120
ciseQTL00308	local eQTL	BnvaA0400367194	1.78e-120
ciseQTL00309	local eQTL	BnvaC0325111174	2.06e-120
ciseQTL00310	local eQTL	BnvaA0213297988	3.3e-120
ciseQTL00311	local eQTL	BnvaA0800683362	3.72e-93
ciseQTL00312	local eQTL	BnvaA0715658711	6.5e-120
ciseQTL00313	local eQTL	BnvaA0309179834	7.03e-120
ciseQTL00314	local eQTL	BnvaA0510016304	4.66e-90
ciseQTL00315	local eQTL	BnvaA0504902122	2.25e-119
ciseQTL00316	local eQTL	BnvaC0620168920	5.51e-119
ciseQTL00317	local eQTL	BnvaA0536687851	7.95e-119
ciseQTL00318	local eQTL	BnvaC0361306684	1.18e-118
ciseQTL00319	local eQTL	BnvaA0914258328	1.54e-118
ciseQTL00320	local eQTL	BnvaA0609049908	1.87e-96
ciseQTL00321	local eQTL	BnvaA0309631628	3.24e-118
ciseQTL00322	local eQTL	BnvaA0604018545	3.81e-118
ciseQTL00323	local eQTL	BnvaC0627453518	4.36e-118
ciseQTL00324	local eQTL	BnvaC0208316374	5.2e-118
ciseQTL00325	local eQTL	BnvaA0818954765	6.36e-118
ciseQTL00326	local eQTL	BnvaA0531324667	8.08e-118
ciseQTL00327	local eQTL	BnvaC0732788095	1.01e-117
ciseQTL00328	local eQTL	BnvaC0629438379	1.23e-117
ciseQTL00330	local eQTL	BnvaA1020349240	7.86e-66
ciseQTL00331	local eQTL	BnvaC0213272356	2.37e-117
ciseQTL00332	local eQTL	BnvaC0512367079	2.67e-117
ciseQTL00333	local eQTL	BnvaA0915073303	2.82e-117
ciseQTL00334	local eQTL	BnvaC0119544740	2.91e-117
ciseQTL00335	local eQTL	BnvaA0333658901	3.19e-117
ciseQTL00336	local eQTL	BnvaA0316367363	5.06e-117
ciseQTL00337	local eQTL	BnvaA0912155911	7.63e-117
ciseQTL00338	local eQTL	BnvaC0846037121	8.64e-117
ciseQTL00339	local eQTL	BnvaC0247863517	1.3e-116
ciseQTL00340	local eQTL	BnvaA0134502182	1.6e-116
ciseQTL00341	local eQTL	BnvaC0213388285	1.84e-116
ciseQTL00342	local eQTL	BnvaA0541364180	2.74e-116
ciseQTL00343	local eQTL	BnvaC0316046222	6.57e-116
ciseQTL00344	local eQTL	BnvaA0602221626	7.07e-116
ciseQTL00345	local eQTL	BnvaA0635086926	7.16e-116
ciseQTL00347	local eQTL	BnvaC0207086043	9.05e-116
ciseQTL00348	local eQTL	BnvaC0719924798	1.52e-115
ciseQTL00349	local eQTL	BnvaA0531603374	1.66e-108
ciseQTL00350	local eQTL	BnvaA0513190437	9.49e-112
ciseQTL00351	local eQTL	BnvaC0467770365	1.95e-115
ciseQTL00352	local eQTL	BnvaC0430583400	2.6e-115
ciseQTL00353	local eQTL	BnvaA0612782501	8.21e-98
ciseQTL00355	local eQTL	BnvaA0423842659	1.39e-89
ciseQTL00356	local eQTL	BnvaA0605824037	4.57e-115
ciseQTL00357	local eQTL	BnvaA0418212094	4.62e-115
ciseQTL00358	local eQTL	BnvaC0945927264	1.36e-53
ciseQTL00359	local eQTL	BnvaA0133099819	3.7e-105
ciseQTL00360	local eQTL	BnvaA0956810700	1.27e-114
ciseQTL00361	local eQTL	BnvaC0433846806	1.89e-114
ciseQTL00362	local eQTL	BnvaA0103331766	1.48e-83
ciseQTL00363	local eQTL	BnvaC0252470973	2.14e-114
ciseQTL00364	local eQTL	BnvaA0957473442	2.85e-114
ciseQTL00365	local eQTL	BnvaA0943375418	5.41e-114
ciseQTL00366	local eQTL	BnvaA0944523661	2.33e-64
ciseQTL00367	local eQTL	BnvaC0850845597	2.11e-72
ciseQTL00368	local eQTL	BnvaA0213938351	9.89e-114
ciseQTL00369	local eQTL	BnvaC0853119272	3.02e-37
ciseQTL00370	local eQTL	BnvaC0209910922	1.27e-113
ciseQTL00371	local eQTL	BnvaC0615509696	1.47e-113
ciseQTL00372	local eQTL	BnvaA0540296905	1.67e-113
ciseQTL00373	local eQTL	BnvaA0218847792	1.9e-52
ciseQTL00374	local eQTL	BnvaC0212766893	3.71e-113
ciseQTL00375	local eQTL	BnvaC0551538964	3.74e-113
ciseQTL00376	local eQTL	BnvaC0300140903	3.93e-113
ciseQTL00377	local eQTL	BnvaA0423704247	5.55e-101
ciseQTL00379	local eQTL	BnvaC0551748007	4.89e-113
ciseQTL00380	local eQTL	BnvaA0710818911	4.9e-113
ciseQTL00381	local eQTL	BnvaA0234619874	6.46e-113
ciseQTL00382	local eQTL	BnvaA0321284860	5.49e-113
ciseQTL00384	local eQTL	BnvaC0110263109	7.12e-113
ciseQTL00385	local eQTL	BnvaC0515755029	7.55e-113
ciseQTL00386	local eQTL	BnvaA1019072983	7.64e-113
ciseQTL00387	local eQTL	BnvaA0648483387	9.14e-113
ciseQTL00388	local eQTL	BnvaA0731188599	1.14e-112
ciseQTL00389	local eQTL	BnvaC0963095495	1.16e-112
ciseQTL00390	local eQTL	BnvaC0354767108	1.26e-112
ciseQTL00391	local eQTL	BnvaA0114377969	2.4e-112
ciseQTL00392	local eQTL	BnvaA0101719590	3.55e-112
ciseQTL00393	local eQTL	BnvaC0746596207	3.99e-112
ciseQTL00394	local eQTL	BnvaA0714235282	4.71e-112
ciseQTL00396	local eQTL	BnvaC0643814334	5.49e-112
ciseQTL00397	local eQTL	BnvaA0316729876	5.69e-112
ciseQTL00399	local eQTL	BnvaA0718515527	9.63e-112
ciseQTL00400	local eQTL	BnvaC0364588737	1.08e-111
ciseQTL00401	local eQTL	BnvaA0815174500	1.29e-111
ciseQTL00403	local eQTL	BnvaC0835503228	2.21e-111
ciseQTL00404	local eQTL	BnvaC0555089816	2.28e-111
ciseQTL00405	local eQTL	BnvaC0362330178	3.36e-111
ciseQTL00406	local eQTL	BnvaC0313531432	3.71e-111
ciseQTL00407	local eQTL	BnvaA0510080638	2.87e-34
ciseQTL00408	local eQTL	BnvaC0316329592	8.24e-111
ciseQTL00409	local eQTL	BnvaC0153757163	9.22e-111
ciseQTL00410	local eQTL	BnvaC0226610511	1.91e-100
ciseQTL00411	local eQTL	BnvaA0512178347	1.15e-110
ciseQTL00412	local eQTL	BnvaA0201482984	1.23e-110
ciseQTL00413	local eQTL	BnvaC0842462950	1.47e-110
ciseQTL00414	local eQTL	BnvaC0330901151	1.5e-110
ciseQTL00415	local eQTL	BnvaC0958947164	1.53e-110
ciseQTL00416	local eQTL	BnvaC0502932899	1.85e-110
ciseQTL00417	local eQTL	BnvaA0128340308	1.96e-110
ciseQTL00418	local eQTL	BnvaC0237603614	1.95e-12
ciseQTL00419	local eQTL	BnvaA0717067166	2.7e-110
ciseQTL00420	local eQTL	BnvaC0369422976	3.76e-110
ciseQTL00421	local eQTL	BnvaA0512882283	1.14e-43
ciseQTL00422	local eQTL	BnvaC0321150283	5.7e-110
ciseQTL00423	local eQTL	BnvaA0712202603	8.3e-110
ciseQTL00424	local eQTL	BnvaC0124060291	5.11e-86
ciseQTL00425	local eQTL	BnvaC0253982023	1.35e-109
ciseQTL00426	local eQTL	BnvaC0549500312	1.4e-109
ciseQTL00427	local eQTL	BnvaC0227632172	2.73e-109
ciseQTL00428	local eQTL	BnvaA0961514156	4.12e-109
ciseQTL00429	local eQTL	BnvaC0730815184	4.45e-109
ciseQTL00430	local eQTL	BnvaA0531268674	3.66e-10
ciseQTL00431	local eQTL	BnvaA0510824980	1.74e-108
ciseQTL00432	local eQTL	BnvaA0605039742	1.87e-108
ciseQTL00433	local eQTL	BnvaC0820763207	2.03e-108
ciseQTL00434	local eQTL	BnvaA0603107954	2.23e-108
ciseQTL00435	local eQTL	BnvaC0503385262	2.85e-108
ciseQTL00436	local eQTL	BnvaA0420876627	3.31e-108
ciseQTL00437	local eQTL	BnvaA0719537761	3.73e-108
ciseQTL00438	local eQTL	BnvaA1002812295	4.03e-108
ciseQTL00439	local eQTL	BnvaC0321710115	4.3e-108
ciseQTL00440	local eQTL	BnvaA0916395708	4.8e-108
ciseQTL00441	local eQTL	BnvaA1021993666	8.26e-108
ciseQTL00443	local eQTL	BnvaA0714320226	1.64e-107
ciseQTL00444	local eQTL	BnvaC0327459310	1.8e-107
ciseQTL00445	local eQTL	BnvaA0943931863	2.06e-107
ciseQTL00446	local eQTL	BnvaC0754559096	2.21e-107
ciseQTL00447	local eQTL	BnvaA0646865323	2.85e-107
ciseQTL00448	local eQTL	BnvaC0207222136	5.36e-107
ciseQTL00449	local eQTL	BnvaA0208931039	5.46e-107
ciseQTL00451	local eQTL	BnvaC0807772629	6.65e-107
ciseQTL00452	local eQTL	BnvaC0505457677	7.92e-107
ciseQTL00453	local eQTL	BnvaC0438661200	1.03e-106
ciseQTL00454	local eQTL	BnvaA0421794573	1.48e-106
ciseQTL00455	local eQTL	BnvaA0312397826	1.74e-106
ciseQTL00456	local eQTL	BnvaA0720638028	1.84e-106
ciseQTL00457	local eQTL	BnvaC0408810907	2.32e-106
ciseQTL00458	local eQTL	BnvaA0216921817	2.36e-106
ciseQTL00459	local eQTL	BnvaA0128298353	3.13e-106
ciseQTL00460	local eQTL	BnvaA0543081203	3.38e-106
ciseQTL00461	local eQTL	BnvaC0747550169	2.51e-41
ciseQTL00462	local eQTL	BnvaA0532616247	3.96e-106
ciseQTL00463	local eQTL	BnvaC0227983961	2.44e-19
ciseQTL00464	local eQTL	BnvaA0539812112	2.84e-65
ciseQTL00466	local eQTL	BnvaC0624090685	5.72e-106
ciseQTL00467	local eQTL	BnvaA0110210642	6.3e-106
ciseQTL00468	local eQTL	BnvaA0601321416	5.18e-53
ciseQTL00471	local eQTL	BnvaC0111874484	1.4e-105
ciseQTL00472	local eQTL	BnvaA0303212927	1.59e-105
ciseQTL00473	local eQTL	BnvaC0645898413	1.76e-105
ciseQTL00474	local eQTL	BnvaC0755892468	1.9e-105
ciseQTL00475	local eQTL	BnvaC0708831059	1.79e-45
ciseQTL00476	local eQTL	BnvaA0327357554	2.28e-105
ciseQTL00477	local eQTL	BnvaA0820123184	2.3e-105
ciseQTL00478	local eQTL	BnvaC0431936699	2.35e-105
ciseQTL00479	local eQTL	BnvaA0327933265	2.66e-105
ciseQTL00480	local eQTL	BnvaA0104192212	2.82e-105
ciseQTL00481	local eQTL	BnvaC0402116390	3.22e-105
ciseQTL00482	local eQTL	BnvaA0963206492	3.26e-105
ciseQTL00483	local eQTL	BnvaA1025567926	6.66e-52
ciseQTL00484	local eQTL	BnvaA0512158702	3.84e-105
ciseQTL00485	local eQTL	BnvaC0757398186	3.92e-105
ciseQTL00486	local eQTL	BnvaA0642745253	5.48e-105
ciseQTL00487	local eQTL	BnvaC0302370988	3.06e-79
ciseQTL00488	local eQTL	BnvaC0529530074	7.73e-105
ciseQTL00489	local eQTL	BnvaA0508457131	8.31e-105
ciseQTL00490	local eQTL	BnvaC0953053709	8.45e-105
ciseQTL00491	local eQTL	BnvaC0641054323	1.31e-86
ciseQTL00492	local eQTL	BnvaC0365990863	9.16e-105
ciseQTL00493	local eQTL	BnvaA0727149346	2e-104
ciseQTL00494	local eQTL	BnvaC0115537731	2.87e-104
ciseQTL00495	local eQTL	BnvaA0538240629	4.6e-104
ciseQTL00496	local eQTL	BnvaC0469751155	5.21e-104
ciseQTL00497	local eQTL	BnvaC0755644327	7.54e-104
ciseQTL00498	local eQTL	BnvaC0469567536	7.89e-104
ciseQTL00500	local eQTL	BnvaA1026368197	1.11e-103
ciseQTL00502	local eQTL	BnvaC0841906982	1.24e-103
ciseQTL00503	local eQTL	BnvaC0746994061	1.27e-103
ciseQTL00504	local eQTL	BnvaC0819445557	1.27e-103
ciseQTL00505	local eQTL	BnvaC0437905967	1.27e-103
ciseQTL00506	local eQTL	BnvaA0505870138	1.33e-103
ciseQTL00507	local eQTL	BnvaC0649323430	1.35e-103
ciseQTL00508	local eQTL	BnvaC0918655213	1.36e-103
ciseQTL00509	local eQTL	BnvaC0139424191	1.68e-103
ciseQTL00510	local eQTL	BnvaA0224828377	2.36e-103
ciseQTL00511	local eQTL	BnvaC0960124376	2.57e-103
ciseQTL00512	local eQTL	BnvaC0251909595	3.57e-103
ciseQTL00513	local eQTL	BnvaC0148086140	4.16e-103
ciseQTL00514	local eQTL	BnvaC0960339246	5.13e-103
ciseQTL00515	local eQTL	BnvaC0808312425	5.36e-103
ciseQTL00516	local eQTL	BnvaA0422268719	6.11e-103
ciseQTL00517	local eQTL	BnvaA0637288972	8.32e-103
ciseQTL00518	local eQTL	BnvaA0640888072	8.88e-103
ciseQTL00519	local eQTL	BnvaC0903147583	8.95e-103
ciseQTL00520	local eQTL	BnvaC0951287505	1.08e-102
ciseQTL00521	local eQTL	BnvaA0105206654	1.38e-102
ciseQTL00522	local eQTL	BnvaA0534952274	3.17e-101
ciseQTL00523	local eQTL	BnvaC0848521812	1.75e-102
ciseQTL00524	local eQTL	BnvaA0730225629	2.23e-102
ciseQTL00525	local eQTL	BnvaC0503712471	2.23e-102
ciseQTL00526	local eQTL	BnvaA0726598652	2.55e-102
ciseQTL00527	local eQTL	BnvaA0818539434	3.6e-35
ciseQTL00529	local eQTL	BnvaC0507084825	9.27e-102
ciseQTL00530	local eQTL	BnvaA1021688884	1.15e-101
ciseQTL00531	local eQTL	BnvaC0216610022	1.27e-101
ciseQTL00532	local eQTL	BnvaC0304701344	1.61e-101
ciseQTL00533	local eQTL	BnvaC0419349217	2.66e-101
ciseQTL00534	local eQTL	BnvaC0616851724	6.91e-88
ciseQTL00535	local eQTL	BnvaC0611895200	2.87e-101
ciseQTL00536	local eQTL	BnvaA0129717133	2.99e-101
ciseQTL00537	local eQTL	BnvaA0822759666	3.17e-101
ciseQTL00538	local eQTL	BnvaA0533166942	3.59e-101
ciseQTL00539	local eQTL	BnvaA0210197659	3.61e-101
ciseQTL00540	local eQTL	BnvaC0459101342	5.87e-101
ciseQTL00541	local eQTL	BnvaC0262304659	3.19e-24
ciseQTL00542	local eQTL	BnvaA0305810885	6.16e-88
ciseQTL00543	local eQTL	BnvaA0606540571	9.22e-86
ciseQTL00544	local eQTL	BnvaA1003824744	7.04e-101
ciseQTL00545	local eQTL	BnvaA1018733183	9.52e-50
ciseQTL00546	local eQTL	BnvaA0421955086	8.65e-101
ciseQTL00547	local eQTL	BnvaC0501343437	1.41e-100
ciseQTL00548	local eQTL	BnvaA0916096594	2.4e-100
ciseQTL00549	local eQTL	BnvaA0128864157	2.6e-100
ciseQTL00550	local eQTL	BnvaA1019581492	3e-100
ciseQTL00551	local eQTL	BnvaC0850305495	3.09e-100
ciseQTL00552	local eQTL	BnvaA0544372440	3.42e-100
ciseQTL00553	local eQTL	BnvaA0801772823	4.2e-100
ciseQTL00554	local eQTL	BnvaA0217926470	4.39e-100
ciseQTL00555	local eQTL	BnvaC0752850207	6.46e-100
ciseQTL00556	local eQTL	BnvaA0232566725	6.59e-100
ciseQTL00557	local eQTL	BnvaC0758117597	8.64e-100
ciseQTL00558	local eQTL	BnvaA0508157904	9.43e-100
ciseQTL00559	local eQTL	BnvaA0950504534	1.15e-99
ciseQTL00560	local eQTL	BnvaA0204892547	1.23e-99
ciseQTL00561	local eQTL	BnvaC0152675193	1.52e-99
ciseQTL00562	local eQTL	BnvaC0609805584	1.85e-99
ciseQTL00563	local eQTL	BnvaA0104156502	2.39e-99
ciseQTL00564	local eQTL	BnvaA0948342807	3.72e-99
ciseQTL00565	local eQTL	BnvaA0612238363	3.89e-99
ciseQTL00566	local eQTL	BnvaA0417467266	4.44e-99
ciseQTL00567	local eQTL	BnvaA0638944705	1.79e-80
ciseQTL00568	local eQTL	BnvaC0651486107	7.3e-99
ciseQTL00569	local eQTL	BnvaC0232527961	7.5e-99
ciseQTL00570	local eQTL	BnvaA0304050153	1.02e-98
ciseQTL00571	local eQTL	BnvaC0450469325	1.03e-98
ciseQTL00572	local eQTL	BnvaC0347240000	1.12e-49
ciseQTL00573	local eQTL	BnvaA0423834997	1.72e-98
ciseQTL00575	local eQTL	BnvaA0604736335	2.61e-98
ciseQTL00576	local eQTL	BnvaA0913143506	2.75e-98
ciseQTL00577	local eQTL	BnvaA1025321225	2.81e-98
ciseQTL00578	local eQTL	BnvaC0852353868	3e-98
ciseQTL00579	local eQTL	BnvaC0308286169	6.83e-82
ciseQTL00580	local eQTL	BnvaA0423790569	3.28e-98
ciseQTL00581	local eQTL	BnvaC0540202751	8.34e-86
ciseQTL00582	local eQTL	BnvaA1024119501	5.73e-98
ciseQTL00583	local eQTL	BnvaC0811004825	7.52e-38
ciseQTL00584	local eQTL	BnvaA0913898637	7.28e-98
ciseQTL00585	local eQTL	BnvaA0722131673	8.47e-98
ciseQTL00588	local eQTL	BnvaA0400689006	2.13e-97
ciseQTL00589	local eQTL	BnvaA0945079959	2.41e-97
ciseQTL00590	local eQTL	BnvaA0920001617	6.35e-97
ciseQTL00591	local eQTL	BnvaC0367834121	2.97e-97
ciseQTL00592	local eQTL	BnvaA0306010493	3.11e-97
ciseQTL00593	local eQTL	BnvaC0152246541	3.73e-97
ciseQTL00594	local eQTL	BnvaA0730439306	3.81e-97
ciseQTL00595	local eQTL	BnvaC0842751437	1.03e-38
ciseQTL00596	local eQTL	BnvaC0965286009	5.86e-97
ciseQTL00597	local eQTL	BnvaC0550899696	1.01e-96
ciseQTL00598	local eQTL	BnvaA0822781642	1.23e-96
ciseQTL00599	local eQTL	BnvaC0124986182	1.23e-96
ciseQTL00600	local eQTL	BnvaA0716453380	1.27e-96
ciseQTL00601	local eQTL	BnvaC0405334188	1.35e-96
ciseQTL00602	local eQTL	BnvaA0318760224	1.51e-96
ciseQTL00603	local eQTL	BnvaC0816666443	4.87e-16
ciseQTL00604	local eQTL	BnvaC0308650599	1.78e-96
ciseQTL00605	local eQTL	BnvaC0553715871	2.12e-96
ciseQTL00606	local eQTL	BnvaC0373483965	2.32e-96
ciseQTL00607	local eQTL	BnvaC0751251954	2.46e-96
ciseQTL00608	local eQTL	BnvaC0400176946	2.62e-96
ciseQTL00609	local eQTL	BnvaA0826038538	5.28e-96
ciseQTL00610	local eQTL	BnvaA0501060815	5.88e-96
ciseQTL00611	local eQTL	BnvaC0378991232	6.31e-96
ciseQTL00612	local eQTL	BnvaC0841287407	1.06e-95
ciseQTL00613	local eQTL	BnvaA1018559652	1.28e-95
ciseQTL00614	local eQTL	BnvaA0956468959	1.86e-95
ciseQTL00615	local eQTL	BnvaC0962124886	2.21e-95
ciseQTL00617	local eQTL	BnvaA0824997066	2.49e-95
ciseQTL00618	local eQTL	BnvaA0422582324	2.9e-95
ciseQTL00619	local eQTL	BnvaC0628753138	1.46e-59
ciseQTL00620	local eQTL	BnvaC0249063513	3.01e-95
ciseQTL00621	local eQTL	BnvaC0632769384	3.02e-95
ciseQTL00622	local eQTL	BnvaA0205818248	3.05e-95
ciseQTL00623	local eQTL	BnvaC0534262218	7.39e-29
ciseQTL00624	local eQTL	BnvaC0457782029	3.18e-95
ciseQTL00625	local eQTL	BnvaA0727220574	3.96e-95
ciseQTL00626	local eQTL	BnvaC0806574964	9.33e-57
ciseQTL00627	local eQTL	BnvaC0647526139	5.68e-95
ciseQTL00628	local eQTL	BnvaC0846990004	6.39e-95
ciseQTL00629	local eQTL	BnvaA0230867893	6.47e-95
ciseQTL00630	local eQTL	BnvaC0369282701	7.39e-95
ciseQTL00631	local eQTL	BnvaA0204890093	7.5e-95
ciseQTL00632	local eQTL	BnvaC0535583092	8.97e-95
ciseQTL00633	local eQTL	BnvaA0820731012	9.65e-95
ciseQTL00634	local eQTL	BnvaA0311908293	1.35e-94
ciseQTL00635	local eQTL	BnvaA0111422687	1.71e-94
ciseQTL00636	local eQTL	BnvaA0543394089	1.74e-94
ciseQTL00637	local eQTL	BnvaC0357226182	1.85e-94
ciseQTL00638	local eQTL	BnvaA0320161100	2.68e-94
ciseQTL00639	local eQTL	BnvaC0378968471	3.03e-94
ciseQTL00640	local eQTL	BnvaC0250615378	3.16e-94
ciseQTL00641	local eQTL	BnvaC0328072101	3.31e-94
ciseQTL00642	local eQTL	BnvaA1000296180	3.49e-94
ciseQTL00643	local eQTL	BnvaA0724047616	3.95e-94
ciseQTL00645	local eQTL	BnvaA0421259818	4.6e-94
ciseQTL00646	local eQTL	BnvaC0557112036	5.57e-94
ciseQTL00647	local eQTL	BnvaA1002941391	5.66e-94
ciseQTL00648	local eQTL	BnvaC0439289245	6.05e-94
ciseQTL00649	local eQTL	BnvaA0214452951	7.44e-94
ciseQTL00650	local eQTL	BnvaC0757122420	9.42e-94
ciseQTL00651	local eQTL	BnvaA0402426574	1.28e-93
ciseQTL00652	local eQTL	BnvaC0847729868	1.65e-93
ciseQTL00653	local eQTL	BnvaA0332793231	3.35e-28
ciseQTL00654	local eQTL	BnvaA0330799245	2.41e-93
ciseQTL00655	local eQTL	BnvaA0703182876	3.08e-69
ciseQTL00656	local eQTL	BnvaC0650134907	2.51e-93
ciseQTL00658	local eQTL	BnvaA1023311989	6.53e-42
ciseQTL00660	local eQTL	BnvaA0960342108	2.51e-37
ciseQTL00661	local eQTL	BnvaC0607127812	9.7e-33
ciseQTL00662	local eQTL	BnvaA0412047025	5.14e-93
ciseQTL00663	local eQTL	BnvaA0228220921	8.04e-93
ciseQTL00664	local eQTL	BnvaA0535083482	8.72e-93
ciseQTL00665	local eQTL	BnvaC0416181628	9.2e-93
ciseQTL00666	local eQTL	BnvaA0901561873	9.31e-93
ciseQTL00667	local eQTL	BnvaA0235933763	1.04e-92
ciseQTL00668	local eQTL	BnvaC0501839675	3.03e-09
ciseQTL00669	local eQTL	BnvaA0319729861	1.34e-92
ciseQTL00670	local eQTL	BnvaA0511328341	1.56e-92
ciseQTL00671	local eQTL	BnvaA0323353419	1.6e-92
ciseQTL00672	local eQTL	BnvaC0753365170	1.62e-92
ciseQTL00673	local eQTL	BnvaA0317257596	3.05e-86
ciseQTL00674	local eQTL	BnvaC0313900779	2.12e-92
ciseQTL00675	local eQTL	BnvaC0841697222	2.56e-92
ciseQTL00676	local eQTL	BnvaA0325497347	2.58e-92
ciseQTL00677	local eQTL	BnvaA0312357341	4.38e-92
ciseQTL00679	local eQTL	BnvaA0908450101	6.55e-92
ciseQTL00680	local eQTL	BnvaA0324042235	6.72e-92
ciseQTL00681	local eQTL	BnvaA0910667096	7.38e-92
ciseQTL00682	local eQTL	BnvaA1026545253	7.47e-92
ciseQTL00683	local eQTL	BnvaC0142841665	9.25e-92
ciseQTL00684	local eQTL	BnvaA0107001458	1.05e-91
ciseQTL00685	local eQTL	BnvaA0540788375	1.32e-91
ciseQTL00686	local eQTL	BnvaA0908955749	1.48e-91
ciseQTL00687	local eQTL	BnvaA0603985823	1.81e-91
ciseQTL00688	local eQTL	BnvaA0227168916	1.26e-61
ciseQTL00689	local eQTL	BnvaA0957913542	2.3e-91
ciseQTL00690	local eQTL	BnvaC0958028317	2.36e-91
ciseQTL00691	local eQTL	BnvaC0603936691	3.17e-91
ciseQTL00692	local eQTL	BnvaA0825656891	3.87e-91
ciseQTL00693	local eQTL	BnvaA0903410997	4.9e-91
ciseQTL00694	local eQTL	BnvaC0504315001	5.35e-91
ciseQTL00695	local eQTL	BnvaC0502471703	5.41e-91
ciseQTL00697	local eQTL	BnvaC0466711895	1.38e-90
ciseQTL00698	local eQTL	BnvaA0730674389	1.52e-90
ciseQTL00699	local eQTL	BnvaC0370495923	1.56e-90
ciseQTL00700	local eQTL	BnvaC0648917442	2.97e-13
ciseQTL00701	local eQTL	BnvaA0213204866	2.7e-90
ciseQTL00702	local eQTL	BnvaA1020267768	3.01e-90
ciseQTL00703	local eQTL	BnvaA0501944881	3.09e-90
ciseQTL00704	local eQTL	BnvaC0223513935	5.55e-37
ciseQTL00705	local eQTL	BnvaA0964212781	3.32e-35
ciseQTL00706	local eQTL	BnvaA0500255254	3.29e-90
ciseQTL00707	local eQTL	BnvaA0211181092	3.34e-90
ciseQTL00708	local eQTL	BnvaA0955992383	3.79e-90
ciseQTL00709	local eQTL	BnvaA0726187267	4.13e-90
ciseQTL00710	local eQTL	BnvaA0907134007	6.28e-54
ciseQTL00711	local eQTL	BnvaA0639431438	5.02e-90
ciseQTL00712	local eQTL	BnvaA0908585324	5.51e-90
ciseQTL00713	local eQTL	BnvaA0402789929	6.03e-90
ciseQTL00714	local eQTL	BnvaC0542743205	8.29e-90
ciseQTL00715	local eQTL	BnvaC0746025590	8.44e-90
ciseQTL00716	local eQTL	BnvaC0845329672	9.41e-90
ciseQTL00717	local eQTL	BnvaC0417053327	1.18e-89
ciseQTL00718	local eQTL	BnvaC0100537753	1.32e-89
ciseQTL00719	local eQTL	BnvaA0721999878	1.59e-89
ciseQTL00720	local eQTL	BnvaA0212958937	2e-89
ciseQTL00721	local eQTL	BnvaC0921441950	8.85e-38
ciseQTL00722	local eQTL	BnvaC0758470282	2.9e-89
ciseQTL00723	local eQTL	BnvaA0211064598	3.09e-89
ciseQTL00724	local eQTL	BnvaC0262062005	3.18e-89
ciseQTL00725	local eQTL	BnvaC0222633407	3.57e-89
ciseQTL00726	local eQTL	BnvaC0301240919	1.14e-38
ciseQTL00727	local eQTL	BnvaA0644413184	5.02e-89
ciseQTL00728	local eQTL	BnvaC0817731076	5.45e-89
ciseQTL00729	local eQTL	BnvaC0469791659	6.94e-89
ciseQTL00730	local eQTL	BnvaA0815044877	7.59e-89
ciseQTL00731	local eQTL	BnvaA0643113023	4.12e-55
ciseQTL00732	local eQTL	BnvaA0602051797	8.38e-89
ciseQTL00733	local eQTL	BnvaA0813976142	3.66e-65
ciseQTL00734	local eQTL	BnvaA0223561219	1.88e-11
ciseQTL00735	local eQTL	BnvaA1014662962	2.05e-88
ciseQTL00736	local eQTL	BnvaC0500914281	2.07e-88
ciseQTL00737	local eQTL	BnvaA0108284884	2.24e-88
ciseQTL00738	local eQTL	BnvaA0944251699	1.28e-47
ciseQTL00740	local eQTL	BnvaC0304522838	3.07e-88
ciseQTL00741	local eQTL	BnvaA0961269468	5.06e-88
ciseQTL00742	local eQTL	BnvaC0107091528	5.38e-88
ciseQTL00743	local eQTL	BnvaC0848052437	6.19e-88
ciseQTL00744	local eQTL	BnvaC0721652858	6.4e-88
ciseQTL00745	local eQTL	BnvaA0315756167	8.03e-32
ciseQTL00746	local eQTL	BnvaA0919711744	6.76e-88
ciseQTL00747	local eQTL	BnvaA0302884270	5.83e-45
ciseQTL00748	local eQTL	BnvaA0954174312	8.21e-88
ciseQTL00749	local eQTL	BnvaC0460829349	8.38e-88
ciseQTL00751	local eQTL	BnvaC0849253547	1.09e-87
ciseQTL00752	local eQTL	BnvaC0459494027	1.27e-87
ciseQTL00753	local eQTL	BnvaC0149861529	1.47e-87
ciseQTL00754	local eQTL	BnvaA0135358249	1.02e-28
ciseQTL00755	local eQTL	BnvaC0109007249	1.72e-87
ciseQTL00757	local eQTL	BnvaC0741671892	1.91e-87
ciseQTL00758	local eQTL	BnvaC0846912012	2.29e-87
ciseQTL00759	local eQTL	BnvaC0636027650	2.61e-87
ciseQTL00760	local eQTL	BnvaA0729714028	2.87e-87
ciseQTL00761	local eQTL	BnvaA0230859996	3.73e-87
ciseQTL00763	local eQTL	BnvaA0204632638	4.42e-87
ciseQTL00764	local eQTL	BnvaC0556788349	4.44e-87
ciseQTL00766	local eQTL	BnvaA1021813689	9.19e-77
ciseQTL00767	local eQTL	BnvaA0110399372	5.99e-87
ciseQTL00768	local eQTL	BnvaC0320331662	6.3e-87
ciseQTL00769	local eQTL	BnvaC0307539706	8.7e-87
ciseQTL00770	local eQTL	BnvaA0964843102	1.03e-86
ciseQTL00771	local eQTL	BnvaA0827302929	1.07e-86
ciseQTL00773	local eQTL	BnvaA1015459781	1.27e-86
ciseQTL00774	local eQTL	BnvaA0203508178	1.33e-86
ciseQTL00775	local eQTL	BnvaA0321575095	1.38e-86
ciseQTL00776	local eQTL	BnvaC0307060431	1.38e-86
ciseQTL00777	local eQTL	BnvaA0422301168	1.41e-86
ciseQTL00778	local eQTL	BnvaA0316857781	1.47e-86
ciseQTL00779	local eQTL	BnvaC0305594856	6.91e-48
ciseQTL00780	local eQTL	BnvaC0107362453	2.23e-58
ciseQTL00781	local eQTL	BnvaC0621383739	1.65e-86
ciseQTL00782	local eQTL	BnvaC0557983159	1.81e-86
ciseQTL00783	local eQTL	BnvaA0646581167	2.77e-86
ciseQTL00784	local eQTL	BnvaA0822399055	2.85e-86
ciseQTL00785	local eQTL	BnvaC0610341981	3.79e-86
ciseQTL00786	local eQTL	BnvaA0405781640	3.84e-86
ciseQTL00787	local eQTL	BnvaC0442329895	4.84e-86
ciseQTL00788	local eQTL	BnvaA0911066130	5.21e-86
ciseQTL00789	local eQTL	BnvaA0304484922	6.54e-86
ciseQTL00790	local eQTL	BnvaA0729915569	3.17e-23
ciseQTL00792	local eQTL	BnvaC0924426983	9.94e-86
ciseQTL00793	local eQTL	BnvaC0546177040	1.13e-85
ciseQTL00795	local eQTL	BnvaA0729150223	2.11e-85
ciseQTL00796	local eQTL	BnvaC0226802617	2.39e-85
ciseQTL00797	local eQTL	BnvaA0504230310	2.45e-85
ciseQTL00798	local eQTL	BnvaC0447229168	2.47e-85
ciseQTL00799	local eQTL	BnvaA0719646831	2.5e-85
ciseQTL00800	local eQTL	BnvaA0720546963	2.54e-85
ciseQTL00801	local eQTL	BnvaA0539705223	3.82e-85
ciseQTL00802	local eQTL	BnvaA0233415589	4.07e-85
ciseQTL00803	local eQTL	BnvaC0400521825	4.1e-85
ciseQTL00804	local eQTL	BnvaC0314775104	4.52e-85
ciseQTL00805	local eQTL	BnvaC0846830185	5.48e-85
ciseQTL00806	local eQTL	BnvaC0964313832	6.34e-85
ciseQTL00807	local eQTL	BnvaC0363053681	6.68e-85
ciseQTL00808	local eQTL	BnvaC0756792495	7.15e-85
ciseQTL00809	local eQTL	BnvaA0709991043	8.58e-85
ciseQTL00810	local eQTL	BnvaC0103450023	1.61e-73
ciseQTL00811	local eQTL	BnvaC0740627793	9.53e-85
ciseQTL00812	local eQTL	BnvaA0410592263	1.09e-84
ciseQTL00813	local eQTL	BnvaA0540018277	1.44e-84
ciseQTL00814	local eQTL	BnvaA0416845176	1.48e-84
ciseQTL00815	local eQTL	BnvaA0317248409	1.68e-84
ciseQTL00816	local eQTL	BnvaC0308827870	1.87e-84
ciseQTL00817	local eQTL	BnvaC0325408869	6.6e-28
ciseQTL00818	local eQTL	BnvaA0316697931	1.19e-37
ciseQTL00819	local eQTL	BnvaA1006302900	1.67e-25
ciseQTL00820	local eQTL	BnvaC0100170738	4.08e-84
ciseQTL00821	local eQTL	BnvaC0847800697	4.08e-84
ciseQTL00822	local eQTL	BnvaC0216733639	4.51e-84
ciseQTL00823	local eQTL	BnvaC0148166007	5e-84
ciseQTL00824	local eQTL	BnvaA0535255776	5.01e-84
ciseQTL00825	local eQTL	BnvaA0716148089	5.48e-34
ciseQTL00826	local eQTL	BnvaA0512712102	6.04e-84
ciseQTL00827	local eQTL	BnvaA0311486531	7e-84
ciseQTL00828	local eQTL	BnvaC0821768534	9.46e-84
ciseQTL00829	local eQTL	BnvaA0422466134	9.93e-84
ciseQTL00830	local eQTL	BnvaC0420344757	1e-83
ciseQTL00831	local eQTL	BnvaA0725163674	1e-83
ciseQTL00832	local eQTL	BnvaA0537343893	1.54e-83
ciseQTL00833	local eQTL	BnvaC0230754938	1.58e-83
ciseQTL00834	local eQTL	BnvaA0207332991	1.65e-83
ciseQTL00835	local eQTL	BnvaC0642483349	1.81e-83
ciseQTL00836	local eQTL	BnvaA0824004005	1.87e-83
ciseQTL00837	local eQTL	BnvaC0725714911	1.88e-83
ciseQTL00838	local eQTL	BnvaA0724535697	1.59e-77
ciseQTL00839	local eQTL	BnvaA0421003747	2.41e-83
ciseQTL00840	local eQTL	BnvaC0361155467	3.27e-36
ciseQTL00841	local eQTL	BnvaA0826005311	3.63e-71
ciseQTL00842	local eQTL	BnvaC0918010018	3.56e-83
ciseQTL00843	local eQTL	BnvaC0257587098	4.01e-83
ciseQTL00844	local eQTL	BnvaC0325665534	4.25e-83
ciseQTL00845	local eQTL	BnvaA0342954871	4.78e-83
ciseQTL00846	local eQTL	BnvaC0617610785	5.03e-83
ciseQTL00847	local eQTL	BnvaC0137685185	5.08e-83
ciseQTL00848	local eQTL	BnvaA0500281894	7.35e-83
ciseQTL00849	local eQTL	BnvaC0967563983	1.9e-56
ciseQTL00850	local eQTL	BnvaA0131400151	1.7e-29
ciseQTL00851	local eQTL	BnvaA0320455138	8.97e-83
ciseQTL00852	local eQTL	BnvaA0329263863	9.33e-83
ciseQTL00853	local eQTL	BnvaC0208278129	1.02e-82
ciseQTL00854	local eQTL	BnvaC0906002061	1.04e-82
ciseQTL00856	local eQTL	BnvaA0720774498	1.17e-54
ciseQTL00857	local eQTL	BnvaA0604914841	2.6e-20
ciseQTL00858	local eQTL	BnvaA0510407309	1.53e-82
ciseQTL00859	local eQTL	BnvaC0100179779	1.56e-82
ciseQTL00860	local eQTL	BnvaC0340540075	1.59e-82
ciseQTL00861	local eQTL	BnvaA0731021888	1.71e-82
ciseQTL00862	local eQTL	BnvaC0900094800	2.55e-24
ciseQTL00863	local eQTL	BnvaA0305619538	1.92e-82
ciseQTL00864	local eQTL	BnvaC0115674832	2.31e-82
ciseQTL00865	local eQTL	BnvaA0819688500	6.83e-18
ciseQTL00866	local eQTL	BnvaA0209966545	2.69e-82
ciseQTL00867	local eQTL	BnvaA0828109639	2.91e-82
ciseQTL00868	local eQTL	BnvaA0325071913	3.63e-82
ciseQTL00869	local eQTL	BnvaA0538816325	3.66e-82
ciseQTL00870	local eQTL	BnvaA0124432927	3.77e-82
ciseQTL00871	local eQTL	BnvaA0824707609	4.38e-82
ciseQTL00872	local eQTL	BnvaC0243690413	3.16e-14
ciseQTL00873	local eQTL	BnvaC0518135830	4.42e-82
ciseQTL00874	local eQTL	BnvaA0504521209	4.78e-33
ciseQTL00875	local eQTL	BnvaA0103388374	7.48e-45
ciseQTL00876	local eQTL	BnvaA0301068851	5.44e-50
ciseQTL00877	local eQTL	BnvaA0307828771	6.07e-82
ciseQTL00878	local eQTL	BnvaA0213534552	6.88e-82
ciseQTL00879	local eQTL	BnvaC0104748688	2.62e-48
ciseQTL00880	local eQTL	BnvaA0115677725	1.76e-41
ciseQTL00881	local eQTL	BnvaC0206335796	7.49e-82
ciseQTL00882	local eQTL	BnvaA0903827672	2.5e-61
ciseQTL00883	local eQTL	BnvaC0414459257	9.03e-82
ciseQTL00884	local eQTL	BnvaA0606166591	9.53e-82
ciseQTL00885	local eQTL	BnvaA0645471006	1.35e-81
ciseQTL00886	local eQTL	BnvaC0358211110	1.33e-17
ciseQTL00889	local eQTL	BnvaA0320877632	1.63e-81
ciseQTL00890	local eQTL	BnvaA0534109670	3.69e-38
ciseQTL00891	local eQTL	BnvaA0109559063	9.07e-36
ciseQTL00892	local eQTL	BnvaA0719087591	3.04e-81
ciseQTL00893	local eQTL	BnvaC0554235554	2.17e-59
ciseQTL00894	local eQTL	BnvaA1023395405	3.29e-81
ciseQTL00895	local eQTL	BnvaC0305782376	3.59e-81
ciseQTL00897	local eQTL	BnvaA0417379049	3.88e-81
ciseQTL00898	local eQTL	BnvaC0331861421	4.11e-50
ciseQTL00899	local eQTL	BnvaA0646469142	4.35e-81
ciseQTL00901	local eQTL	BnvaA0962486302	6.88e-81
ciseQTL00902	local eQTL	BnvaC0106624830	7.03e-81
ciseQTL00903	local eQTL	BnvaA0303484429	7.12e-81
ciseQTL00904	local eQTL	BnvaC0402836245	8.78e-81
ciseQTL00905	local eQTL	BnvaC0742553868	1e-80
ciseQTL00906	local eQTL	BnvaC0109954022	1.08e-80
ciseQTL00907	local eQTL	BnvaA0402013928	1.23e-80
ciseQTL00908	local eQTL	BnvaA0703115830	3.79e-40
ciseQTL00909	local eQTL	BnvaA0703963951	2.67e-44
ciseQTL00910	local eQTL	BnvaC0372528905	1.44e-80
ciseQTL00911	local eQTL	BnvaC0757100920	1.54e-80
ciseQTL00912	local eQTL	BnvaC0923557589	1.56e-80
ciseQTL00913	local eQTL	BnvaA0311096997	1.78e-80
ciseQTL00914	local eQTL	BnvaC0463934266	2.21e-80
ciseQTL00915	local eQTL	BnvaC0329499583	2.28e-80
ciseQTL00916	local eQTL	BnvaA0505978072	2.68e-80
ciseQTL00917	local eQTL	BnvaA0955941970	4.17e-80
ciseQTL00918	local eQTL	BnvaA0950183885	5.76e-80
ciseQTL00919	local eQTL	BnvaC0956889438	5.9e-80
ciseQTL00920	local eQTL	BnvaA0820467139	2.01e-61
ciseQTL00923	local eQTL	BnvaC0102787860	9.78e-80
ciseQTL00924	local eQTL	BnvaC0306637261	9.41e-70
ciseQTL00925	local eQTL	BnvaA0535471770	1.42e-79
ciseQTL00926	local eQTL	BnvaC0748939932	1.46e-79
ciseQTL00927	local eQTL	BnvaA0824272079	1.52e-79
ciseQTL00929	local eQTL	BnvaC0324782139	1.76e-79
ciseQTL00930	local eQTL	BnvaC0113694780	1.95e-79
ciseQTL00931	local eQTL	BnvaA0732143217	1.99e-79
ciseQTL00932	local eQTL	BnvaA0412134612	2.02e-79
ciseQTL00933	local eQTL	BnvaA0233610306	2.67e-79
ciseQTL00934	local eQTL	BnvaC0502026536	2.76e-79
ciseQTL00936	local eQTL	BnvaA0313678278	2.97e-79
ciseQTL00937	local eQTL	BnvaC0502944286	3.05e-79
ciseQTL00938	local eQTL	BnvaC0215532399	3.18e-79
ciseQTL00939	local eQTL	BnvaA0542090564	3.61e-79
ciseQTL00940	local eQTL	BnvaC0213635182	3.94e-79
ciseQTL00942	local eQTL	BnvaC0804485392	4.42e-79
ciseQTL00943	local eQTL	BnvaC0455280935	4.64e-79
ciseQTL00944	local eQTL	BnvaC0320538751	4.68e-79
ciseQTL00945	local eQTL	BnvaC0362082372	4.86e-79
ciseQTL00946	local eQTL	BnvaA0723131277	5.01e-79
ciseQTL00947	local eQTL	BnvaC0556121828	5.36e-79
ciseQTL00948	local eQTL	BnvaA0536971837	5.52e-79
ciseQTL00949	local eQTL	BnvaA0610118825	5.53e-79
ciseQTL00950	local eQTL	BnvaA1025427900	5.54e-79
ciseQTL00951	local eQTL	BnvaC0114220428	7.26e-73
ciseQTL00953	local eQTL	BnvaA0111249457	1.05e-65
ciseQTL00954	local eQTL	BnvaA0421614491	6.82e-79
ciseQTL00956	local eQTL	BnvaC0224265478	9.61e-79
ciseQTL00957	local eQTL	BnvaA0717991635	2.9e-42
ciseQTL00958	local eQTL	BnvaA0101235860	1.04e-78
ciseQTL00959	local eQTL	BnvaA0963410628	1.22e-78
ciseQTL00960	local eQTL	BnvaC0306847243	1.26e-78
ciseQTL00961	local eQTL	BnvaA0418395214	2e-78
ciseQTL00962	local eQTL	BnvaC0943655397	1.3e-07
ciseQTL00963	local eQTL	BnvaC0364545135	2.32e-78
ciseQTL00964	local eQTL	BnvaA0305262589	2.33e-78
ciseQTL00965	local eQTL	BnvaC0334937074	2.84e-78
ciseQTL00966	local eQTL	BnvaA0323783597	2.97e-78
ciseQTL00967	local eQTL	BnvaC0135979206	1.44e-59
ciseQTL00968	local eQTL	BnvaC0107727962	3.06e-78
ciseQTL00969	local eQTL	BnvaA0421574918	3.48e-53
ciseQTL00970	local eQTL	BnvaC0403133513	3.5e-78
ciseQTL00971	local eQTL	BnvaA0732044337	3.66e-78
ciseQTL00972	local eQTL	BnvaA0815821036	3.87e-78
ciseQTL00973	local eQTL	BnvaC0257930392	4.48e-78
ciseQTL00974	local eQTL	BnvaC0408293445	4.58e-78
ciseQTL00975	local eQTL	BnvaC0903658092	5.21e-12
ciseQTL00976	local eQTL	BnvaA0509269292	4.76e-78
ciseQTL00977	local eQTL	BnvaC0259778107	4.8e-78
ciseQTL00978	local eQTL	BnvaA0726075923	5.22e-78
ciseQTL00979	local eQTL	BnvaC0156410808	7.29e-78
ciseQTL00980	local eQTL	BnvaA0952333309	8e-39
ciseQTL00982	local eQTL	BnvaC0735308790	8.37e-78
ciseQTL00983	local eQTL	BnvaC0221619032	8.38e-78
ciseQTL00984	local eQTL	BnvaA0322020913	8.56e-78
ciseQTL00985	local eQTL	BnvaA0944264216	8.57e-78
ciseQTL00986	local eQTL	BnvaA0600566627	1.25e-77
ciseQTL00987	local eQTL	BnvaC0101904674	1.45e-77
ciseQTL00988	local eQTL	BnvaC0640159042	1.64e-77
ciseQTL00989	local eQTL	BnvaC0249449792	2.04e-38
ciseQTL00990	local eQTL	BnvaC0515078606	1.73e-77
ciseQTL00991	local eQTL	BnvaA0538666941	1.85e-77
ciseQTL00992	local eQTL	BnvaC0625252584	2e-77
ciseQTL00994	local eQTL	BnvaA0960008356	2.48e-77
ciseQTL00995	local eQTL	BnvaA0702132564	2.66e-77
ciseQTL00996	local eQTL	BnvaA0315483427	2e-20
ciseQTL00997	local eQTL	BnvaC0528175129	5.47e-20
ciseQTL00998	local eQTL	BnvaC0437351441	3.06e-77
ciseQTL00999	local eQTL	BnvaA0606568357	3.14e-77
ciseQTL01000	local eQTL	BnvaA1016410552	3.62e-77
ciseQTL01001	local eQTL	BnvaC0840487651	3.73e-77
ciseQTL01003	local eQTL	BnvaA1020138487	4.61e-77
ciseQTL01004	local eQTL	BnvaA0701328217	5.54e-77
ciseQTL01005	local eQTL	BnvaC0966024931	6.48e-77
ciseQTL01006	local eQTL	BnvaC0333237958	7.17e-77
ciseQTL01007	local eQTL	BnvaC0323029212	1.9e-56
ciseQTL01008	local eQTL	BnvaC0152520154	7.4e-77
ciseQTL01009	local eQTL	BnvaA0950245034	8.67e-77
ciseQTL01010	local eQTL	BnvaA0718746039	4.76e-66
ciseQTL01011	local eQTL	BnvaA0823520282	1.04e-76
ciseQTL01012	local eQTL	BnvaA0946538830	1.48e-76
ciseQTL01013	local eQTL	BnvaA0644865492	1.54e-76
ciseQTL01015	local eQTL	BnvaC0557746461	2.06e-76
ciseQTL01016	local eQTL	BnvaC0732943234	2.24e-76
ciseQTL01017	local eQTL	BnvaC0320635932	2.25e-76
ciseQTL01018	local eQTL	BnvaA0918044010	2.38e-76
ciseQTL01019	local eQTL	BnvaC0500888868	2.62e-76
ciseQTL01020	local eQTL	BnvaC0222726792	2.63e-76
ciseQTL01021	local eQTL	BnvaA0109279141	3.99e-76
ciseQTL01022	local eQTL	BnvaC0119065218	4.08e-76
ciseQTL01023	local eQTL	BnvaC0549606401	4.2e-76
ciseQTL01024	local eQTL	BnvaA0200790903	4.29e-76
ciseQTL01025	local eQTL	BnvaA0642968576	4.71e-76
ciseQTL01026	local eQTL	BnvaC0756623903	5.12e-76
ciseQTL01027	local eQTL	BnvaA0319925683	1.24e-74
ciseQTL01028	local eQTL	BnvaA0903833967	5.55e-76
ciseQTL01029	local eQTL	BnvaA0105444557	6.81e-76
ciseQTL01030	local eQTL	BnvaA0209953132	7.07e-76
ciseQTL01031	local eQTL	BnvaC0557786908	2.43e-62
ciseQTL01032	local eQTL	BnvaC0301393920	7.4e-76
ciseQTL01033	local eQTL	BnvaC0518870709	9.6e-70
ciseQTL01034	local eQTL	BnvaA0604431017	2.95e-52
ciseQTL01035	local eQTL	BnvaA0537173015	8.37e-76
ciseQTL01036	local eQTL	BnvaA0719686284	9.34e-76
ciseQTL01037	local eQTL	BnvaA0921935725	1.48e-34
ciseQTL01038	local eQTL	BnvaC0911008967	6.19e-67
ciseQTL01039	local eQTL	BnvaC0309016273	1.68e-75
ciseQTL01040	local eQTL	BnvaA1014036085	1.11e-17
ciseQTL01041	local eQTL	BnvaC0623142744	1.81e-75
ciseQTL01042	local eQTL	BnvaC0968362882	1.86e-75
ciseQTL01043	local eQTL	BnvaA0315107197	2.67e-75
ciseQTL01044	local eQTL	BnvaC0500342482	2.78e-75
ciseQTL01045	local eQTL	BnvaA0315095523	2.8e-75
ciseQTL01046	local eQTL	BnvaA0423508928	2.87e-75
ciseQTL01047	local eQTL	BnvaC0455765361	3.08e-75
ciseQTL01048	local eQTL	BnvaA0907501077	3.09e-75
ciseQTL01049	local eQTL	BnvaA0110652651	3.18e-75
ciseQTL01050	local eQTL	BnvaA0951293801	3.9e-75
ciseQTL01051	local eQTL	BnvaC0834788746	4.68e-75
ciseQTL01052	local eQTL	BnvaA0603039848	2.01e-34
ciseQTL01053	local eQTL	BnvaC0745571160	5.89e-75
ciseQTL01054	local eQTL	BnvaC0304468973	6.64e-75
ciseQTL01055	local eQTL	BnvaC0951182364	7.83e-75
ciseQTL01056	local eQTL	BnvaC0103119432	8.06e-75
ciseQTL01057	local eQTL	BnvaC0231175654	8.24e-75
ciseQTL01058	local eQTL	BnvaA0913130255	9.81e-75
ciseQTL01059	local eQTL	BnvaA0105500947	1.07e-74
ciseQTL01061	local eQTL	BnvaA0322886980	1.25e-74
ciseQTL01062	local eQTL	BnvaC0842356196	1.4e-74
ciseQTL01063	local eQTL	BnvaC0373285284	1.45e-74
ciseQTL01064	local eQTL	BnvaA0507781601	1.67e-74
ciseQTL01065	local eQTL	BnvaA0700139196	1.85e-74
ciseQTL01066	local eQTL	BnvaA0965666757	2.26e-74
ciseQTL01067	local eQTL	BnvaA0403268854	2.3e-74
ciseQTL01068	local eQTL	BnvaC0944784200	2.54e-74
ciseQTL01069	local eQTL	BnvaC0154334210	2.9e-74
ciseQTL01070	local eQTL	BnvaA0506564498	3.21e-74
ciseQTL01071	local eQTL	BnvaC0507160760	4.47e-74
ciseQTL01072	local eQTL	BnvaA1000393914	4.71e-74
ciseQTL01073	local eQTL	BnvaA0804272722	6.82e-74
ciseQTL01074	local eQTL	BnvaC0157563161	7.04e-74
ciseQTL01075	local eQTL	BnvaA0603898288	7.42e-74
ciseQTL01076	local eQTL	BnvaC0157810759	2.24e-27
ciseQTL01077	local eQTL	BnvaA0537773515	9.11e-74
ciseQTL01078	local eQTL	BnvaA0416115285	9.25e-74
ciseQTL01079	local eQTL	BnvaA0212412661	1.06e-73
ciseQTL01080	local eQTL	BnvaA0826384106	1.18e-73
ciseQTL01081	local eQTL	BnvaA0134677292	1.34e-44
ciseQTL01083	local eQTL	BnvaC0928578962	3.43e-34
ciseQTL01084	local eQTL	BnvaC0366925778	2.15e-73
ciseQTL01085	local eQTL	BnvaA0606768218	2.19e-73
ciseQTL01086	local eQTL	BnvaC0143265080	2.49e-73
ciseQTL01087	local eQTL	BnvaC0311346888	1.49e-44
ciseQTL01088	local eQTL	BnvaC0462732048	1.92e-70
ciseQTL01089	local eQTL	BnvaA0406469647	3.19e-73
ciseQTL01091	local eQTL	BnvaC0263303939	3.35e-73
ciseQTL01092	local eQTL	BnvaC0304674083	3.8e-73
ciseQTL01093	local eQTL	BnvaA0912678960	4.04e-73
ciseQTL01094	local eQTL	BnvaA0106213565	4.83e-73
ciseQTL01095	local eQTL	BnvaA0961098382	5.09e-73
ciseQTL01096	local eQTL	BnvaA0960533741	7.3e-73
ciseQTL01097	local eQTL	BnvaC0919202432	9.05e-73
ciseQTL01098	local eQTL	BnvaC0135090484	1.12e-72
ciseQTL01100	local eQTL	BnvaA0306072694	7.16e-36
ciseQTL01101	local eQTL	BnvaC0521803350	1.57e-72
ciseQTL01102	local eQTL	BnvaA0642853276	1.81e-72
ciseQTL01103	local eQTL	BnvaA0645398155	2.04e-72
ciseQTL01104	local eQTL	BnvaA1020538974	2.95e-72
ciseQTL01105	local eQTL	BnvaC0306372256	3.09e-72
ciseQTL01106	local eQTL	BnvaA0911835189	3.19e-72
ciseQTL01107	local eQTL	BnvaC0213907958	3.87e-47
ciseQTL01108	local eQTL	BnvaA0545466672	9.14e-61
ciseQTL01109	local eQTL	BnvaC0609342962	4.08e-72
ciseQTL01110	local eQTL	BnvaA0114285470	5.18e-72
ciseQTL01111	local eQTL	BnvaA0207583564	5.22e-72
ciseQTL01112	local eQTL	BnvaA0641283499	5.24e-72
ciseQTL01114	local eQTL	BnvaA0104334493	6.25e-72
ciseQTL01115	local eQTL	BnvaA0206895189	6.33e-72
ciseQTL01116	local eQTL	BnvaA0726959131	6.33e-42
ciseQTL01117	local eQTL	BnvaA0304417458	7.59e-72
ciseQTL01118	local eQTL	BnvaA0102782839	4.01e-54
ciseQTL01121	local eQTL	BnvaA0413641439	1.21e-71
ciseQTL01122	local eQTL	BnvaA0723792847	1.23e-71
ciseQTL01123	local eQTL	BnvaA0608415214	1.27e-71
ciseQTL01124	local eQTL	BnvaA0403178721	1.28e-71
ciseQTL01125	local eQTL	BnvaC0633272423	1.49e-71
ciseQTL01126	local eQTL	BnvaA0942433497	1.56e-71
ciseQTL01127	local eQTL	BnvaA1024342487	1.62e-71
ciseQTL01128	local eQTL	BnvaC0124985314	1.64e-71
ciseQTL01129	local eQTL	BnvaA0639181938	1.7e-71
ciseQTL01130	local eQTL	BnvaA0713058042	2.04e-71
ciseQTL01131	local eQTL	BnvaC0606677994	2.62e-71
ciseQTL01132	local eQTL	BnvaA0901235650	2.84e-71
ciseQTL01133	local eQTL	BnvaA0702846108	3.54e-71
ciseQTL01134	local eQTL	BnvaC0739501568	3.73e-71
ciseQTL01135	local eQTL	BnvaC0412137803	4.2e-71
ciseQTL01137	local eQTL	BnvaA0907396412	4.62e-71
ciseQTL01138	local eQTL	BnvaC0760072548	5.08e-71
ciseQTL01139	local eQTL	BnvaA0319289365	5.39e-71
ciseQTL01140	local eQTL	BnvaC0206804394	7.42e-71
ciseQTL01141	local eQTL	BnvaC0920098371	8.76e-62
ciseQTL01142	local eQTL	BnvaA0505916185	8.53e-71
ciseQTL01143	local eQTL	BnvaC0550083872	9.26e-71
ciseQTL01144	local eQTL	BnvaC0648269932	1.04e-70
ciseQTL01146	local eQTL	BnvaA0921225763	6.22e-27
ciseQTL01147	local eQTL	BnvaA0730032594	1.24e-70
ciseQTL01149	local eQTL	BnvaC0504886003	5.4e-11
ciseQTL01150	local eQTL	BnvaA0803607908	1.57e-70
ciseQTL01151	local eQTL	BnvaC0838021063	1.86e-70
ciseQTL01152	local eQTL	BnvaA0305916241	2.76e-70
ciseQTL01153	local eQTL	BnvaC0909630962	3.14e-70
ciseQTL01154	local eQTL	BnvaA0540592382	3.51e-70
ciseQTL01155	local eQTL	BnvaC0636930868	3.92e-70
ciseQTL01156	local eQTL	BnvaC0739148190	4.43e-70
ciseQTL01157	local eQTL	BnvaC0755076245	4.51e-70
ciseQTL01158	local eQTL	BnvaA0115092991	5.7e-70
ciseQTL01159	local eQTL	BnvaC0512438210	5.99e-70
ciseQTL01160	local eQTL	BnvaA0401351444	6.55e-70
ciseQTL01161	local eQTL	BnvaC0958953982	6.64e-70
ciseQTL01162	local eQTL	BnvaA1014738065	6.71e-70
ciseQTL01163	local eQTL	BnvaC0949359449	7.15e-70
ciseQTL01164	local eQTL	BnvaA0300904733	7.57e-70
ciseQTL01165	local eQTL	BnvaA1021073202	8.16e-70
ciseQTL01166	local eQTL	BnvaA1017464763	8.4e-70
ciseQTL01167	local eQTL	BnvaC0548717811	8.69e-70
ciseQTL01168	local eQTL	BnvaC0501659871	9.01e-70
ciseQTL01169	local eQTL	BnvaA0315015505	1.52e-55
ciseQTL01170	local eQTL	BnvaA0420254729	1.19e-69
ciseQTL01171	local eQTL	BnvaC0463254986	4.25e-14
ciseQTL01172	local eQTL	BnvaC0305104249	1.45e-69
ciseQTL01173	local eQTL	BnvaA0826784919	1.66e-69
ciseQTL01174	local eQTL	BnvaA0646297466	1.86e-69
ciseQTL01175	local eQTL	BnvaC0746662682	1.86e-69
ciseQTL01176	local eQTL	BnvaA1016556555	1.71e-39
ciseQTL01177	local eQTL	BnvaA0122162750	1.72e-12
ciseQTL01178	local eQTL	BnvaC0826708809	2.39e-69
ciseQTL01179	local eQTL	BnvaA0313276905	2.59e-69
ciseQTL01180	local eQTL	BnvaA0206873739	2.76e-69
ciseQTL01181	local eQTL	BnvaA1001745544	3.09e-69
ciseQTL01182	local eQTL	BnvaA0601715448	3.21e-69
ciseQTL01183	local eQTL	BnvaC0306498889	3.44e-49
ciseQTL01184	local eQTL	BnvaA0544182054	3.13e-42
ciseQTL01185	local eQTL	BnvaA0412326122	1.92e-58
ciseQTL01186	local eQTL	BnvaA0201827826	4.66e-69
ciseQTL01187	local eQTL	BnvaA0914551234	4.9e-69
ciseQTL01188	local eQTL	BnvaA0911040595	5.24e-69
ciseQTL01189	local eQTL	BnvaA0506935600	5.43e-69
ciseQTL01190	local eQTL	BnvaC0217822164	3.18e-33
ciseQTL01191	local eQTL	BnvaA1016642545	5.64e-69
ciseQTL01192	local eQTL	BnvaA0104737467	6.17e-69
ciseQTL01193	local eQTL	BnvaC0408921375	6.29e-69
ciseQTL01194	local eQTL	BnvaC0450407261	6.62e-69
ciseQTL01195	local eQTL	BnvaC0157372351	6.64e-69
ciseQTL01196	local eQTL	BnvaC0306243064	6.67e-69
ciseQTL01197	local eQTL	BnvaA0506825928	3.6e-66
ciseQTL01198	local eQTL	BnvaA0315927689	8.72e-69
ciseQTL01199	local eQTL	BnvaC0445705085	1.04e-68
ciseQTL01200	local eQTL	BnvaC0517911889	1.16e-68
ciseQTL01201	local eQTL	BnvaC0744165680	1.35e-68
ciseQTL01202	local eQTL	BnvaC0957361334	1.51e-68
ciseQTL01203	local eQTL	BnvaA0701028699	2.1e-63
ciseQTL01204	local eQTL	BnvaC0417489115	1.62e-68
ciseQTL01205	local eQTL	BnvaA0232251299	1.69e-68
ciseQTL01206	local eQTL	BnvaC0244656040	1.73e-68
ciseQTL01207	local eQTL	BnvaC0254207227	2.03e-68
ciseQTL01208	local eQTL	BnvaC0150113047	2.52e-68
ciseQTL01209	local eQTL	BnvaC0852177772	2.82e-68
ciseQTL01210	local eQTL	BnvaA1023466885	3.02e-68
ciseQTL01211	local eQTL	BnvaA0820222648	3.05e-68
ciseQTL01212	local eQTL	BnvaC0444239331	3.45e-68
ciseQTL01213	local eQTL	BnvaA0646107940	3.61e-68
ciseQTL01214	local eQTL	BnvaA0206969054	3.85e-68
ciseQTL01215	local eQTL	BnvaC0647124750	4.69e-68
ciseQTL01216	local eQTL	BnvaA0311265653	4.73e-68
ciseQTL01217	local eQTL	BnvaC0649558292	5.09e-68
ciseQTL01218	local eQTL	BnvaC0436127715	4.34e-21
ciseQTL01219	local eQTL	BnvaA0127295369	6.29e-68
ciseQTL01220	local eQTL	BnvaC0849866967	3.91e-40
ciseQTL01221	local eQTL	BnvaA0312733365	6.56e-68
ciseQTL01222	local eQTL	BnvaC0556828332	1.05e-34
ciseQTL01223	local eQTL	BnvaA0903461889	7.2e-68
ciseQTL01224	local eQTL	BnvaA1003112490	7.23e-68
ciseQTL01225	local eQTL	BnvaA0226595368	7.52e-68
ciseQTL01226	local eQTL	BnvaA0727081766	8e-68
ciseQTL01227	local eQTL	BnvaA0803405642	8.56e-68
ciseQTL01228	local eQTL	BnvaA0603499451	1.07e-67
ciseQTL01229	local eQTL	BnvaA0316903107	3.69e-37
ciseQTL01230	local eQTL	BnvaA0711253646	1.37e-67
ciseQTL01231	local eQTL	BnvaA0716667409	1.51e-67
ciseQTL01233	local eQTL	BnvaC0902195048	1.85e-67
ciseQTL01234	local eQTL	BnvaC0840973298	1.96e-67
ciseQTL01235	local eQTL	BnvaC0557473256	2.15e-67
ciseQTL01236	local eQTL	BnvaA0418675812	2.21e-67
ciseQTL01237	local eQTL	BnvaC0455394876	2.33e-67
ciseQTL01238	local eQTL	BnvaA0541933962	5.99e-67
ciseQTL01239	local eQTL	BnvaC0315615563	2.57e-67
ciseQTL01240	local eQTL	BnvaC0331920263	2.77e-67
ciseQTL01242	local eQTL	BnvaA0421178929	3.56e-67
ciseQTL01243	local eQTL	BnvaA0305067856	5.4e-67
ciseQTL01244	local eQTL	BnvaA1026197277	6e-67
ciseQTL01245	local eQTL	BnvaC0406213534	7.9e-67
ciseQTL01246	local eQTL	BnvaA0539144174	8.11e-67
ciseQTL01247	local eQTL	BnvaA0402069470	8.5e-67
ciseQTL01248	local eQTL	BnvaA0322136988	6.25e-31
ciseQTL01249	local eQTL	BnvaA0329572571	1.01e-66
ciseQTL01250	local eQTL	BnvaC0154349000	1.09e-49
ciseQTL01252	local eQTL	BnvaA0104299244	1.52e-66
ciseQTL01253	local eQTL	BnvaC0328150306	1.75e-66
ciseQTL01254	local eQTL	BnvaC0401846752	1.79e-66
ciseQTL01255	local eQTL	BnvaA0604256757	2.12e-66
ciseQTL01256	local eQTL	BnvaC0140285625	2.34e-66
ciseQTL01257	local eQTL	BnvaA0609521916	2.84e-66
ciseQTL01258	local eQTL	BnvaC0444925711	3.01e-66
ciseQTL01259	local eQTL	BnvaA0327154946	1.37e-44
ciseQTL01260	local eQTL	BnvaC0626486749	4.1e-66
ciseQTL01261	local eQTL	BnvaA1018948535	4.31e-66
ciseQTL01262	local eQTL	BnvaC0453280124	5.03e-66
ciseQTL01263	local eQTL	BnvaA0504762879	2.15e-62
ciseQTL01264	local eQTL	BnvaC0510947199	5.8e-66
ciseQTL01265	local eQTL	BnvaC0111874136	6.14e-66
ciseQTL01266	local eQTL	BnvaA0716074375	4.18e-56
ciseQTL01269	local eQTL	BnvaC0143962492	8.62e-66
ciseQTL01270	local eQTL	BnvaC0329828397	8.88e-66
ciseQTL01271	local eQTL	BnvaA0919292199	2.51e-10
ciseQTL01272	local eQTL	BnvaC0465723194	1.09e-65
ciseQTL01273	local eQTL	BnvaA1018268263	1.14e-65
ciseQTL01274	local eQTL	BnvaA0419268555	1.34e-65
ciseQTL01275	local eQTL	BnvaC0235357645	1.6e-65
ciseQTL01276	local eQTL	BnvaC0360338794	1.6e-65
ciseQTL01277	local eQTL	BnvaA0304690732	1.65e-65
ciseQTL01278	local eQTL	BnvaA0545041244	7.59e-58
ciseQTL01279	local eQTL	BnvaA0960831364	1.66e-30
ciseQTL01280	local eQTL	BnvaA0227657301	2.66e-65
ciseQTL01281	local eQTL	BnvaA0906209223	2.77e-65
ciseQTL01282	local eQTL	BnvaA0959356871	2.94e-65
ciseQTL01284	local eQTL	BnvaA0304870510	3.34e-65
ciseQTL01285	local eQTL	BnvaA1021523193	3.6e-65
ciseQTL01286	local eQTL	BnvaA0603439987	3.98e-65
ciseQTL01287	local eQTL	BnvaA0920662597	4.05e-65
ciseQTL01288	local eQTL	BnvaC0549984216	1.27e-23
ciseQTL01289	local eQTL	BnvaA0308916032	4.58e-65
ciseQTL01290	local eQTL	BnvaC0753937991	5.54e-65
ciseQTL01291	local eQTL	BnvaA0103789792	6.07e-65
ciseQTL01292	local eQTL	BnvaA0817014043	6.4e-65
ciseQTL01293	local eQTL	BnvaC0340383151	6.9e-65
ciseQTL01294	local eQTL	BnvaC0304891725	7.94e-65
ciseQTL01295	local eQTL	BnvaC0900099147	8.71e-65
ciseQTL01296	local eQTL	BnvaC0508917453	1.02e-64
ciseQTL01297	local eQTL	BnvaA0214917724	6.97e-26
ciseQTL01298	local eQTL	BnvaA0207317539	1.19e-64
ciseQTL01299	local eQTL	BnvaA0609051692	1.22e-64
ciseQTL01300	local eQTL	BnvaA0302408834	1.3e-64
ciseQTL01301	local eQTL	BnvaA0110339725	1.49e-64
ciseQTL01302	local eQTL	BnvaA0419208652	1.65e-25
ciseQTL01303	local eQTL	BnvaC0632969678	1.7e-64
ciseQTL01304	local eQTL	BnvaC0378094214	1.81e-64
ciseQTL01305	local eQTL	BnvaA0906609585	2.04e-64
ciseQTL01306	local eQTL	BnvaA0301581846	2.33e-64
ciseQTL01307	local eQTL	BnvaA0539992282	2.39e-64
ciseQTL01308	local eQTL	BnvaC0417820982	2.6e-64
ciseQTL01309	local eQTL	BnvaA0813319946	3.28e-64
ciseQTL01310	local eQTL	BnvaC0649961142	2.89e-64
ciseQTL01311	local eQTL	BnvaC0307474123	3.05e-64
ciseQTL01312	local eQTL	BnvaC0510316169	3.12e-64
ciseQTL01313	local eQTL	BnvaA1018721758	3.42e-64
ciseQTL01314	local eQTL	BnvaA0417083072	3.52e-64
ciseQTL01315	local eQTL	BnvaA0314335296	4.67e-64
ciseQTL01316	local eQTL	BnvaC0818841725	6.36e-19
ciseQTL01317	local eQTL	BnvaA0602158750	5.11e-64
ciseQTL01318	local eQTL	BnvaC0620889497	5.23e-64
ciseQTL01319	local eQTL	BnvaC0449538168	5.29e-64
ciseQTL01320	local eQTL	BnvaC0116012022	5.52e-64
ciseQTL01321	local eQTL	BnvaC0407235105	5.56e-64
ciseQTL01322	local eQTL	BnvaC0200432928	5.98e-64
ciseQTL01323	local eQTL	BnvaA0641623059	6.43e-64
ciseQTL01324	local eQTL	BnvaA0304571564	6.94e-64
ciseQTL01325	local eQTL	BnvaC0843848863	5.74e-41
ciseQTL01326	local eQTL	BnvaA0309663153	8e-64
ciseQTL01327	local eQTL	BnvaA1019213658	1.01e-63
ciseQTL01329	local eQTL	BnvaC0507111931	1.19e-63
ciseQTL01330	local eQTL	BnvaC0959602371	1.31e-63
ciseQTL01331	local eQTL	BnvaC0218648388	1.38e-63
ciseQTL01332	local eQTL	BnvaA0800840447	1.41e-63
ciseQTL01333	local eQTL	BnvaC0902285298	1.49e-63
ciseQTL01334	local eQTL	BnvaC0747636863	1.58e-63
ciseQTL01335	local eQTL	BnvaC0500450194	1.6e-63
ciseQTL01336	local eQTL	BnvaA0610344032	1.62e-63
ciseQTL01337	local eQTL	BnvaC0142346161	1.81e-63
ciseQTL01338	local eQTL	BnvaA0415522992	2.08e-63
ciseQTL01339	local eQTL	BnvaC0505833867	2.13e-63
ciseQTL01340	local eQTL	BnvaA0503070246	2.5e-63
ciseQTL01341	local eQTL	BnvaA1018066855	2.68e-63
ciseQTL01342	local eQTL	BnvaC0323191091	2.73e-63
ciseQTL01343	local eQTL	BnvaA0700114270	2.92e-63
ciseQTL01345	local eQTL	BnvaA0304949547	3.84e-63
ciseQTL01346	local eQTL	BnvaC0610509773	4.06e-63
ciseQTL01348	local eQTL	BnvaA0422279830	4.91e-63
ciseQTL01350	local eQTL	BnvaC0312529305	6.25e-63
ciseQTL01351	local eQTL	BnvaA0414693448	6.57e-63
ciseQTL01352	local eQTL	BnvaA0211002591	6.65e-63
ciseQTL01353	local eQTL	BnvaC0729553797	6.83e-63
ciseQTL01354	local eQTL	BnvaC0706492099	2.4e-35
ciseQTL01355	local eQTL	BnvaA0962151786	8.04e-63
ciseQTL01356	local eQTL	BnvaC0404784288	8.11e-63
ciseQTL01357	local eQTL	BnvaA0420487985	8.14e-63
ciseQTL01358	local eQTL	BnvaA0638107431	8.36e-63
ciseQTL01359	local eQTL	BnvaA1021139296	9.58e-63
ciseQTL01360	local eQTL	BnvaC0403843001	1.01e-62
ciseQTL01361	local eQTL	BnvaA0956863473	9.93e-16
ciseQTL01362	local eQTL	BnvaC0470649672	1.16e-62
ciseQTL01363	local eQTL	BnvaC0545806516	1.44e-62
ciseQTL01364	local eQTL	BnvaA0416522615	1.78e-58
ciseQTL01365	local eQTL	BnvaA1016215384	1.64e-62
ciseQTL01366	local eQTL	BnvaC0223046184	1.7e-62
ciseQTL01367	local eQTL	BnvaA0107126333	1.73e-62
ciseQTL01368	local eQTL	BnvaA0234226034	1.84e-62
ciseQTL01369	local eQTL	BnvaA0100204691	2.36e-62
ciseQTL01370	local eQTL	BnvaC0436183441	2.11e-13
ciseQTL01371	local eQTL	BnvaA0951255435	2.67e-62
ciseQTL01372	local eQTL	BnvaA0507287672	2.78e-62
ciseQTL01373	local eQTL	BnvaC0738504225	3.16e-62
ciseQTL01374	local eQTL	BnvaA0647545510	3.23e-62
ciseQTL01375	local eQTL	BnvaC0520523034	4.02e-62
ciseQTL01376	local eQTL	BnvaA0102302162	4.35e-62
ciseQTL01378	local eQTL	BnvaA0643025747	4.82e-62
ciseQTL01379	local eQTL	BnvaA0711392993	5.02e-62
ciseQTL01380	local eQTL	BnvaC0755963068	5.47e-62
ciseQTL01381	local eQTL	BnvaC0337073813	5.59e-62
ciseQTL01382	local eQTL	BnvaA0127117976	5.73e-62
ciseQTL01383	local eQTL	BnvaC0727816569	5.78e-62
ciseQTL01384	local eQTL	BnvaA0218276057	2.8e-49
ciseQTL01385	local eQTL	BnvaA1017594856	6e-62
ciseQTL01386	local eQTL	BnvaA0334393573	9.4e-25
ciseQTL01387	local eQTL	BnvaC0844392235	3.17e-24
ciseQTL01389	local eQTL	BnvaC0800662726	7.9e-62
ciseQTL01390	local eQTL	BnvaA0953700570	9.91e-62
ciseQTL01391	local eQTL	BnvaA0509768682	1.15e-61
ciseQTL01392	local eQTL	BnvaC0257060928	1.16e-61
ciseQTL01393	local eQTL	BnvaC0610615552	1.32e-61
ciseQTL01394	local eQTL	BnvaA0603864081	1.37e-61
ciseQTL01395	local eQTL	BnvaC0759551040	1.41e-61
ciseQTL01396	local eQTL	BnvaC0470772040	1.64e-61
ciseQTL01397	local eQTL	BnvaC0208112515	1.74e-61
ciseQTL01399	local eQTL	BnvaC0463311872	1.84e-61
ciseQTL01400	local eQTL	BnvaA0542393298	1.87e-61
ciseQTL01401	local eQTL	BnvaA0728495715	1.97e-61
ciseQTL01402	local eQTL	BnvaA1025097899	2.23e-61
ciseQTL01403	local eQTL	BnvaA1001630858	2.63e-61
ciseQTL01404	local eQTL	BnvaA0826026182	3.01e-61
ciseQTL01405	local eQTL	BnvaC0315677792	3.59e-61
ciseQTL01406	local eQTL	BnvaA0729027346	3.62e-61
ciseQTL01407	local eQTL	BnvaA0305163253	2.72e-35
ciseQTL01408	local eQTL	BnvaC0828603137	4.24e-61
ciseQTL01409	local eQTL	BnvaA0723100347	4.79e-61
ciseQTL01411	local eQTL	BnvaA0232117899	5.25e-61
ciseQTL01412	local eQTL	BnvaC0121278596	3.97e-38
ciseQTL01413	local eQTL	BnvaA0506755371	6.83e-61
ciseQTL01414	local eQTL	BnvaA0328890886	8.52e-61
ciseQTL01415	local eQTL	BnvaA0950702534	3.15e-51
ciseQTL01416	local eQTL	BnvaC0264150872	8.7e-61
ciseQTL01417	local eQTL	BnvaC0330748611	8.84e-61
ciseQTL01418	local eQTL	BnvaA0959706725	9.71e-61
ciseQTL01419	local eQTL	BnvaA0963022254	3.57e-33
ciseQTL01420	local eQTL	BnvaA0956194804	1.01e-60
ciseQTL01422	local eQTL	BnvaA0731721039	1.06e-60
ciseQTL01423	local eQTL	BnvaC0851723757	1.15e-60
ciseQTL01424	local eQTL	BnvaA0912161080	1.43e-60
ciseQTL01426	local eQTL	BnvaC0404129227	1.89e-60
ciseQTL01427	local eQTL	BnvaA1002470735	1.96e-60
ciseQTL01428	local eQTL	BnvaA0324854809	2.03e-60
ciseQTL01429	local eQTL	BnvaA0904127236	2.1e-60
ciseQTL01430	local eQTL	BnvaA0728045666	2.34e-60
ciseQTL01431	local eQTL	BnvaA0724824619	2.79e-60
ciseQTL01432	local eQTL	BnvaC0723758751	2.99e-60
ciseQTL01433	local eQTL	BnvaA0722930721	3.06e-60
ciseQTL01434	local eQTL	BnvaC0100500229	3.11e-60
ciseQTL01435	local eQTL	BnvaA0204128803	3.78e-60
ciseQTL01436	local eQTL	BnvaA1001186817	1.34e-28
ciseQTL01437	local eQTL	BnvaA0208140562	4.71e-60
ciseQTL01438	local eQTL	BnvaA0502822680	4.9e-60
ciseQTL01439	local eQTL	BnvaA0317168061	5e-34
ciseQTL01440	local eQTL	BnvaC0754577440	5.56e-60
ciseQTL01441	local eQTL	BnvaA0910575559	6.09e-60
ciseQTL01442	local eQTL	BnvaA0962903158	6.15e-60
ciseQTL01443	local eQTL	BnvaA1002309976	1.43e-14
ciseQTL01444	local eQTL	BnvaA0325720740	7.05e-60
ciseQTL01445	local eQTL	BnvaA0105699330	1.94e-28
ciseQTL01446	local eQTL	BnvaA1000135981	7.76e-60
ciseQTL01447	local eQTL	BnvaC0251707332	8.6e-60
ciseQTL01448	local eQTL	BnvaA1022586165	9.07e-60
ciseQTL01449	local eQTL	BnvaA0916569862	5.16e-16
ciseQTL01450	local eQTL	BnvaC0802017352	1.09e-59
ciseQTL01451	local eQTL	BnvaA0532527728	1.23e-59
ciseQTL01452	local eQTL	BnvaA0208651284	1.33e-59
ciseQTL01453	local eQTL	BnvaC0430583463	1.39e-59
ciseQTL01454	local eQTL	BnvaC0712255120	1.49e-59
ciseQTL01455	local eQTL	BnvaA0102633507	1.52e-59
ciseQTL01456	local eQTL	BnvaA0505529342	1.74e-59
ciseQTL01457	local eQTL	BnvaA0318608480	7.78e-21
ciseQTL01458	local eQTL	BnvaA0109669778	1.85e-59
ciseQTL01459	local eQTL	BnvaA0417635260	1.92e-59
ciseQTL01461	local eQTL	BnvaC0120840824	2.09e-59
ciseQTL01462	local eQTL	BnvaA0130850830	2.24e-40
ciseQTL01464	local eQTL	BnvaA0513103886	3.45e-16
ciseQTL01465	local eQTL	BnvaA0418094971	2.43e-59
ciseQTL01466	local eQTL	BnvaA0906032206	2.48e-59
ciseQTL01467	local eQTL	BnvaC0327002881	2.74e-59
ciseQTL01468	local eQTL	BnvaC0324698615	2.77e-59
ciseQTL01469	local eQTL	BnvaA0327052605	3.05e-59
ciseQTL01470	local eQTL	BnvaC0612246697	3.33e-59
ciseQTL01471	local eQTL	BnvaC0704368167	1.28e-14
ciseQTL01472	local eQTL	BnvaA0828286818	4.24e-59
ciseQTL01473	local eQTL	BnvaA0640540133	4.4e-59
ciseQTL01474	local eQTL	BnvaA0950821521	4.5e-59
ciseQTL01475	local eQTL	BnvaA0215308431	5.12e-59
ciseQTL01476	local eQTL	BnvaA0716267283	5.16e-59
ciseQTL01477	local eQTL	BnvaA0543620528	5.63e-59
ciseQTL01478	local eQTL	BnvaC0246303852	5.91e-59
ciseQTL01479	local eQTL	BnvaC0947469704	5.66e-07
ciseQTL01480	local eQTL	BnvaA0722286297	6.85e-59
ciseQTL01481	local eQTL	BnvaC0901649846	6.95e-59
ciseQTL01482	local eQTL	BnvaC0228493000	6.97e-59
ciseQTL01483	local eQTL	BnvaC0310371142	7.09e-59
ciseQTL01484	local eQTL	BnvaA0105553525	7.3e-59
ciseQTL01485	local eQTL	BnvaC0924278816	5.57e-17
ciseQTL01487	local eQTL	BnvaA0826593301	8.18e-59
ciseQTL01488	local eQTL	BnvaA0908191693	8.53e-59
ciseQTL01489	local eQTL	BnvaA0314912350	9.06e-59
ciseQTL01490	local eQTL	BnvaA0701428549	9.19e-59
ciseQTL01491	local eQTL	BnvaA0126998743	1.03e-58
ciseQTL01492	local eQTL	BnvaA0415788911	1.28e-58
ciseQTL01493	local eQTL	BnvaC0140292937	1.46e-58
ciseQTL01495	local eQTL	BnvaC0108847078	1.81e-58
ciseQTL01496	local eQTL	BnvaA0539441945	1.88e-58
ciseQTL01497	local eQTL	BnvaA0313090382	1.88e-58
ciseQTL01498	local eQTL	BnvaA0908236345	2e-58
ciseQTL01499	local eQTL	BnvaC0228289100	2.28e-58
ciseQTL01500	local eQTL	BnvaA0212303765	3.03e-58
ciseQTL01502	local eQTL	BnvaA0612900384	3.22e-58
ciseQTL01503	local eQTL	BnvaA0712651006	3.29e-58
ciseQTL01504	local eQTL	BnvaA0964095807	3.5e-58
ciseQTL01505	local eQTL	BnvaA0327401777	3.59e-58
ciseQTL01506	local eQTL	BnvaC0501165455	3.77e-58
ciseQTL01507	local eQTL	BnvaC0755807196	3.79e-58
ciseQTL01508	local eQTL	BnvaC0121405044	3.94e-58
ciseQTL01509	local eQTL	BnvaA0204551665	3.01e-22
ciseQTL01510	local eQTL	BnvaA1022676638	4.58e-58
ciseQTL01511	local eQTL	BnvaA0327303403	4.72e-58
ciseQTL01512	local eQTL	BnvaA0506321725	5.15e-58
ciseQTL01513	local eQTL	BnvaC0117088623	6.37e-58
ciseQTL01514	local eQTL	BnvaC0504418195	6.63e-58
ciseQTL01515	local eQTL	BnvaA0326730236	7.7e-58
ciseQTL01516	local eQTL	BnvaA0909961263	8.22e-58
ciseQTL01517	local eQTL	BnvaC0103489226	9.37e-58
ciseQTL01518	local eQTL	BnvaC0405880305	1.09e-57
ciseQTL01519	local eQTL	BnvaC0853477865	1.11e-57
ciseQTL01520	local eQTL	BnvaA0720429301	7.81e-42
ciseQTL01521	local eQTL	BnvaA0414119969	1.09e-30
ciseQTL01522	local eQTL	BnvaA0425365324	1.85e-27
ciseQTL01523	local eQTL	BnvaC0217406837	3.89e-25
ciseQTL01524	local eQTL	BnvaC0316959480	1.49e-57
ciseQTL01525	local eQTL	BnvaA0538622023	1.53e-57
ciseQTL01526	local eQTL	BnvaA0303982852	1.68e-57
ciseQTL01527	local eQTL	BnvaC0616162737	1.85e-57
ciseQTL01528	local eQTL	BnvaA0420443556	1.79e-55
ciseQTL01529	local eQTL	BnvaC0356195559	7.82e-15
ciseQTL01530	local eQTL	BnvaA0545053517	2.21e-57
ciseQTL01531	local eQTL	BnvaA0133408916	2.56e-57
ciseQTL01532	local eQTL	BnvaC0409865507	2.6e-57
ciseQTL01533	local eQTL	BnvaC0252219172	2.65e-57
ciseQTL01535	local eQTL	BnvaA0204552435	8.33e-13
ciseQTL01536	local eQTL	BnvaA0730242108	2.76e-57
ciseQTL01537	local eQTL	BnvaC0506721719	2.82e-57
ciseQTL01538	local eQTL	BnvaA0306158271	3.08e-57
ciseQTL01540	local eQTL	BnvaA0607401776	4.1e-57
ciseQTL01541	local eQTL	BnvaC0219289863	4.37e-57
ciseQTL01542	local eQTL	BnvaA0900351450	4.43e-57
ciseQTL01544	local eQTL	BnvaC0304958685	5.12e-57
ciseQTL01545	local eQTL	BnvaA0415369426	5.23e-57
ciseQTL01546	local eQTL	BnvaC0902145701	6.33e-57
ciseQTL01547	local eQTL	BnvaA0316244511	6.57e-57
ciseQTL01548	local eQTL	BnvaA0638129749	6.79e-57
ciseQTL01549	local eQTL	BnvaC0841062958	6.93e-57
ciseQTL01550	local eQTL	BnvaA0503412374	8.07e-57
ciseQTL01551	local eQTL	BnvaA1024787521	7.62e-46
ciseQTL01553	local eQTL	BnvaA0636079317	9.26e-57
ciseQTL01554	local eQTL	BnvaC0823572804	1.05e-56
ciseQTL01555	local eQTL	BnvaA0716007236	1.32e-56
ciseQTL01556	local eQTL	BnvaA0703183080	4.02e-25
ciseQTL01557	local eQTL	BnvaC0409777596	1.51e-56
ciseQTL01558	local eQTL	BnvaC0229747214	1.53e-56
ciseQTL01559	local eQTL	BnvaA0411578993	1.62e-56
ciseQTL01560	local eQTL	BnvaA0501926463	1.68e-56
ciseQTL01561	local eQTL	BnvaC0325830422	1.79e-56
ciseQTL01562	local eQTL	BnvaA0714704424	1.93e-56
ciseQTL01563	local eQTL	BnvaC0309987318	1.98e-56
ciseQTL01565	local eQTL	BnvaC0806193210	8.55e-08
ciseQTL01566	local eQTL	BnvaC0440938555	2.1e-56
ciseQTL01567	local eQTL	BnvaA0417138893	2.14e-56
ciseQTL01568	local eQTL	BnvaA0302994963	1.59e-39
ciseQTL01569	local eQTL	BnvaC0711618444	5.11e-39
ciseQTL01570	local eQTL	BnvaA1019292708	2.72e-56
ciseQTL01571	local eQTL	BnvaC0218166900	2.79e-56
ciseQTL01572	local eQTL	BnvaA0415004299	3.28e-56
ciseQTL01573	local eQTL	BnvaA0604163691	3.42e-56
ciseQTL01574	local eQTL	BnvaA0216095184	3.56e-56
ciseQTL01575	local eQTL	BnvaC0743935014	4.1e-22
ciseQTL01576	local eQTL	BnvaA0104528814	4.55e-56
ciseQTL01577	local eQTL	BnvaC0845312587	5.01e-56
ciseQTL01578	local eQTL	BnvaA0544260632	5.13e-56
ciseQTL01579	local eQTL	BnvaC0624792694	5.49e-56
ciseQTL01580	local eQTL	BnvaC0315287397	5.59e-56
ciseQTL01582	local eQTL	BnvaA0322139776	5.96e-56
ciseQTL01583	local eQTL	BnvaA0503536935	6.21e-56
ciseQTL01584	local eQTL	BnvaC0841848578	6.93e-56
ciseQTL01585	local eQTL	BnvaC0611913627	7.23e-56
ciseQTL01587	local eQTL	BnvaA0648322497	7.47e-56
ciseQTL01588	local eQTL	BnvaA0642393852	8.12e-56
ciseQTL01590	local eQTL	BnvaC0261983181	1.1e-55
ciseQTL01591	local eQTL	BnvaA0535226187	1.14e-55
ciseQTL01592	local eQTL	BnvaA0103168383	1.19e-55
ciseQTL01593	local eQTL	BnvaA0300056532	1.2e-55
ciseQTL01594	local eQTL	BnvaA0417504261	1.22e-55
ciseQTL01596	local eQTL	BnvaC0503975628	1.84e-27
ciseQTL01597	local eQTL	BnvaA0647013588	1.25e-55
ciseQTL01598	local eQTL	BnvaC0743794751	1.29e-55
ciseQTL01599	local eQTL	BnvaC0308432762	1.63e-55
ciseQTL01600	local eQTL	BnvaA1016051480	1.64e-55
ciseQTL01601	local eQTL	BnvaA0643702767	1.9e-55
ciseQTL01602	local eQTL	BnvaA0540515436	2.12e-55
ciseQTL01604	local eQTL	BnvaA1015283160	2.57e-55
ciseQTL01605	local eQTL	BnvaA0717606224	3.1e-55
ciseQTL01606	local eQTL	BnvaA0327712092	3.17e-55
ciseQTL01607	local eQTL	BnvaC0730059280	3.18e-55
ciseQTL01608	local eQTL	BnvaA0316806659	3.33e-55
ciseQTL01609	local eQTL	BnvaA0107498686	3.55e-55
ciseQTL01610	local eQTL	BnvaC0200951326	1.95e-40
ciseQTL01611	local eQTL	BnvaA0913391798	7.98e-21
ciseQTL01612	local eQTL	BnvaC0469942291	3.85e-55
ciseQTL01613	local eQTL	BnvaA0212862610	4.43e-55
ciseQTL01614	local eQTL	BnvaA0304568051	4.5e-55
ciseQTL01615	local eQTL	BnvaC0752373031	4.69e-55
ciseQTL01618	local eQTL	BnvaC0964632786	4.92e-55
ciseQTL01620	local eQTL	BnvaC0506317721	6.06e-55
ciseQTL01621	local eQTL	BnvaA0731587687	6.65e-55
ciseQTL01622	local eQTL	BnvaA1023205798	6.94e-55
ciseQTL01623	local eQTL	BnvaC0156009340	6.98e-55
ciseQTL01624	local eQTL	BnvaC0750521280	7.29e-55
ciseQTL01625	local eQTL	BnvaA0509182142	8.25e-55
ciseQTL01626	local eQTL	BnvaC0553867999	9.09e-55
ciseQTL01627	local eQTL	BnvaA0823696209	9.11e-55
ciseQTL01628	local eQTL	BnvaA0503038764	9.38e-55
ciseQTL01630	local eQTL	BnvaA0605658394	5.94e-38
ciseQTL01631	local eQTL	BnvaA0913823410	1.13e-54
ciseQTL01632	local eQTL	BnvaC0744710885	1.3e-54
ciseQTL01633	local eQTL	BnvaC0625180332	1.36e-54
ciseQTL01634	local eQTL	BnvaA0501144018	1.87e-27
ciseQTL01635	local eQTL	BnvaA0964826921	2.44e-47
ciseQTL01636	local eQTL	BnvaA0111497040	1.58e-54
ciseQTL01637	local eQTL	BnvaC0215625157	1.71e-54
ciseQTL01638	local eQTL	BnvaA0203844239	1.87e-54
ciseQTL01639	local eQTL	BnvaA0327297586	1.91e-54
ciseQTL01640	local eQTL	BnvaA0944464002	2e-54
ciseQTL01641	local eQTL	BnvaC0234997236	1.22e-27
ciseQTL01642	local eQTL	BnvaC0703122423	8.57e-15
ciseQTL01643	local eQTL	BnvaA1004687482	2.64e-28
ciseQTL01645	local eQTL	BnvaA0401660997	2.79e-54
ciseQTL01646	local eQTL	BnvaA0308742624	3.24e-54
ciseQTL01647	local eQTL	BnvaC0229603478	1.97e-50
ciseQTL01648	local eQTL	BnvaA0826188349	3.98e-54
ciseQTL01650	local eQTL	BnvaA1016097491	4.46e-54
ciseQTL01651	local eQTL	BnvaA0203641273	4.83e-54
ciseQTL01654	local eQTL	BnvaC0923705081	3.11e-17
ciseQTL01655	local eQTL	BnvaC0362503665	5.56e-54
ciseQTL01656	local eQTL	BnvaA0826595629	4.87e-19
ciseQTL01658	local eQTL	BnvaC0742186846	6.21e-54
ciseQTL01659	local eQTL	BnvaC0843491308	2.82e-31
ciseQTL01660	local eQTL	BnvaC0749515817	6.83e-54
ciseQTL01661	local eQTL	BnvaC0233799304	1.71e-41
ciseQTL01663	local eQTL	BnvaC0154296920	7.91e-54
ciseQTL01664	local eQTL	BnvaA0612570259	1.06e-10
ciseQTL01665	local eQTL	BnvaA0316040732	8.64e-54
ciseQTL01666	local eQTL	BnvaC0412783232	8.79e-54
ciseQTL01667	local eQTL	BnvaC0841396598	9.01e-54
ciseQTL01669	local eQTL	BnvaC0647018839	9.59e-54
ciseQTL01670	local eQTL	BnvaA0109243777	1.11e-53
ciseQTL01671	local eQTL	BnvaA0324743557	1.31e-53
ciseQTL01672	local eQTL	BnvaA0212300653	1.39e-53
ciseQTL01673	local eQTL	BnvaA0607842014	1.63e-53
ciseQTL01674	local eQTL	BnvaA0611001387	4.28e-39
ciseQTL01675	local eQTL	BnvaC0853417951	1.81e-53
ciseQTL01676	local eQTL	BnvaA0601454109	9.66e-37
ciseQTL01677	local eQTL	BnvaA0822605008	1.88e-53
ciseQTL01678	local eQTL	BnvaA1022831998	2.5e-53
ciseQTL01679	local eQTL	BnvaA0309767419	3.03e-53
ciseQTL01680	local eQTL	BnvaA0224855468	3.17e-53
ciseQTL01681	local eQTL	BnvaA0727701929	3.36e-53
ciseQTL01682	local eQTL	BnvaC0417694252	3.39e-53
ciseQTL01683	local eQTL	BnvaC0945906483	1.52e-18
ciseQTL01684	local eQTL	BnvaA0724198203	3.76e-53
ciseQTL01685	local eQTL	BnvaA0603496470	3.9e-53
ciseQTL01686	local eQTL	BnvaC0313891766	4.07e-53
ciseQTL01687	local eQTL	BnvaA0540072367	4.12e-53
ciseQTL01688	local eQTL	BnvaC0263632614	4.65e-53
ciseQTL01689	local eQTL	BnvaA0301649528	4.7e-53
ciseQTL01690	local eQTL	BnvaA1000588025	5e-53
ciseQTL01691	local eQTL	BnvaA0315725928	3.7e-29
ciseQTL01692	local eQTL	BnvaC0470116902	5.43e-53
ciseQTL01693	local eQTL	BnvaA0647483695	6.14e-53
ciseQTL01694	local eQTL	BnvaA0421170387	6.32e-53
ciseQTL01695	local eQTL	BnvaC0303268888	1.28e-42
ciseQTL01697	local eQTL	BnvaA0538379314	7.63e-53
ciseQTL01699	local eQTL	BnvaA0314163673	8.28e-53
ciseQTL01700	local eQTL	BnvaA0730515094	8.34e-53
ciseQTL01701	local eQTL	BnvaA1006280993	1.26e-26
ciseQTL01702	local eQTL	BnvaC0555983825	9.83e-53
ciseQTL01703	local eQTL	BnvaC0363779136	1.08e-52
ciseQTL01704	local eQTL	BnvaA1019326344	1.11e-52
ciseQTL01706	local eQTL	BnvaA0821169253	1.15e-52
ciseQTL01707	local eQTL	BnvaA1013901181	9.68e-24
ciseQTL01708	local eQTL	BnvaA0208872181	1.71e-19
ciseQTL01709	local eQTL	BnvaC0817583289	4.37e-08
ciseQTL01710	local eQTL	BnvaA0106740346	1.32e-52
ciseQTL01711	local eQTL	BnvaA0313091343	8.02e-14
ciseQTL01712	local eQTL	BnvaA0714955091	1.37e-52
ciseQTL01713	local eQTL	BnvaC0917254914	1.39e-52
ciseQTL01714	local eQTL	BnvaC0630952983	1.41e-52
ciseQTL01715	local eQTL	BnvaC0256669998	1.46e-52
ciseQTL01716	local eQTL	BnvaA0804868209	1.31e-30
ciseQTL01717	local eQTL	BnvaC0630454562	1.69e-52
ciseQTL01718	local eQTL	BnvaC0758861512	1.72e-52
ciseQTL01719	local eQTL	BnvaA0644694028	1.82e-52
ciseQTL01720	local eQTL	BnvaC0830692291	1.84e-52
ciseQTL01721	local eQTL	BnvaC0116581123	2.02e-52
ciseQTL01723	local eQTL	BnvaA0906927428	2.27e-52
ciseQTL01725	local eQTL	BnvaC0710812927	2.5e-52
ciseQTL01726	local eQTL	BnvaA0318876609	2.78e-52
ciseQTL01727	local eQTL	BnvaC0636966474	3.02e-52
ciseQTL01728	local eQTL	BnvaA0317580999	3.09e-52
ciseQTL01729	local eQTL	BnvaC0312512324	3.31e-52
ciseQTL01730	local eQTL	BnvaC0915706789	3.48e-52
ciseQTL01731	local eQTL	BnvaC0333839705	3.87e-52
ciseQTL01732	local eQTL	BnvaA0301442091	3.99e-52
ciseQTL01733	local eQTL	BnvaC0238007041	4.18e-52
ciseQTL01734	local eQTL	BnvaC0258706117	4.44e-52
ciseQTL01735	local eQTL	BnvaC0964446050	4.61e-52
ciseQTL01736	local eQTL	BnvaA0423802567	4.79e-52
ciseQTL01737	local eQTL	BnvaA0721065094	4.05e-28
ciseQTL01738	local eQTL	BnvaA0643349784	4.91e-52
ciseQTL01739	local eQTL	BnvaC0931549074	5.03e-52
ciseQTL01740	local eQTL	BnvaC0333978308	5.25e-52
ciseQTL01741	local eQTL	BnvaA0508519421	5.65e-52
ciseQTL01742	local eQTL	BnvaA1020174603	5.69e-52
ciseQTL01743	local eQTL	BnvaA0404686119	9.15e-27
ciseQTL01744	local eQTL	BnvaA0541158098	7e-52
ciseQTL01746	local eQTL	BnvaA0945915090	6.88e-36
ciseQTL01748	local eQTL	BnvaA0963085949	8.03e-52
ciseQTL01749	local eQTL	BnvaC0926505209	1.69e-15
ciseQTL01750	local eQTL	BnvaA0533825738	8.41e-52
ciseQTL01751	local eQTL	BnvaA0955772386	8.63e-52
ciseQTL01752	local eQTL	BnvaA0901043515	1.01e-51
ciseQTL01753	local eQTL	BnvaA0539683438	1.06e-51
ciseQTL01754	local eQTL	BnvaA0542468239	1.1e-51
ciseQTL01755	local eQTL	BnvaA1022431393	1.12e-51
ciseQTL01756	local eQTL	BnvaA0963848412	1.15e-51
ciseQTL01757	local eQTL	BnvaC0337092177	1.19e-51
ciseQTL01758	local eQTL	BnvaC0421034301	1.62e-10
ciseQTL01759	local eQTL	BnvaA0229544635	1.23e-51
ciseQTL01760	local eQTL	BnvaA0537412751	3.09e-18
ciseQTL01761	local eQTL	BnvaC0135398657	1.36e-51
ciseQTL01764	local eQTL	BnvaA0401549330	1.42e-51
ciseQTL01765	local eQTL	BnvaA0954748177	1.54e-51
ciseQTL01766	local eQTL	BnvaA0822343701	1.58e-51
ciseQTL01767	local eQTL	BnvaA0802506935	1.63e-51
ciseQTL01768	local eQTL	BnvaA0720055570	1.66e-51
ciseQTL01770	local eQTL	BnvaA0960667067	1.78e-51
ciseQTL01771	local eQTL	BnvaA0825210229	1.79e-51
ciseQTL01772	local eQTL	BnvaA0316720885	1.97e-51
ciseQTL01773	local eQTL	BnvaC0400882691	2.24e-51
ciseQTL01775	local eQTL	BnvaC0840130980	2.44e-51
ciseQTL01776	local eQTL	BnvaA0211947996	2.58e-51
ciseQTL01777	local eQTL	BnvaC0149553730	2.7e-51
ciseQTL01778	local eQTL	BnvaA0105947572	7.39e-33
ciseQTL01779	local eQTL	BnvaA0719518114	2.95e-51
ciseQTL01780	local eQTL	BnvaA0130192019	2.96e-51
ciseQTL01782	local eQTL	BnvaA0600373907	3.23e-51
ciseQTL01783	local eQTL	BnvaC0313127232	3.28e-51
ciseQTL01784	local eQTL	BnvaA1020060183	3.45e-51
ciseQTL01785	local eQTL	BnvaC0551755587	4.01e-51
ciseQTL01786	local eQTL	BnvaC0741999447	4.23e-51
ciseQTL01787	local eQTL	BnvaC0449926889	5.2e-51
ciseQTL01788	local eQTL	BnvaC0220682600	5.33e-51
ciseQTL01789	local eQTL	BnvaA0960141448	1.89e-45
ciseQTL01790	local eQTL	BnvaC0305460611	6.32e-51
ciseQTL01791	local eQTL	BnvaA0423882991	6.32e-51
ciseQTL01793	local eQTL	BnvaA0315437518	6.87e-51
ciseQTL01794	local eQTL	BnvaC0849042571	7.37e-51
ciseQTL01795	local eQTL	BnvaA0529872871	2.18e-28
ciseQTL01796	local eQTL	BnvaA0304958167	7.97e-51
ciseQTL01797	local eQTL	BnvaA0425158563	8.24e-51
ciseQTL01798	local eQTL	BnvaA0535113444	8.24e-51
ciseQTL01799	local eQTL	BnvaA0821319645	4.05e-32
ciseQTL01800	local eQTL	BnvaC0938263975	1.5e-16
ciseQTL01801	local eQTL	BnvaC0733764984	8.79e-51
ciseQTL01803	local eQTL	BnvaA0828184115	1.03e-50
ciseQTL01804	local eQTL	BnvaA0644064835	1.04e-50
ciseQTL01808	local eQTL	BnvaC0406148083	1.53e-50
ciseQTL01809	local eQTL	BnvaA1019938346	1.83e-50
ciseQTL01810	local eQTL	BnvaA0108922296	1.93e-50
ciseQTL01811	local eQTL	BnvaC0341436740	2.12e-50
ciseQTL01812	local eQTL	BnvaA0957429595	1.15e-30
ciseQTL01814	local eQTL	BnvaC0553625820	2.59e-50
ciseQTL01815	local eQTL	BnvaA0212639709	2.65e-50
ciseQTL01816	local eQTL	BnvaC0724017080	1.73e-45
ciseQTL01817	local eQTL	BnvaA0207362959	2.86e-50
ciseQTL01818	local eQTL	BnvaA1017133072	2.94e-50
ciseQTL01819	local eQTL	BnvaC0109568989	3.46e-50
ciseQTL01820	local eQTL	BnvaA0314514986	3.5e-50
ciseQTL01821	local eQTL	BnvaC0150492328	3.52e-50
ciseQTL01822	local eQTL	BnvaA0714683995	3.55e-50
ciseQTL01824	local eQTL	BnvaC0968199383	4.72e-50
ciseQTL01825	local eQTL	BnvaA0320783603	4.83e-50
ciseQTL01826	local eQTL	BnvaA0323592676	5.01e-50
ciseQTL01827	local eQTL	BnvaA0908648465	5.42e-50
ciseQTL01828	local eQTL	BnvaA0502365965	5.64e-50
ciseQTL01829	local eQTL	BnvaA0102920942	6.09e-50
ciseQTL01830	local eQTL	BnvaC0949356990	1.73e-11
ciseQTL01831	local eQTL	BnvaA0511025256	7.15e-50
ciseQTL01832	local eQTL	BnvaC0508174923	8.44e-47
ciseQTL01833	local eQTL	BnvaA0642661442	7.48e-50
ciseQTL01834	local eQTL	BnvaC0923442524	8.23e-50
ciseQTL01835	local eQTL	BnvaC0256040583	8.55e-50
ciseQTL01836	local eQTL	BnvaC0102366434	8.9e-50
ciseQTL01837	local eQTL	BnvaC0508428054	9.09e-50
ciseQTL01838	local eQTL	BnvaC0917168462	9.18e-50
ciseQTL01839	local eQTL	BnvaA0415090170	9.22e-50
ciseQTL01841	local eQTL	BnvaA0813802047	1.03e-49
ciseQTL01843	local eQTL	BnvaA0509135160	1.27e-49
ciseQTL01844	local eQTL	BnvaC0461997464	6.04e-39
ciseQTL01846	local eQTL	BnvaA0726690263	1.57e-49
ciseQTL01848	local eQTL	BnvaA0722651044	1.65e-49
ciseQTL01849	local eQTL	BnvaA0907963710	1.67e-49
ciseQTL01850	local eQTL	BnvaA0301837176	3.31e-29
ciseQTL01851	local eQTL	BnvaA0422838638	1.88e-49
ciseQTL01852	local eQTL	BnvaC0365349692	1.95e-49
ciseQTL01853	local eQTL	BnvaA0320211592	1.98e-49
ciseQTL01854	local eQTL	BnvaC0305249899	1.99e-49
ciseQTL01855	local eQTL	BnvaC0620582428	2.03e-49
ciseQTL01857	local eQTL	BnvaA0720240439	2.42e-22
ciseQTL01858	local eQTL	BnvaC0362340065	2.49e-49
ciseQTL01860	local eQTL	BnvaA0400305326	2.83e-49
ciseQTL01861	local eQTL	BnvaA0311650210	2.85e-49
ciseQTL01863	local eQTL	BnvaC0740889778	3.01e-49
ciseQTL01864	local eQTL	BnvaA0311871604	3.28e-49
ciseQTL01866	local eQTL	BnvaC0153158458	3.32e-49
ciseQTL01867	local eQTL	BnvaC0504792730	3.36e-49
ciseQTL01868	local eQTL	BnvaA0209300886	3.58e-49
ciseQTL01869	local eQTL	BnvaC0757827634	3.59e-49
ciseQTL01870	local eQTL	BnvaA0600756272	7.74e-47
ciseQTL01871	local eQTL	BnvaA0607438178	4.09e-49
ciseQTL01872	local eQTL	BnvaA0729442929	1.58e-25
ciseQTL01873	local eQTL	BnvaA0701969852	4.88e-49
ciseQTL01875	local eQTL	BnvaA0314569274	5.18e-49
ciseQTL01876	local eQTL	BnvaA0539192600	5.56e-49
ciseQTL01877	local eQTL	BnvaC0630898343	2.56e-48
ciseQTL01878	local eQTL	BnvaA0535585754	6.02e-49
ciseQTL01879	local eQTL	BnvaA0315342735	6.48e-49
ciseQTL01880	local eQTL	BnvaA0959720658	6.64e-49
ciseQTL01881	local eQTL	BnvaC0138013441	1.29e-42
ciseQTL01882	local eQTL	BnvaA0544793747	2.75e-09
ciseQTL01884	local eQTL	BnvaA0106239352	8.4e-49
ciseQTL01885	local eQTL	BnvaA0330074752	9.22e-49
ciseQTL01886	local eQTL	BnvaC0555416950	1.04e-48
ciseQTL01887	local eQTL	BnvaA0642044160	1.05e-48
ciseQTL01888	local eQTL	BnvaC0205897160	1.18e-48
ciseQTL01889	local eQTL	BnvaA0601823948	1.22e-48
ciseQTL01890	local eQTL	BnvaA0124653003	4e-13
ciseQTL01891	local eQTL	BnvaA0206002648	1.42e-48
ciseQTL01892	local eQTL	BnvaA0607045029	1.45e-48
ciseQTL01893	local eQTL	BnvaA0614497117	1.46e-48
ciseQTL01894	local eQTL	BnvaA0420224343	1.52e-48
ciseQTL01895	local eQTL	BnvaC0503279665	1.59e-48
ciseQTL01896	local eQTL	BnvaC0752072206	1.6e-48
ciseQTL01897	local eQTL	BnvaA0315370589	1.86e-48
ciseQTL01898	local eQTL	BnvaC0840155228	1.88e-48
ciseQTL01899	local eQTL	BnvaA0502540760	1.1e-46
ciseQTL01900	local eQTL	BnvaA0616364476	8.67e-08
ciseQTL01901	local eQTL	BnvaC0514033909	2.32e-48
ciseQTL01902	local eQTL	BnvaA0636364767	2.39e-48
ciseQTL01904	local eQTL	BnvaA0401753661	2.89e-48
ciseQTL01905	local eQTL	BnvaA1020758060	2.97e-48
ciseQTL01906	local eQTL	BnvaA0964979283	3.13e-48
ciseQTL01907	local eQTL	BnvaA0202651528	3.64e-45
ciseQTL01908	local eQTL	BnvaA0608639874	3.42e-48
ciseQTL01909	local eQTL	BnvaA0709746390	4.2e-12
ciseQTL01910	local eQTL	BnvaC0127454369	1.74e-13
ciseQTL01913	local eQTL	BnvaA0201421432	5.12e-48
ciseQTL01915	local eQTL	BnvaA1017974803	1.08e-42
ciseQTL01916	local eQTL	BnvaA0915516533	8e-48
ciseQTL01917	local eQTL	BnvaC0341105999	8.6e-48
ciseQTL01918	local eQTL	BnvaC0127468832	5.2e-15
ciseQTL01919	local eQTL	BnvaA0310666889	9.76e-48
ciseQTL01920	local eQTL	BnvaA0310634565	1.01e-47
ciseQTL01921	local eQTL	BnvaC0102268850	1.01e-47
ciseQTL01922	local eQTL	BnvaA0904718439	1.04e-47
ciseQTL01923	local eQTL	BnvaA0319435877	1.18e-47
ciseQTL01924	local eQTL	BnvaA1022254968	1.18e-47
ciseQTL01925	local eQTL	BnvaC0558703789	1.24e-47
ciseQTL01926	local eQTL	BnvaA0104621667	1.29e-47
ciseQTL01927	local eQTL	BnvaA0731895183	4.14e-31
ciseQTL01928	local eQTL	BnvaA0719981063	1.32e-47
ciseQTL01929	local eQTL	BnvaA0107398198	4.84e-35
ciseQTL01930	local eQTL	BnvaA0204367004	1.41e-47
ciseQTL01931	local eQTL	BnvaC0336734144	1.43e-47
ciseQTL01932	local eQTL	BnvaA0950201590	1.46e-47
ciseQTL01933	local eQTL	BnvaA0107417250	1.47e-47
ciseQTL01934	local eQTL	BnvaA0422773462	1.6e-47
ciseQTL01935	local eQTL	BnvaA0321019067	1.73e-47
ciseQTL01936	local eQTL	BnvaC0156169041	1.82e-47
ciseQTL01938	local eQTL	BnvaC0844496522	2.34e-47
ciseQTL01939	local eQTL	BnvaA0303788584	2.34e-47
ciseQTL01941	local eQTL	BnvaA0304416713	2.97e-47
ciseQTL01942	local eQTL	BnvaC0323341030	3e-47
ciseQTL01943	local eQTL	BnvaC0212489197	3.03e-47
ciseQTL01944	local eQTL	BnvaC0553524917	3.31e-47
ciseQTL01945	local eQTL	BnvaA0905007070	3.63e-47
ciseQTL01946	local eQTL	BnvaA0321497229	3.8e-47
ciseQTL01947	local eQTL	BnvaA0510306300	4.05e-47
ciseQTL01948	local eQTL	BnvaC0644886249	4.08e-47
ciseQTL01949	local eQTL	BnvaA0646424704	4.22e-47
ciseQTL01950	local eQTL	BnvaA0228206504	4.27e-47
ciseQTL01951	local eQTL	BnvaC0608088125	4.32e-47
ciseQTL01952	local eQTL	BnvaA0535711236	4.75e-47
ciseQTL01953	local eQTL	BnvaC0312951013	5e-47
ciseQTL01954	local eQTL	BnvaC0505310320	7.6e-21
ciseQTL01955	local eQTL	BnvaA0638604067	5.28e-47
ciseQTL01956	local eQTL	BnvaA0405487926	3.57e-38
ciseQTL01957	local eQTL	BnvaA0111372766	2.48e-36
ciseQTL01958	local eQTL	BnvaA0400712368	5.66e-47
ciseQTL01959	local eQTL	BnvaA0506648684	5.78e-47
ciseQTL01960	local eQTL	BnvaA0541220485	6.35e-47
ciseQTL01962	local eQTL	BnvaA0711909693	8.31e-47
ciseQTL01964	local eQTL	BnvaA0958830597	9.25e-47
ciseQTL01965	local eQTL	BnvaA0502935199	9.74e-47
ciseQTL01966	local eQTL	BnvaC0746463403	1.02e-46
ciseQTL01967	local eQTL	BnvaC0113280515	1.21e-46
ciseQTL01968	local eQTL	BnvaC0504014906	2.51e-36
ciseQTL01969	local eQTL	BnvaA0639584963	1.43e-46
ciseQTL01970	local eQTL	BnvaA0204663556	1.5e-46
ciseQTL01971	local eQTL	BnvaC0313663351	1.59e-46
ciseQTL01972	local eQTL	BnvaA0315592891	5.09e-46
ciseQTL01973	local eQTL	BnvaC0334082288	1.92e-46
ciseQTL01974	local eQTL	BnvaA0101569083	2.17e-46
ciseQTL01975	local eQTL	BnvaC0409850517	2.18e-46
ciseQTL01976	local eQTL	BnvaA1020043307	2.43e-46
ciseQTL01977	local eQTL	BnvaA0315249721	2.48e-46
ciseQTL01979	local eQTL	BnvaA0601025781	2.74e-46
ciseQTL01980	local eQTL	BnvaC0100946482	2.89e-46
ciseQTL01982	local eQTL	BnvaC0444841101	3.98e-46
ciseQTL01983	local eQTL	BnvaC0225924815	6.27e-42
ciseQTL01984	local eQTL	BnvaC0557869309	4.08e-46
ciseQTL01985	local eQTL	BnvaA1000130548	4.12e-46
ciseQTL01986	local eQTL	BnvaC0843832089	4.32e-46
ciseQTL01987	local eQTL	BnvaA0401921602	4.37e-46
ciseQTL01988	local eQTL	BnvaA0543637274	1.64e-26
ciseQTL01989	local eQTL	BnvaA1018733233	5.78e-46
ciseQTL01990	local eQTL	BnvaA0643982075	5.78e-46
ciseQTL01991	local eQTL	BnvaC0946186229	6.38e-46
ciseQTL01992	local eQTL	BnvaC0329918618	6.68e-46
ciseQTL01993	local eQTL	BnvaA0720223943	2.01e-32
ciseQTL01994	local eQTL	BnvaA1024458982	8.18e-46
ciseQTL01995	local eQTL	BnvaC0325333647	2.18e-17
ciseQTL01996	local eQTL	BnvaC0437564776	2.17e-13
ciseQTL01997	local eQTL	BnvaC0841052217	1.05e-45
ciseQTL01998	local eQTL	BnvaA0540552568	1.44e-18
ciseQTL01999	local eQTL	BnvaA0100410329	1.13e-45
ciseQTL02000	local eQTL	BnvaA0205724669	1.17e-45
ciseQTL02002	local eQTL	BnvaA0945537561	1.26e-45
ciseQTL02003	local eQTL	BnvaA0827720246	1.26e-45
ciseQTL02004	local eQTL	BnvaC0327059031	1.4e-45
ciseQTL02005	local eQTL	BnvaC0206546564	5.94e-20
ciseQTL02006	local eQTL	BnvaA0911136505	1.72e-45
ciseQTL02007	local eQTL	BnvaA0601095389	1.76e-45
ciseQTL02008	local eQTL	BnvaA0419474834	1.77e-45
ciseQTL02009	local eQTL	BnvaC0467399116	1.82e-45
ciseQTL02010	local eQTL	BnvaC0256007381	1.85e-45
ciseQTL02011	local eQTL	BnvaC0219611388	3.49e-25
ciseQTL02012	local eQTL	BnvaA0722353893	2.05e-45
ciseQTL02016	local eQTL	BnvaC0556384654	2.37e-45
ciseQTL02017	local eQTL	BnvaA0304159657	2.5e-45
ciseQTL02018	local eQTL	BnvaC0963188591	2.85e-45
ciseQTL02019	local eQTL	BnvaA0533600788	2.58e-13
ciseQTL02020	local eQTL	BnvaC0648061672	3.05e-45
ciseQTL02021	local eQTL	BnvaC0502642494	3.2e-45
ciseQTL02022	local eQTL	BnvaA0502117544	4.01e-45
ciseQTL02023	local eQTL	BnvaC0833780473	4.03e-45
ciseQTL02024	local eQTL	BnvaC0344996694	4.72e-45
ciseQTL02025	local eQTL	BnvaC0746590045	4.92e-45
ciseQTL02026	local eQTL	BnvaA0723532567	4.79e-24
ciseQTL02027	local eQTL	BnvaC0120717530	2.57e-41
ciseQTL02028	local eQTL	BnvaA0957802520	5.53e-45
ciseQTL02029	local eQTL	BnvaC0502258061	5.7e-45
ciseQTL02030	local eQTL	BnvaA0806548765	7.24e-12
ciseQTL02031	local eQTL	BnvaC0808108864	6.72e-45
ciseQTL02032	local eQTL	BnvaA0203578846	8.17e-37
ciseQTL02033	local eQTL	BnvaA1017664586	6.74e-45
ciseQTL02034	local eQTL	BnvaA0642091139	6.88e-45
ciseQTL02035	local eQTL	BnvaA0949809223	2.25e-43
ciseQTL02037	local eQTL	BnvaC0505976262	8.81e-45
ciseQTL02038	local eQTL	BnvaC0751649701	8.91e-45
ciseQTL02039	local eQTL	BnvaA0908236369	6.39e-40
ciseQTL02040	local eQTL	BnvaA0960391715	2.76e-23
ciseQTL02041	local eQTL	BnvaC0623507814	1.06e-44
ciseQTL02042	local eQTL	BnvaC0650861176	5.02e-44
ciseQTL02043	local eQTL	BnvaA0600209096	1.18e-44
ciseQTL02044	local eQTL	BnvaA0603852695	1.2e-44
ciseQTL02045	local eQTL	BnvaC0556430206	1.3e-44
ciseQTL02046	local eQTL	BnvaC0120717785	2.88e-25
ciseQTL02047	local eQTL	BnvaA0951736007	3.15e-29
ciseQTL02048	local eQTL	BnvaA0505699897	2.74e-16
ciseQTL02049	local eQTL	BnvaA0202910531	8.58e-42
ciseQTL02050	local eQTL	BnvaC0927782886	1.84e-44
ciseQTL02051	local eQTL	BnvaA0608202197	2.02e-44
ciseQTL02052	local eQTL	BnvaA1020910093	2.1e-44
ciseQTL02053	local eQTL	BnvaA0944522035	1.14e-09
ciseQTL02054	local eQTL	BnvaA0822881063	2.71e-44
ciseQTL02055	local eQTL	BnvaA0718052876	2.82e-44
ciseQTL02056	local eQTL	BnvaA1015835025	3.06e-44
ciseQTL02057	local eQTL	BnvaA0101708459	3.97e-26
ciseQTL02058	local eQTL	BnvaC0900793920	5.35e-27
ciseQTL02059	local eQTL	BnvaC0752906266	3.65e-44
ciseQTL02060	local eQTL	BnvaA0714101013	3.85e-44
ciseQTL02063	local eQTL	BnvaA0314779362	4.13e-44
ciseQTL02064	local eQTL	BnvaA0229805313	1.99e-36
ciseQTL02065	local eQTL	BnvaC0752966609	4.39e-44
ciseQTL02066	local eQTL	BnvaC0318112937	4.51e-44
ciseQTL02067	local eQTL	BnvaA0962459806	4.66e-44
ciseQTL02068	local eQTL	BnvaA0417154277	2.94e-21
ciseQTL02069	local eQTL	BnvaC0453527320	5.75e-44
ciseQTL02070	local eQTL	BnvaA0544098701	5.82e-44
ciseQTL02071	local eQTL	BnvaA0201130829	5.86e-44
ciseQTL02072	local eQTL	BnvaA0309664450	1.32e-22
ciseQTL02073	local eQTL	BnvaC0948936349	6.21e-44
ciseQTL02074	local eQTL	BnvaA0413270775	6.43e-44
ciseQTL02075	local eQTL	BnvaC0148518042	6.93e-44
ciseQTL02076	local eQTL	BnvaC0156008736	6.94e-44
ciseQTL02077	local eQTL	BnvaC0753562031	7.21e-44
ciseQTL02078	local eQTL	BnvaA0908239926	6.92e-39
ciseQTL02079	local eQTL	BnvaC0732708176	7.63e-44
ciseQTL02081	local eQTL	BnvaC0652248157	4.07e-22
ciseQTL02082	local eQTL	BnvaA0235114997	1e-43
ciseQTL02083	local eQTL	BnvaA0507553854	1.04e-41
ciseQTL02084	local eQTL	BnvaC0637444368	1.06e-43
ciseQTL02085	local eQTL	BnvaC0649842651	1.08e-43
ciseQTL02086	local eQTL	BnvaA0315277787	9.02e-39
ciseQTL02087	local eQTL	BnvaA0200368085	3.84e-23
ciseQTL02088	local eQTL	BnvaA0403286400	1.19e-43
ciseQTL02089	local eQTL	BnvaC0850731596	1.31e-43
ciseQTL02090	local eQTL	BnvaC0469058752	1.34e-43
ciseQTL02091	local eQTL	BnvaA0542055843	1.39e-43
ciseQTL02093	local eQTL	BnvaA0814644588	4.19e-24
ciseQTL02094	local eQTL	BnvaC0367395006	1.49e-43
ciseQTL02095	local eQTL	BnvaC0364067498	1.49e-43
ciseQTL02096	local eQTL	BnvaC0259355265	1.35e-33
ciseQTL02097	local eQTL	BnvaA0200328520	1.53e-43
ciseQTL02099	local eQTL	BnvaA0539456903	1.61e-43
ciseQTL02100	local eQTL	BnvaC0414026004	1.63e-43
ciseQTL02101	local eQTL	BnvaC0457373934	1.82e-43
ciseQTL02102	local eQTL	BnvaA0130169447	1.82e-43
ciseQTL02103	local eQTL	BnvaA0905244751	1.85e-43
ciseQTL02104	local eQTL	BnvaA0314845935	1.9e-27
ciseQTL02105	local eQTL	BnvaA1026018159	1.94e-43
ciseQTL02107	local eQTL	BnvaC0306661834	1.97e-43
ciseQTL02109	local eQTL	BnvaA0300489409	2.09e-43
ciseQTL02110	local eQTL	BnvaA1000482149	3.66e-22
ciseQTL02111	local eQTL	BnvaA1000957446	2.15e-43
ciseQTL02113	local eQTL	BnvaA0711150439	2.27e-43
ciseQTL02114	local eQTL	BnvaA0725506920	2.43e-37
ciseQTL02115	local eQTL	BnvaA0137877198	2.31e-43
ciseQTL02116	local eQTL	BnvaA0827702144	2.34e-43
ciseQTL02117	local eQTL	BnvaA1001726917	5.53e-42
ciseQTL02118	local eQTL	BnvaA1016843165	2.74e-43
ciseQTL02119	local eQTL	BnvaA0602321023	2.53e-34
ciseQTL02120	local eQTL	BnvaA0643417609	2.9e-43
ciseQTL02121	local eQTL	BnvaC0848639471	3.14e-43
ciseQTL02122	local eQTL	BnvaA0721784176	3.46e-43
ciseQTL02123	local eQTL	BnvaA0420231369	1.59e-37
ciseQTL02124	local eQTL	BnvaA0701342210	3.77e-43
ciseQTL02125	local eQTL	BnvaA0701797854	4.75e-17
ciseQTL02126	local eQTL	BnvaC0612597639	9.04e-37
ciseQTL02127	local eQTL	BnvaC0436209954	4.71e-43
ciseQTL02128	local eQTL	BnvaA0800225454	5.6e-43
ciseQTL02129	local eQTL	BnvaC0614697852	5.83e-43
ciseQTL02131	local eQTL	BnvaC0207173280	7.24e-43
ciseQTL02132	local eQTL	BnvaA0404120547	7.25e-43
ciseQTL02133	local eQTL	BnvaA0315330722	7.42e-43
ciseQTL02134	local eQTL	BnvaC0552089501	7.45e-43
ciseQTL02135	local eQTL	BnvaC0340128847	7.75e-43
ciseQTL02136	local eQTL	BnvaA0228810798	1.98e-33
ciseQTL02137	local eQTL	BnvaC0406954817	7.9e-43
ciseQTL02138	local eQTL	BnvaA0302679170	7.91e-43
ciseQTL02139	local eQTL	BnvaA0913426115	8.35e-43
ciseQTL02140	local eQTL	BnvaC0156866271	8.5e-43
ciseQTL02141	local eQTL	BnvaA0302266542	8.59e-43
ciseQTL02142	local eQTL	BnvaA0410719798	2.41e-33
ciseQTL02143	local eQTL	BnvaA1024558555	9.57e-43
ciseQTL02144	local eQTL	BnvaC0249191815	4.13e-10
ciseQTL02145	local eQTL	BnvaC0556332316	3.2e-35
ciseQTL02146	local eQTL	BnvaA0107420127	1.05e-42
ciseQTL02147	local eQTL	BnvaC0724316806	1.08e-42
ciseQTL02148	local eQTL	BnvaA0506695878	1.09e-42
ciseQTL02149	local eQTL	BnvaC0238858672	3.94e-42
ciseQTL02150	local eQTL	BnvaC0469270966	1.48e-19
ciseQTL02151	local eQTL	BnvaA0722638013	1.23e-42
ciseQTL02152	local eQTL	BnvaA0640279904	1.26e-42
ciseQTL02153	local eQTL	BnvaA0725657630	1.35e-42
ciseQTL02154	local eQTL	BnvaA0703479428	1.39e-42
ciseQTL02155	local eQTL	BnvaC0744432243	1.47e-42
ciseQTL02156	local eQTL	BnvaA0105354384	3.02e-10
ciseQTL02157	local eQTL	BnvaC0503490713	1.49e-42
ciseQTL02158	local eQTL	BnvaC0842917973	1.5e-42
ciseQTL02159	local eQTL	BnvaA0102010971	1.57e-42
ciseQTL02160	local eQTL	BnvaA0703162181	1.63e-42
ciseQTL02161	local eQTL	BnvaA1000808499	5.8e-32
ciseQTL02162	local eQTL	BnvaC0319084626	1.86e-42
[truncated: 51,761 more rows]

## Sheet: ST2
Table S2. Genome-wide eQTLs identified at 40 DAF
QTL name	type	lead SNP	LMM_P
ciseQTL00001	local eQTL	BnvaA0646084399	5.89e-140
ciseQTL00002	local eQTL	BnvaA0313841597	1.05e-11
ciseQTL00003	local eQTL	BnvaC0103693059	3.45e-137
ciseQTL00004	local eQTL	BnvaC0457335826	1.58e-40
ciseQTL00005	local eQTL	BnvaC0404609554	4.45e-21
ciseQTL00006	local eQTL	BnvaA0126027775	3.47e-136
ciseQTL00007	local eQTL	BnvaA0822774905	9.66e-136
ciseQTL00008	local eQTL	BnvaC0831915248	1.27e-133
ciseQTL00009	local eQTL	BnvaA0957556574	1.39e-133
ciseQTL00010	local eQTL	BnvaA0960678726	3.27e-25
ciseQTL00011	local eQTL	BnvaC0243572182	6.71e-133
ciseQTL00012	local eQTL	BnvaC0207079561	4.95e-106
ciseQTL00013	local eQTL	BnvaA0824405788	9.72e-132
ciseQTL00014	local eQTL	BnvaC0735647640	1.56e-131
ciseQTL00015	local eQTL	BnvaA1017694586	6.61e-131
ciseQTL00016	local eQTL	BnvaC0836987553	7.99e-130
ciseQTL00017	local eQTL	BnvaC0144354647	1.66e-129
ciseQTL00018	local eQTL	BnvaC0925555933	5.67e-129
ciseQTL00019	local eQTL	BnvaA0217750513	3.37e-58
ciseQTL00020	local eQTL	BnvaA0323395192	2.9e-128
ciseQTL00021	local eQTL	BnvaC0100609918	3.45e-128
ciseQTL00022	local eQTL	BnvaA1020310565	3.48e-80
ciseQTL00023	local eQTL	BnvaC0434954961	7.92e-127
ciseQTL00024	local eQTL	BnvaC0148740314	2.2e-126
ciseQTL00025	local eQTL	BnvaC0140946212	2.22e-126
ciseQTL00026	local eQTL	BnvaA0827375643	6.32e-126
ciseQTL00027	local eQTL	BnvaC0652213548	2.29e-124
ciseQTL00028	local eQTL	BnvaC0139464601	8.22e-124
ciseQTL00029	local eQTL	BnvaC0110823235	9.37e-124
ciseQTL00030	local eQTL	BnvaC0955696204	5.22e-123
ciseQTL00031	local eQTL	BnvaC0201412696	2.52e-122
ciseQTL00032	local eQTL	BnvaC0216629383	2.02e-66
ciseQTL00033	local eQTL	BnvaC0409865507	3e-122
ciseQTL00034	local eQTL	BnvaA1006609172	4.99e-50
ciseQTL00035	local eQTL	BnvaC0370837086	1.42e-121
ciseQTL00036	local eQTL	BnvaA0822542501	6.6e-97
ciseQTL00037	local eQTL	BnvaA1012876155	3.97e-121
ciseQTL00038	local eQTL	BnvaC0751325715	4.22e-51
ciseQTL00039	local eQTL	BnvaC0419558880	3.92e-120
ciseQTL00040	local eQTL	BnvaC0455926597	1.09e-119
ciseQTL00041	local eQTL	BnvaC0504418195	1.18e-119
ciseQTL00042	local eQTL	BnvaC0718377361	5.65e-50
ciseQTL00043	local eQTL	BnvaC0713004351	1.31e-119
ciseQTL00044	local eQTL	BnvaC0900277640	1.38e-118
ciseQTL00045	local eQTL	BnvaC0369397685	2.63e-118
ciseQTL00046	local eQTL	BnvaC0333630411	3.93e-118
ciseQTL00047	local eQTL	BnvaC0514514951	2.04e-90
ciseQTL00048	local eQTL	BnvaC0431854229	2.37e-115
ciseQTL00049	local eQTL	BnvaA0538130086	1.34e-117
ciseQTL00050	local eQTL	BnvaC0843875671	2.24e-51
ciseQTL00051	local eQTL	BnvaC0743898424	5.43e-62
ciseQTL00052	local eQTL	BnvaC0333105247	7.96e-117
ciseQTL00053	local eQTL	BnvaC0375184630	1.71e-116
ciseQTL00054	local eQTL	BnvaA0915071590	2.11e-116
ciseQTL00055	local eQTL	BnvaA0819704383	7.08e-116
ciseQTL00056	local eQTL	BnvaC0614075058	7.4e-116
ciseQTL00057	local eQTL	BnvaC0149564024	2.05e-115
ciseQTL00058	local eQTL	BnvaA0604914841	2.92e-24
ciseQTL00059	local eQTL	BnvaA0102920942	2.75e-47
ciseQTL00060	local eQTL	BnvaC0422707854	1.99e-94
ciseQTL00061	local eQTL	BnvaA0541245200	1.21e-85
ciseQTL00062	local eQTL	BnvaA0827146532	9.94e-114
ciseQTL00063	local eQTL	BnvaA0637062367	1.44e-113
ciseQTL00064	local eQTL	BnvaC0214408552	1.48e-113
ciseQTL00065	local eQTL	BnvaC0146855510	2.01e-113
ciseQTL00066	local eQTL	BnvaC0304701654	3.17e-113
ciseQTL00067	local eQTL	BnvaA0952574489	4.07e-113
ciseQTL00068	local eQTL	BnvaA0946820873	2.6e-65
ciseQTL00069	local eQTL	BnvaC0371961143	1.34e-111
ciseQTL00070	local eQTL	BnvaC0237990267	4.01e-100
ciseQTL00071	local eQTL	BnvaA1001194650	1.56e-111
ciseQTL00072	local eQTL	BnvaC0825491227	2.57e-111
ciseQTL00073	local eQTL	BnvaC0907583793	2.47e-110
ciseQTL00074	local eQTL	BnvaC0639178293	2.48e-110
ciseQTL00075	local eQTL	BnvaC0958954400	6.18e-110
ciseQTL00076	local eQTL	BnvaA0309484063	1.12e-109
ciseQTL00077	local eQTL	BnvaA0316729906	1.66e-109
ciseQTL00078	local eQTL	BnvaC0747435650	1.15e-65
ciseQTL00079	local eQTL	BnvaC0408875371	1.96e-109
ciseQTL00080	local eQTL	BnvaC0557132774	2.75e-109
ciseQTL00082	local eQTL	BnvaC0210199869	5.75e-109
ciseQTL00083	local eQTL	BnvaA0910669000	5.81e-109
ciseQTL00084	local eQTL	BnvaC0652031978	6.89e-109
ciseQTL00085	local eQTL	BnvaA0701643896	7.29e-109
ciseQTL00086	local eQTL	BnvaA0946966305	2.1e-108
ciseQTL00087	local eQTL	BnvaA0912678960	2.42e-108
ciseQTL00088	local eQTL	BnvaA0714330760	2.83e-108
ciseQTL00089	local eQTL	BnvaA0208661582	4.11e-108
ciseQTL00090	local eQTL	BnvaC0145506460	5.11e-108
ciseQTL00091	local eQTL	BnvaA0214102312	5.62e-108
ciseQTL00092	local eQTL	BnvaA0603322548	6.24e-108
ciseQTL00093	local eQTL	BnvaC0921182775	6.26e-108
ciseQTL00094	local eQTL	BnvaC0212762138	6.89e-108
ciseQTL00095	local eQTL	BnvaA0635528148	1.01e-107
ciseQTL00096	local eQTL	BnvaA0612559171	5.13e-83
ciseQTL00097	local eQTL	BnvaC0235334920	1.72e-107
ciseQTL00098	local eQTL	BnvaA0541639808	2.12e-107
ciseQTL00099	local eQTL	BnvaC0805594811	2.25e-107
ciseQTL00100	local eQTL	BnvaA0419676061	2.52e-107
ciseQTL00101	local eQTL	BnvaA0700139196	3.12e-107
ciseQTL00102	local eQTL	BnvaA0130538617	3.27e-107
ciseQTL00103	local eQTL	BnvaC0360111053	3.62e-107
ciseQTL00104	local eQTL	BnvaA0712071994	4.18e-107
ciseQTL00105	local eQTL	BnvaC0106651750	4.76e-107
ciseQTL00106	local eQTL	BnvaA0731696985	3.13e-106
ciseQTL00107	local eQTL	BnvaC0314563064	3.52e-106
ciseQTL00108	local eQTL	BnvaA1019072983	4.52e-106
ciseQTL00109	local eQTL	BnvaA0302745301	1.79e-22
ciseQTL00110	local eQTL	BnvaA0732182356	5.75e-106
ciseQTL00111	local eQTL	BnvaC0730060245	6.03e-106
ciseQTL00112	local eQTL	BnvaC0641054849	4.21e-92
ciseQTL00113	local eQTL	BnvaC0842936838	1.07e-105
ciseQTL00116	local eQTL	BnvaA0614797708	1.11e-105
ciseQTL00117	local eQTL	BnvaC0137480543	1.58e-105
ciseQTL00118	local eQTL	BnvaC0630252879	1.61e-105
ciseQTL00119	local eQTL	BnvaC0648583836	2.7e-105
ciseQTL00120	local eQTL	BnvaA0209169137	2.91e-105
ciseQTL00121	local eQTL	BnvaC0338153710	3.74e-105
ciseQTL00122	local eQTL	BnvaC0922703583	3.96e-105
ciseQTL00123	local eQTL	BnvaA0512410384	3.96e-105
ciseQTL00124	local eQTL	BnvaA0601907812	4.37e-105
ciseQTL00125	local eQTL	BnvaC0502470900	4.38e-105
ciseQTL00126	local eQTL	BnvaC0459283686	4.79e-105
ciseQTL00127	local eQTL	BnvaC0631516717	1.03e-51
ciseQTL00128	local eQTL	BnvaC0227842323	8.38e-105
ciseQTL00129	local eQTL	BnvaA0343870290	1.1e-30
ciseQTL00130	local eQTL	BnvaA0314443449	1.48e-104
ciseQTL00131	local eQTL	BnvaC0748619848	1.77e-104
ciseQTL00132	local eQTL	BnvaC0505549505	1.78e-104
ciseQTL00133	local eQTL	BnvaC0807957469	1.87e-104
ciseQTL00134	local eQTL	BnvaC0113958240	4e-100
ciseQTL00135	local eQTL	BnvaA0608387594	2.86e-104
ciseQTL00136	local eQTL	BnvaA0313680155	3.55e-104
ciseQTL00137	local eQTL	BnvaC0929670598	5.29e-104
ciseQTL00138	local eQTL	BnvaC0310009041	6.05e-104
ciseQTL00139	local eQTL	BnvaA0961359531	6.86e-104
ciseQTL00140	local eQTL	BnvaC0150846372	8.09e-104
ciseQTL00141	local eQTL	BnvaA0128291922	9.91e-104
ciseQTL00142	local eQTL	BnvaA0312397861	1.48e-103
ciseQTL00143	local eQTL	BnvaA0638606625	8.86e-40
ciseQTL00144	local eQTL	BnvaC0952102894	1.89e-103
ciseQTL00145	local eQTL	BnvaC0550323896	2.08e-103
ciseQTL00146	local eQTL	BnvaA0964495219	4.85e-103
ciseQTL00147	local eQTL	BnvaC0504912494	8.99e-103
ciseQTL00148	local eQTL	BnvaC0373483965	9.81e-103
ciseQTL00149	local eQTL	BnvaC0644646781	1.07e-102
ciseQTL00150	local eQTL	BnvaA0946443772	1.68e-102
ciseQTL00151	local eQTL	BnvaA0714830697	1.89e-102
ciseQTL00152	local eQTL	BnvaA0540297175	2.29e-102
ciseQTL00153	local eQTL	BnvaA0324245514	2.91e-102
ciseQTL00154	local eQTL	BnvaA0532819758	6.96e-102
ciseQTL00155	local eQTL	BnvaC0612672261	8.75e-102
ciseQTL00156	local eQTL	BnvaA0820738645	9.31e-102
ciseQTL00157	local eQTL	BnvaC0377210941	1.33e-101
ciseQTL00158	local eQTL	BnvaC0551578941	1.64e-101
ciseQTL00159	local eQTL	BnvaC0931563867	2.27e-101
ciseQTL00160	local eQTL	BnvaC0510156231	2.5e-101
ciseQTL00161	local eQTL	BnvaC0707753363	2.57e-101
ciseQTL00162	local eQTL	BnvaC0249620502	3.24e-101
ciseQTL00163	local eQTL	BnvaC0330693700	4.37e-101
ciseQTL00164	local eQTL	BnvaA0915473522	4.39e-101
ciseQTL00165	local eQTL	BnvaC0128594277	7.52e-101
ciseQTL00166	local eQTL	BnvaC0420763751	1.12e-48
ciseQTL00167	local eQTL	BnvaA0108162898	1.52e-100
ciseQTL00168	local eQTL	BnvaC0259855404	1.54e-100
ciseQTL00169	local eQTL	BnvaA0948712935	9.23e-93
ciseQTL00170	local eQTL	BnvaA0723274125	2.82e-87
ciseQTL00171	local eQTL	BnvaA0826784919	4.04e-100
ciseQTL00172	local eQTL	BnvaC0754405889	4.78e-100
ciseQTL00173	local eQTL	BnvaA0606052460	5.21e-100
ciseQTL00174	local eQTL	BnvaA0813564632	8.47e-100
ciseQTL00175	local eQTL	BnvaC0966792037	1.07e-99
ciseQTL00176	local eQTL	BnvaA0535823543	1.08e-99
ciseQTL00177	local eQTL	BnvaC0133796812	1.15e-26
ciseQTL00178	local eQTL	BnvaA0308292784	4.51e-99
ciseQTL00179	local eQTL	BnvaA0135072239	5.61e-99
ciseQTL00180	local eQTL	BnvaA0505870169	9.49e-99
ciseQTL00181	local eQTL	BnvaC0361304648	1.09e-98
ciseQTL00182	local eQTL	BnvaC0205688479	1.21e-98
ciseQTL00183	local eQTL	BnvaA0645552991	1.47e-98
ciseQTL00184	local eQTL	BnvaC0463716350	4.69e-43
ciseQTL00185	local eQTL	BnvaC0441318524	1.95e-98
ciseQTL00186	local eQTL	BnvaA0423904722	3.09e-98
ciseQTL00187	local eQTL	BnvaC0621539688	3.89e-98
ciseQTL00188	local eQTL	BnvaC0438736326	1.11e-97
ciseQTL00189	local eQTL	BnvaC0525059799	1.16e-97
ciseQTL00190	local eQTL	BnvaC0406149038	1.29e-97
ciseQTL00191	local eQTL	BnvaC0609077478	1.98e-97
ciseQTL00192	local eQTL	BnvaA0721780314	7.4e-41
ciseQTL00193	local eQTL	BnvaA0721724889	8.23e-97
ciseQTL00194	local eQTL	BnvaA0206895189	8.42e-97
ciseQTL00195	local eQTL	BnvaA0343054550	1.19e-90
ciseQTL00196	local eQTL	BnvaC0465397782	9.03e-97
ciseQTL00197	local eQTL	BnvaC0253896711	1.19e-96
ciseQTL00198	local eQTL	BnvaC0466365855	1.63e-96
ciseQTL00199	local eQTL	BnvaA0320636231	6.32e-57
ciseQTL00200	local eQTL	BnvaC0958514972	3.47e-96
ciseQTL00201	local eQTL	BnvaC0300140903	3.55e-96
ciseQTL00202	local eQTL	BnvaA0609961538	2.81e-32
ciseQTL00203	local eQTL	BnvaC0419347689	3.9e-96
ciseQTL00204	local eQTL	BnvaC0754988659	4.01e-96
ciseQTL00205	local eQTL	BnvaC0401904743	4.05e-96
ciseQTL00206	local eQTL	BnvaC0230239052	4.15e-96
ciseQTL00207	local eQTL	BnvaC0312715901	4.67e-96
ciseQTL00208	local eQTL	BnvaA0330187756	4.88e-96
ciseQTL00209	local eQTL	BnvaC0323760661	5.51e-96
ciseQTL00210	local eQTL	BnvaA0506829747	5.86e-96
ciseQTL00211	local eQTL	BnvaA0958816527	2.04e-38
ciseQTL00212	local eQTL	BnvaC0903433531	6.2e-96
ciseQTL00213	local eQTL	BnvaA0131307128	6.97e-96
ciseQTL00214	local eQTL	BnvaC0110263109	7.68e-96
ciseQTL00215	local eQTL	BnvaA0112597806	7.86e-96
ciseQTL00216	local eQTL	BnvaA0129717133	8.96e-96
ciseQTL00217	local eQTL	BnvaA1021316002	1.18e-95
ciseQTL00218	local eQTL	BnvaC0632769384	1.43e-95
ciseQTL00219	local eQTL	BnvaC0502925639	1.54e-95
ciseQTL00220	local eQTL	BnvaC0105797721	1.66e-95
ciseQTL00221	local eQTL	BnvaA0213528720	1.95e-95
ciseQTL00222	local eQTL	BnvaC0204007192	1.97e-95
ciseQTL00223	local eQTL	BnvaA0720640150	2.78e-95
ciseQTL00224	local eQTL	BnvaA0401240570	2.82e-95
ciseQTL00225	local eQTL	BnvaA0234633561	3.41e-95
ciseQTL00226	local eQTL	BnvaA0919469223	4.71e-86
ciseQTL00227	local eQTL	BnvaC0436312894	3.9e-95
ciseQTL00228	local eQTL	BnvaC0366065562	4.04e-95
ciseQTL00229	local eQTL	BnvaC0809120277	9.05e-93
ciseQTL00230	local eQTL	BnvaA0307061313	5.11e-95
ciseQTL00231	local eQTL	BnvaA0328890870	5.35e-95
ciseQTL00232	local eQTL	BnvaA0951589221	6.2e-95
ciseQTL00233	local eQTL	BnvaC0612167249	5.79e-90
ciseQTL00235	local eQTL	BnvaC0316028637	1.97e-31
ciseQTL00236	local eQTL	BnvaC0405212462	9.78e-95
ciseQTL00237	local eQTL	BnvaA0314698533	1.17e-94
ciseQTL00238	local eQTL	BnvaC0503335702	1.3e-94
ciseQTL00239	local eQTL	BnvaA0413561719	1.31e-94
ciseQTL00240	local eQTL	BnvaC0417820982	1.75e-94
ciseQTL00241	local eQTL	BnvaA0945019572	2.26e-94
ciseQTL00242	local eQTL	BnvaC0212695276	3.39e-94
ciseQTL00243	local eQTL	BnvaC0806909207	1.16e-82
ciseQTL00244	local eQTL	BnvaA0213424786	8.71e-94
ciseQTL00245	local eQTL	BnvaC0226565923	2.15e-49
ciseQTL00246	local eQTL	BnvaC0900501338	3.94e-24
ciseQTL00248	local eQTL	BnvaA0800677626	1.51e-93
ciseQTL00249	local eQTL	BnvaC0851195612	1.53e-93
ciseQTL00250	local eQTL	BnvaA0304188971	1.7e-93
ciseQTL00251	local eQTL	BnvaC0243597015	2.06e-93
ciseQTL00252	local eQTL	BnvaC0143954244	9.8e-79
ciseQTL00253	local eQTL	BnvaC0741645391	2.49e-93
ciseQTL00254	local eQTL	BnvaC0967192565	2.86e-93
ciseQTL00255	local eQTL	BnvaA0914258328	3.17e-93
ciseQTL00256	local eQTL	BnvaA0418205767	6.64e-93
ciseQTL00257	local eQTL	BnvaC0960412765	7.06e-93
ciseQTL00258	local eQTL	BnvaA0965214739	7.43e-93
ciseQTL00259	local eQTL	BnvaA0417467266	7.89e-93
ciseQTL00260	local eQTL	BnvaA0702523909	6.09e-82
ciseQTL00261	local eQTL	BnvaA1003930344	1.21e-92
ciseQTL00262	local eQTL	BnvaA0207979527	1.49e-92
ciseQTL00263	local eQTL	BnvaA0917803476	2.26e-92
ciseQTL00264	local eQTL	BnvaC0846039839	2.38e-92
ciseQTL00265	local eQTL	BnvaC0311423505	2.52e-92
ciseQTL00266	local eQTL	BnvaC0375227405	3.24e-92
ciseQTL00267	local eQTL	BnvaA0332541937	1.81e-80
ciseQTL00268	local eQTL	BnvaC0301395847	4.33e-92
ciseQTL00269	local eQTL	BnvaC0262369682	4.33e-92
ciseQTL00270	local eQTL	BnvaC0369072734	5.69e-92
ciseQTL00271	local eQTL	BnvaC0754129627	6.2e-92
ciseQTL00272	local eQTL	BnvaC0102788332	6.22e-92
ciseQTL00273	local eQTL	BnvaC0850570001	7.42e-92
ciseQTL00274	local eQTL	BnvaA0542692832	7.74e-92
ciseQTL00275	local eQTL	BnvaC0437920182	8.76e-92
ciseQTL00276	local eQTL	BnvaA1018700398	2.26e-60
ciseQTL00277	local eQTL	BnvaC0356786239	2.92e-08
ciseQTL00278	local eQTL	BnvaC0830708810	1.88e-91
ciseQTL00279	local eQTL	BnvaC0901682249	2.08e-91
ciseQTL00281	local eQTL	BnvaC0624055427	2.25e-91
ciseQTL00282	local eQTL	BnvaA0305810885	2.63e-91
ciseQTL00283	local eQTL	BnvaC0851480272	4.65e-91
ciseQTL00284	local eQTL	BnvaC0617153769	4.9e-91
ciseQTL00285	local eQTL	BnvaC0359049925	4.92e-91
ciseQTL00286	local eQTL	BnvaC0558703789	5.6e-91
ciseQTL00287	local eQTL	BnvaA0218534389	6.2e-91
ciseQTL00288	local eQTL	BnvaA0602220303	2.1e-61
ciseQTL00289	local eQTL	BnvaC0206909834	7.68e-91
ciseQTL00290	local eQTL	BnvaC0827563243	8.32e-91
ciseQTL00291	local eQTL	BnvaA0421594790	9.43e-91
ciseQTL00292	local eQTL	BnvaC0263809351	1.14e-90
ciseQTL00293	local eQTL	BnvaA1003325223	1.98e-90
ciseQTL00294	local eQTL	BnvaC0447452775	2.42e-90
ciseQTL00295	local eQTL	BnvaC0910260431	2.78e-90
ciseQTL00296	local eQTL	BnvaC0301443669	3.29e-90
ciseQTL00297	local eQTL	BnvaC0846990004	3.56e-90
ciseQTL00298	local eQTL	BnvaC0325110949	3.6e-90
ciseQTL00299	local eQTL	BnvaA0536628803	6.25e-86
ciseQTL00300	local eQTL	BnvaA0405782152	4.79e-90
ciseQTL00301	local eQTL	BnvaA1000293220	5.04e-90
ciseQTL00302	local eQTL	BnvaC0367496213	5.55e-90
ciseQTL00303	local eQTL	BnvaC0752099930	6.32e-90
ciseQTL00304	local eQTL	BnvaA0537776376	7.51e-90
ciseQTL00305	local eQTL	BnvaC0735317771	9.73e-90
ciseQTL00306	local eQTL	BnvaA0324875706	4.8e-62
ciseQTL00307	local eQTL	BnvaA0638135014	1.64e-89
ciseQTL00308	local eQTL	BnvaC0744516279	2.16e-89
ciseQTL00309	local eQTL	BnvaA0713545711	2.72e-89
ciseQTL00310	local eQTL	BnvaA0411287168	2.8e-89
ciseQTL00311	local eQTL	BnvaA0417605933	2.92e-89
ciseQTL00312	local eQTL	BnvaA0721077805	4.18e-64
ciseQTL00313	local eQTL	BnvaC0555053613	5.65e-89
ciseQTL00314	local eQTL	BnvaC0638934937	8.74e-89
ciseQTL00315	local eQTL	BnvaA0511532343	9.07e-89
ciseQTL00316	local eQTL	BnvaC0648879509	1.12e-08
ciseQTL00317	local eQTL	BnvaC0622376205	1.82e-88
ciseQTL00318	local eQTL	BnvaC0742236734	2.08e-58
ciseQTL00319	local eQTL	BnvaC0321025563	2.42e-88
ciseQTL00321	local eQTL	BnvaC0457370371	2.78e-88
ciseQTL00322	local eQTL	BnvaC0152675193	2.88e-88
ciseQTL00324	local eQTL	BnvaA0826962183	4.15e-88
ciseQTL00326	local eQTL	BnvaC0643020476	4.35e-88
ciseQTL00327	local eQTL	BnvaC0720096102	7.19e-88
ciseQTL00328	local eQTL	BnvaA0712221298	8.69e-88
ciseQTL00329	local eQTL	BnvaC0302907357	7.74e-61
ciseQTL00330	local eQTL	BnvaA0720001355	8.96e-88
ciseQTL00331	local eQTL	BnvaA0400384704	1.05e-87
ciseQTL00332	local eQTL	BnvaA0901561873	1.08e-87
ciseQTL00333	local eQTL	BnvaA0226333623	1.23e-87
ciseQTL00334	local eQTL	BnvaC0849931373	1.61e-87
ciseQTL00335	local eQTL	BnvaA0418837213	2.67e-53
ciseQTL00336	local eQTL	BnvaA0944508750	2.5e-87
ciseQTL00337	local eQTL	BnvaC0126284579	1.63e-73
ciseQTL00338	local eQTL	BnvaA0712637659	6.88e-34
ciseQTL00339	local eQTL	BnvaA0206978249	2.82e-87
ciseQTL00340	local eQTL	BnvaA0500485429	3.23e-87
ciseQTL00341	local eQTL	BnvaC0124375843	3.73e-87
ciseQTL00342	local eQTL	BnvaC0842471317	4.07e-87
ciseQTL00343	local eQTL	BnvaC0454752518	1.67e-83
ciseQTL00344	local eQTL	BnvaC0755080341	7.05e-87
ciseQTL00345	local eQTL	BnvaA1024187631	7.45e-87
ciseQTL00346	local eQTL	BnvaC0514995816	8.27e-87
ciseQTL00347	local eQTL	BnvaA0303480886	8.83e-87
ciseQTL00348	local eQTL	BnvaC0751956863	1.23e-86
ciseQTL00349	local eQTL	BnvaA0818876875	1.6e-86
ciseQTL00350	local eQTL	BnvaC0758117558	1.68e-86
ciseQTL00351	local eQTL	BnvaC0945694066	5.43e-74
ciseQTL00352	local eQTL	BnvaC0518133420	1.96e-86
ciseQTL00353	local eQTL	BnvaA0103676934	2.13e-86
ciseQTL00354	local eQTL	BnvaA0955569567	2.24e-86
ciseQTL00355	local eQTL	BnvaA0217888604	2.51e-86
ciseQTL00356	local eQTL	BnvaC0721638164	3.51e-86
ciseQTL00357	local eQTL	BnvaA0711250549	4.61e-86
ciseQTL00358	local eQTL	BnvaC0261415604	6.47e-86
ciseQTL00359	local eQTL	BnvaA0317260320	6.47e-86
ciseQTL00360	local eQTL	BnvaC0114467354	6.96e-86
ciseQTL00361	local eQTL	BnvaA0215508673	2.23e-48
ciseQTL00362	local eQTL	BnvaA0310527156	1.02e-85
ciseQTL00363	local eQTL	BnvaA1001637460	1.11e-85
ciseQTL00364	local eQTL	BnvaA0822442224	1.17e-85
ciseQTL00365	local eQTL	BnvaC0336696038	1.2e-85
ciseQTL00366	local eQTL	BnvaC0414388482	1.28e-85
ciseQTL00367	local eQTL	BnvaC0500914449	1.32e-85
ciseQTL00368	local eQTL	BnvaC0649321781	1.39e-85
ciseQTL00369	local eQTL	BnvaA0326734103	1.55e-85
ciseQTL00370	local eQTL	BnvaA0956389771	1.56e-85
ciseQTL00371	local eQTL	BnvaC0549494079	1.56e-85
ciseQTL00372	local eQTL	BnvaC0119601710	1.67e-85
ciseQTL00373	local eQTL	BnvaA0212824605	3.38e-75
ciseQTL00374	local eQTL	BnvaA0302235688	1.8e-85
ciseQTL00375	local eQTL	BnvaA0823791053	1.84e-85
ciseQTL00376	local eQTL	BnvaC0328072101	2.27e-85
ciseQTL00377	local eQTL	BnvaA0315790602	2.51e-85
ciseQTL00378	local eQTL	BnvaC0143265080	2.6e-85
ciseQTL00379	local eQTL	BnvaC0264968317	2.97e-85
ciseQTL00380	local eQTL	BnvaA0726186895	3.07e-85
ciseQTL00381	local eQTL	BnvaC0911921332	3.3e-85
ciseQTL00382	local eQTL	BnvaA1025320650	3.89e-85
ciseQTL00383	local eQTL	BnvaC0306847243	3.91e-85
ciseQTL00384	local eQTL	BnvaC0213709285	4.71e-67
ciseQTL00385	local eQTL	BnvaC0343743697	5e-85
ciseQTL00386	local eQTL	BnvaA0611045254	5.27e-85
ciseQTL00387	local eQTL	BnvaC0313572477	1.86e-27
ciseQTL00388	local eQTL	BnvaC0302485518	6.96e-85
ciseQTL00389	local eQTL	BnvaA0943820911	8.13e-79
ciseQTL00390	local eQTL	BnvaC0469434665	8.15e-85
ciseQTL00391	local eQTL	BnvaC0816976969	1.1e-33
ciseQTL00392	local eQTL	BnvaC0468221744	1e-84
ciseQTL00393	local eQTL	BnvaC0202525189	1.06e-84
ciseQTL00394	local eQTL	BnvaA0325787964	1.18e-84
ciseQTL00395	local eQTL	BnvaC0626441138	1.48e-84
ciseQTL00396	local eQTL	BnvaC0645949214	2.85e-84
ciseQTL00397	local eQTL	BnvaC0348038305	1.06e-09
ciseQTL00398	local eQTL	BnvaA0900660271	3.12e-84
ciseQTL00399	local eQTL	BnvaC0839825226	3.26e-84
ciseQTL00400	local eQTL	BnvaA0411640525	3.71e-84
ciseQTL00401	local eQTL	BnvaC0959988614	4.69e-84
ciseQTL00403	local eQTL	BnvaA0544181131	8.1e-17
ciseQTL00404	local eQTL	BnvaA0209650897	6.31e-84
ciseQTL00405	local eQTL	BnvaA0224855468	1.15e-37
ciseQTL00406	local eQTL	BnvaC0307541811	4.91e-66
ciseQTL00407	local eQTL	BnvaC0432235638	8.54e-84
ciseQTL00408	local eQTL	BnvaA0227983103	1.21e-42
ciseQTL00409	local eQTL	BnvaC0407898477	1.15e-83
ciseQTL00410	local eQTL	BnvaA0912155911	1.25e-83
ciseQTL00411	local eQTL	BnvaA0127525814	1.34e-83
ciseQTL00414	local eQTL	BnvaA0227253248	1.64e-83
ciseQTL00415	local eQTL	BnvaA1024346731	1.9e-83
ciseQTL00416	local eQTL	BnvaC0820785715	1.99e-83
ciseQTL00417	local eQTL	BnvaA0602993346	2.74e-83
ciseQTL00418	local eQTL	BnvaC0512502846	4.74e-83
ciseQTL00419	local eQTL	BnvaC0364137717	6.94e-83
ciseQTL00420	local eQTL	BnvaC0650037738	3.49e-47
ciseQTL00421	local eQTL	BnvaA0332712604	6.22e-61
ciseQTL00422	local eQTL	BnvaA0134501074	9.65e-80
ciseQTL00423	local eQTL	BnvaC0449914129	8.49e-83
ciseQTL00424	local eQTL	BnvaA0824132778	9.58e-83
ciseQTL00425	local eQTL	BnvaA0537340589	1.04e-82
ciseQTL00426	local eQTL	BnvaA1018090828	1.24e-82
ciseQTL00427	local eQTL	BnvaC0338081352	1.47e-82
ciseQTL00429	local eQTL	BnvaC0362337384	1.85e-82
ciseQTL00430	local eQTL	BnvaA0320252827	1.13e-11
ciseQTL00431	local eQTL	BnvaA0228226696	1.91e-82
ciseQTL00432	local eQTL	BnvaA0712805293	1.97e-82
ciseQTL00433	local eQTL	BnvaC0153758329	2.09e-82
ciseQTL00434	local eQTL	BnvaC0711902906	3.3e-46
ciseQTL00435	local eQTL	BnvaA0201521282	2.39e-82
ciseQTL00436	local eQTL	BnvaA1018559995	2.44e-82
ciseQTL00437	local eQTL	BnvaA0302694706	2.6e-82
ciseQTL00438	local eQTL	BnvaA0535046706	2.95e-82
ciseQTL00439	local eQTL	BnvaA0206925297	4.21e-82
ciseQTL00440	local eQTL	BnvaA0907352777	4.9e-82
ciseQTL00441	local eQTL	BnvaA0535282833	5.23e-82
ciseQTL00442	local eQTL	BnvaA1021865352	5.28e-82
ciseQTL00443	local eQTL	BnvaA0715171180	5.57e-82
ciseQTL00444	local eQTL	BnvaA0646890861	5.58e-82
ciseQTL00445	local eQTL	BnvaA0128859266	6.54e-82
ciseQTL00446	local eQTL	BnvaA0953026076	6.74e-82
ciseQTL00447	local eQTL	BnvaA0819925188	6.97e-82
ciseQTL00448	local eQTL	BnvaA0403109427	8.68e-82
ciseQTL00449	local eQTL	BnvaC0418602200	9.86e-82
ciseQTL00450	local eQTL	BnvaA0334612543	3.57e-32
ciseQTL00451	local eQTL	BnvaA0961891900	1.68e-81
ciseQTL00452	local eQTL	BnvaA0510803507	2.08e-81
ciseQTL00453	local eQTL	BnvaA1000185596	2.18e-81
ciseQTL00454	local eQTL	BnvaC0101649659	2.47e-81
ciseQTL00455	local eQTL	BnvaA0513606695	3.1e-44
ciseQTL00456	local eQTL	BnvaC0650190943	2.71e-81
ciseQTL00457	local eQTL	BnvaC0119065218	2.98e-81
ciseQTL00458	local eQTL	BnvaA0908266858	2.98e-81
ciseQTL00459	local eQTL	BnvaA0104156502	3.04e-81
ciseQTL00460	local eQTL	BnvaC0237198792	9.23e-28
ciseQTL00461	local eQTL	BnvaC0840407584	3.79e-81
ciseQTL00462	local eQTL	BnvaC0459073687	3.95e-81
ciseQTL00463	local eQTL	BnvaC0556788349	3.97e-81
ciseQTL00464	local eQTL	BnvaC0852209469	5.37e-81
ciseQTL00465	local eQTL	BnvaC0623177954	5.45e-81
ciseQTL00466	local eQTL	BnvaA0714320339	5.72e-81
ciseQTL00467	local eQTL	BnvaC0401352722	6.27e-81
ciseQTL00468	local eQTL	BnvaA0541844719	4.05e-71
ciseQTL00469	local eQTL	BnvaA0215054048	7.79e-81
ciseQTL00470	local eQTL	BnvaA0124360927	1.01e-80
ciseQTL00471	local eQTL	BnvaA0603864129	1.23e-80
ciseQTL00472	local eQTL	BnvaA0913484815	1.47e-80
ciseQTL00473	local eQTL	BnvaA0703494579	1.58e-80
ciseQTL00474	local eQTL	BnvaC0420189922	1.68e-80
ciseQTL00475	local eQTL	BnvaC0750510712	1.8e-80
ciseQTL00476	local eQTL	BnvaA0417083072	1.96e-80
ciseQTL00477	local eQTL	BnvaA0826500981	2.2e-80
ciseQTL00478	local eQTL	BnvaC0149789959	2.54e-80
ciseQTL00479	local eQTL	BnvaC0254911618	2.54e-80
ciseQTL00480	local eQTL	BnvaA0964400157	3.07e-17
ciseQTL00481	local eQTL	BnvaC0965285936	2.65e-80
ciseQTL00482	local eQTL	BnvaA0825842844	2.85e-80
ciseQTL00483	local eQTL	BnvaC0313526130	3.36e-80
ciseQTL00484	local eQTL	BnvaC0231521298	5e-80
ciseQTL00485	local eQTL	BnvaA0133099819	5.26e-80
ciseQTL00486	local eQTL	BnvaC0148298260	6.06e-80
ciseQTL00487	local eQTL	BnvaC0759186787	6.11e-80
ciseQTL00488	local eQTL	BnvaA0726598282	6.57e-80
ciseQTL00489	local eQTL	BnvaC0903487306	6.99e-80
ciseQTL00490	local eQTL	BnvaA0722131673	7.03e-80
ciseQTL00491	local eQTL	BnvaA1024119501	7.61e-80
ciseQTL00493	local eQTL	BnvaA0719549304	9.2e-80
ciseQTL00494	local eQTL	BnvaA0715888842	4.31e-75
ciseQTL00495	local eQTL	BnvaC0326258690	1.08e-79
ciseQTL00496	local eQTL	BnvaA0719861835	5.51e-72
ciseQTL00497	local eQTL	BnvaA0305913171	1.21e-79
ciseQTL00498	local eQTL	BnvaA0805827110	1.27e-79
ciseQTL00500	local eQTL	BnvaA0719686284	1.41e-79
ciseQTL00501	local eQTL	BnvaC0501837446	2.31e-12
ciseQTL00502	local eQTL	BnvaC0208678113	1.58e-79
ciseQTL00503	local eQTL	BnvaC0555090052	1.88e-79
ciseQTL00505	local eQTL	BnvaA0826038538	2.14e-79
ciseQTL00506	local eQTL	BnvaC0433883521	2.35e-79
ciseQTL00507	local eQTL	BnvaA0902407345	1.19e-75
ciseQTL00508	local eQTL	BnvaC0501343663	2.63e-79
ciseQTL00509	local eQTL	BnvaC0906372723	2.7e-79
ciseQTL00511	local eQTL	BnvaA0644866367	2.97e-79
ciseQTL00512	local eQTL	BnvaC0557503203	3.11e-79
ciseQTL00513	local eQTL	BnvaA0211361531	3.27e-79
ciseQTL00514	local eQTL	BnvaA0406489169	3.35e-79
ciseQTL00515	local eQTL	BnvaA0543071486	4.22e-79
ciseQTL00516	local eQTL	BnvaC0211362734	4.64e-79
ciseQTL00517	local eQTL	BnvaA0331152321	5.06e-79
ciseQTL00518	local eQTL	BnvaA0513141257	1.16e-48
ciseQTL00519	local eQTL	BnvaA1001822178	8e-79
ciseQTL00520	local eQTL	BnvaA0506601656	8.19e-79
ciseQTL00521	local eQTL	BnvaC0528166881	2.41e-18
ciseQTL00522	local eQTL	BnvaA0603846152	9.27e-79
ciseQTL00523	local eQTL	BnvaA0601468468	9.83e-79
ciseQTL00524	local eQTL	BnvaA0308106233	1.28e-78
ciseQTL00525	local eQTL	BnvaC0364594683	1.29e-78
ciseQTL00526	local eQTL	BnvaA0114349800	2.1e-55
ciseQTL00527	local eQTL	BnvaC0549606471	1.87e-78
ciseQTL00528	local eQTL	BnvaA0505051887	1.88e-78
ciseQTL00529	local eQTL	BnvaC0252463588	2.24e-78
ciseQTL00530	local eQTL	BnvaA0320148131	2.44e-78
ciseQTL00531	local eQTL	BnvaA0962519460	2.56e-78
ciseQTL00532	local eQTL	BnvaC0967867575	2.82e-78
ciseQTL00533	local eQTL	BnvaA0413082962	3.18e-78
ciseQTL00534	local eQTL	BnvaA0400142479	3.91e-78
ciseQTL00535	local eQTL	BnvaC0114223423	3.98e-78
ciseQTL00536	local eQTL	BnvaA0204919407	4.28e-78
ciseQTL00537	local eQTL	BnvaA0700686246	4.29e-78
ciseQTL00538	local eQTL	BnvaA0231784610	4.62e-78
ciseQTL00539	local eQTL	BnvaC0467764896	5.53e-78
ciseQTL00540	local eQTL	BnvaC0749007728	6.24e-78
ciseQTL00541	local eQTL	BnvaA0112077354	6.58e-78
ciseQTL00542	local eQTL	BnvaC0634217929	6.7e-78
ciseQTL00543	local eQTL	BnvaC0320107936	6.96e-78
ciseQTL00544	local eQTL	BnvaC0105000461	2.54e-32
ciseQTL00545	local eQTL	BnvaA0963816874	7.03e-78
ciseQTL00546	local eQTL	BnvaC0845413502	7.14e-78
ciseQTL00547	local eQTL	BnvaA0417653993	8.2e-78
ciseQTL00548	local eQTL	BnvaA1019593284	1.03e-77
ciseQTL00549	local eQTL	BnvaA0327264285	1.03e-77
ciseQTL00550	local eQTL	BnvaA0607152888	1.16e-77
ciseQTL00551	local eQTL	BnvaA0531487720	8.64e-71
ciseQTL00552	local eQTL	BnvaC0950611462	1.54e-43
ciseQTL00553	local eQTL	BnvaA0508682383	1.77e-77
ciseQTL00554	local eQTL	BnvaC0113312057	2.23e-77
ciseQTL00555	local eQTL	BnvaC0307636338	2.3e-77
ciseQTL00556	local eQTL	BnvaC0846439439	2.5e-77
ciseQTL00557	local eQTL	BnvaC0320542446	2.63e-77
ciseQTL00558	local eQTL	BnvaC0202410568	2.65e-77
ciseQTL00559	local eQTL	BnvaA0912180438	2.49e-33
ciseQTL00560	local eQTL	BnvaA0913213938	2.86e-77
ciseQTL00561	local eQTL	BnvaA0642968576	3.17e-77
ciseQTL00562	local eQTL	BnvaA0955972377	3.19e-77
ciseQTL00563	local eQTL	BnvaA0402843449	2.63e-67
ciseQTL00564	local eQTL	BnvaC0756890665	3.71e-77
ciseQTL00565	local eQTL	BnvaC0848087465	2.75e-70
ciseQTL00566	local eQTL	BnvaC0835503228	4.1e-77
ciseQTL00567	local eQTL	BnvaA0339491997	3.85e-11
ciseQTL00568	local eQTL	BnvaC0107028644	4.56e-77
ciseQTL00569	local eQTL	BnvaA0950474622	5.06e-77
ciseQTL00570	local eQTL	BnvaA0113017278	5.62e-77
ciseQTL00571	local eQTL	BnvaA0136460320	6.41e-77
ciseQTL00572	local eQTL	BnvaC0308924068	7.37e-77
ciseQTL00573	local eQTL	BnvaA0319435878	8.36e-77
ciseQTL00574	local eQTL	BnvaA0715607494	9.09e-77
ciseQTL00575	local eQTL	BnvaA0508142485	9.41e-77
ciseQTL00576	local eQTL	BnvaC0640737369	1.03e-76
ciseQTL00578	local eQTL	BnvaC0966024931	1.3e-76
ciseQTL00579	local eQTL	BnvaC0905086381	1.5e-76
ciseQTL00580	local eQTL	BnvaA0637314714	1.52e-76
ciseQTL00581	local eQTL	BnvaC0803353762	1.67e-76
ciseQTL00582	local eQTL	BnvaC0247044378	3.27e-43
ciseQTL00583	local eQTL	BnvaA0648495885	1.75e-76
ciseQTL00584	local eQTL	BnvaC0439289245	1.81e-76
ciseQTL00585	local eQTL	BnvaC0852353868	1.91e-76
ciseQTL00586	local eQTL	BnvaC0402560513	2.29e-76
ciseQTL00587	local eQTL	BnvaA0504231547	1.17e-59
ciseQTL00588	local eQTL	BnvaC0844828062	2.34e-76
ciseQTL00589	local eQTL	BnvaA0716486413	2.44e-76
ciseQTL00590	local eQTL	BnvaA0501355332	2.66e-76
ciseQTL00592	local eQTL	BnvaC0755944090	2.98e-76
ciseQTL00593	local eQTL	BnvaC0540107889	3.01e-76
ciseQTL00595	local eQTL	BnvaA0318111153	1.23e-25
ciseQTL00596	local eQTL	BnvaA0413645861	3.74e-76
ciseQTL00597	local eQTL	BnvaA0329173311	2.76e-48
ciseQTL00599	local eQTL	BnvaA0205919379	5.18e-76
ciseQTL00600	local eQTL	BnvaA0125180022	5.52e-76
ciseQTL00601	local eQTL	BnvaC0324782139	6.33e-76
ciseQTL00602	local eQTL	BnvaA0642749614	6.33e-76
ciseQTL00603	local eQTL	BnvaC0909628985	6.93e-76
ciseQTL00605	local eQTL	BnvaA0920884230	3.37e-75
ciseQTL00606	local eQTL	BnvaC0248313882	4.84e-39
ciseQTL00607	local eQTL	BnvaC0407190256	1.05e-75
ciseQTL00608	local eQTL	BnvaA0813104735	2.03e-44
ciseQTL00609	local eQTL	BnvaA0700168730	1.2e-75
ciseQTL00610	local eQTL	BnvaA0601240039	2.88e-36
ciseQTL00611	local eQTL	BnvaC0507102813	1.27e-75
ciseQTL00612	local eQTL	BnvaA0643959340	1.44e-75
ciseQTL00613	local eQTL	BnvaC0960336345	2.04e-75
ciseQTL00614	local eQTL	BnvaC0846914536	2.04e-75
ciseQTL00615	local eQTL	BnvaC0937959849	2.32e-75
ciseQTL00616	local eQTL	BnvaC0943627098	7.61e-56
ciseQTL00617	local eQTL	BnvaA0730286654	2.47e-75
ciseQTL00618	local eQTL	BnvaA1017200871	2.6e-75
ciseQTL00619	local eQTL	BnvaC0327459136	2.73e-75
ciseQTL00620	local eQTL	BnvaC0953466998	2.92e-75
ciseQTL00621	local eQTL	BnvaC0918647528	3.04e-75
ciseQTL00622	local eQTL	BnvaA1025207761	3.13e-75
ciseQTL00623	local eQTL	BnvaC0248388245	4.22e-68
ciseQTL00624	local eQTL	BnvaA0804761895	5.28e-75
ciseQTL00625	local eQTL	BnvaA0532492579	5.39e-75
ciseQTL00626	local eQTL	BnvaC0959599265	5.52e-75
ciseQTL00627	local eQTL	BnvaC0756391966	5.9e-75
ciseQTL00628	local eQTL	BnvaA0954186376	5.99e-75
ciseQTL00629	local eQTL	BnvaA0720198033	6.13e-75
ciseQTL00630	local eQTL	BnvaA0720151722	6.26e-75
ciseQTL00631	local eQTL	BnvaC0336528380	6.31e-75
ciseQTL00632	local eQTL	BnvaC0747760964	6.53e-75
ciseQTL00633	local eQTL	BnvaC0403133280	6.92e-75
ciseQTL00634	local eQTL	BnvaA0315273416	7.98e-75
ciseQTL00636	local eQTL	BnvaC0512367079	8.63e-75
ciseQTL00637	local eQTL	BnvaC0502954068	8.87e-75
ciseQTL00638	local eQTL	BnvaC0746057308	9.45e-75
ciseQTL00639	local eQTL	BnvaA0726987680	1.67e-19
ciseQTL00641	local eQTL	BnvaC0367690093	1.18e-74
ciseQTL00642	local eQTL	BnvaA0645953575	1.28e-74
ciseQTL00643	local eQTL	BnvaA0600412976	1.39e-74
ciseQTL00644	local eQTL	BnvaC0428895484	3.6e-48
ciseQTL00645	local eQTL	BnvaA0957887571	1.68e-74
ciseQTL00646	local eQTL	BnvaA0709976398	1.69e-74
ciseQTL00647	local eQTL	BnvaC0312161484	1.69e-74
ciseQTL00648	local eQTL	BnvaA0825656935	1.98e-74
ciseQTL00649	local eQTL	BnvaA1015720131	1.99e-74
ciseQTL00650	local eQTL	BnvaC0240365992	2.03e-74
ciseQTL00651	local eQTL	BnvaA0828269563	4.11e-62
ciseQTL00652	local eQTL	BnvaA0503887277	2.52e-74
ciseQTL00653	local eQTL	BnvaC0752448361	3.47e-74
ciseQTL00654	local eQTL	BnvaC0120832417	1.34e-47
ciseQTL00655	local eQTL	BnvaC0554676863	3.68e-74
ciseQTL00656	local eQTL	BnvaA0511266221	1.34e-33
ciseQTL00657	local eQTL	BnvaC0335228698	4.11e-74
ciseQTL00658	local eQTL	BnvaC0417387168	4.13e-74
ciseQTL00659	local eQTL	BnvaA0321030192	1.28e-44
ciseQTL00660	local eQTL	BnvaA0307363171	2.21e-45
ciseQTL00661	local eQTL	BnvaC0362081154	5.54e-74
ciseQTL00662	local eQTL	BnvaA0210197659	5.72e-74
ciseQTL00663	local eQTL	BnvaA0817378612	5.78e-74
ciseQTL00667	local eQTL	BnvaC0400295656	7.53e-74
ciseQTL00668	local eQTL	BnvaA0961947102	8.35e-74
ciseQTL00669	local eQTL	BnvaA0826089532	1.24e-53
ciseQTL00670	local eQTL	BnvaC0841714904	1.11e-73
ciseQTL00671	local eQTL	BnvaC0146223200	1.14e-73
ciseQTL00672	local eQTL	BnvaA0600541835	1.26e-73
ciseQTL00673	local eQTL	BnvaC0742095274	1.5e-73
ciseQTL00674	local eQTL	BnvaA0106998450	1.8e-73
ciseQTL00675	local eQTL	BnvaA0961642602	5.53e-67
ciseQTL00676	local eQTL	BnvaA0544375044	2.11e-73
ciseQTL00677	local eQTL	BnvaA0134360505	2.79e-73
ciseQTL00678	local eQTL	BnvaC0757779849	3.48e-73
ciseQTL00679	local eQTL	BnvaA0958396335	2.83e-60
ciseQTL00680	local eQTL	BnvaC0318111674	4.8e-73
ciseQTL00681	local eQTL	BnvaA0724811158	2.04e-64
ciseQTL00682	local eQTL	BnvaC0756923471	5.57e-73
ciseQTL00684	local eQTL	BnvaA0135358390	1.58e-19
ciseQTL00685	local eQTL	BnvaC0416187130	6.14e-73
ciseQTL00686	local eQTL	BnvaA0330653759	8.7e-73
ciseQTL00687	local eQTL	BnvaA0533768416	9.02e-73
ciseQTL00688	local eQTL	BnvaC0849298565	9.22e-73
ciseQTL00689	local eQTL	BnvaC0366960956	9.7e-73
ciseQTL00690	local eQTL	BnvaA0531423897	1.43e-72
ciseQTL00691	local eQTL	BnvaA0603656354	1.62e-72
ciseQTL00692	local eQTL	BnvaA0710847828	1.91e-72
ciseQTL00693	local eQTL	BnvaC0306991379	1.93e-72
ciseQTL00694	local eQTL	BnvaA0328244086	2.02e-72
ciseQTL00695	local eQTL	BnvaC0232527961	3.49e-72
ciseQTL00696	local eQTL	BnvaC0449033093	3.9e-72
ciseQTL00697	local eQTL	BnvaA0235359796	1.06e-45
ciseQTL00698	local eQTL	BnvaA0312357341	5.21e-72
ciseQTL00699	local eQTL	BnvaA0321284860	5.85e-72
ciseQTL00700	local eQTL	BnvaC0219136146	8.71e-72
ciseQTL00701	local eQTL	BnvaC0209776268	9.28e-72
ciseQTL00702	local eQTL	BnvaC0257722141	9.49e-72
ciseQTL00703	local eQTL	BnvaA0729915569	4.54e-12
ciseQTL00704	local eQTL	BnvaC0509718230	1.05e-71
ciseQTL00705	local eQTL	BnvaA0327506744	1.25e-71
ciseQTL00706	local eQTL	BnvaC0732788883	1.26e-71
ciseQTL00707	local eQTL	BnvaA1014827213	1.28e-71
ciseQTL00708	local eQTL	BnvaA1005098017	2.54e-69
ciseQTL00709	local eQTL	BnvaA0107001458	1.31e-71
ciseQTL00710	local eQTL	BnvaC0304522838	1.34e-71
ciseQTL00711	local eQTL	BnvaA0402069814	1.35e-71
ciseQTL00712	local eQTL	BnvaC0209695882	1.59e-71
ciseQTL00714	local eQTL	BnvaC0841287407	2.05e-71
ciseQTL00715	local eQTL	BnvaA1016051814	2.6e-71
ciseQTL00716	local eQTL	BnvaA0322140532	2.76e-71
ciseQTL00717	local eQTL	BnvaC0444924208	2.87e-71
ciseQTL00718	local eQTL	BnvaC0811126932	3.57e-53
ciseQTL00719	local eQTL	BnvaA0603906233	3.53e-71
ciseQTL00720	local eQTL	BnvaC0446055676	4.28e-71
ciseQTL00721	local eQTL	BnvaC0404789374	4.28e-71
ciseQTL00722	local eQTL	BnvaC0924327477	4.39e-71
ciseQTL00723	local eQTL	BnvaA0401350079	4.61e-71
ciseQTL00724	local eQTL	BnvaC0607047029	7.56e-28
ciseQTL00725	local eQTL	BnvaA0535082605	5.07e-71
ciseQTL00726	local eQTL	BnvaC0848026980	3.67e-59
ciseQTL00727	local eQTL	BnvaA0318938189	5.65e-71
ciseQTL00728	local eQTL	BnvaA0217456970	1.29e-64
ciseQTL00729	local eQTL	BnvaC0842755810	2.15e-45
ciseQTL00731	local eQTL	BnvaA0641879326	3.64e-60
ciseQTL00732	local eQTL	BnvaA0718515527	9.96e-71
ciseQTL00733	local eQTL	BnvaA0206578965	1.08e-70
ciseQTL00734	local eQTL	BnvaC0128053617	1.79e-12
ciseQTL00735	local eQTL	BnvaA1021814412	1.23e-70
ciseQTL00737	local eQTL	BnvaA0732045718	1.33e-70
ciseQTL00738	local eQTL	BnvaA0963751843	1.56e-70
ciseQTL00739	local eQTL	BnvaC0951288540	1.68e-70
ciseQTL00740	local eQTL	BnvaA0400669029	1.77e-70
ciseQTL00741	local eQTL	BnvaC0636027650	2.03e-70
ciseQTL00742	local eQTL	BnvaC0644843199	2.1e-70
ciseQTL00743	local eQTL	BnvaA0232302876	2.25e-70
ciseQTL00744	local eQTL	BnvaA0634450637	2.82e-12
ciseQTL00745	local eQTL	BnvaA0423790569	2.77e-70
ciseQTL00746	local eQTL	BnvaC0208274889	4.4e-70
ciseQTL00747	local eQTL	BnvaA0111249457	5.19e-70
ciseQTL00748	local eQTL	BnvaA0424864645	4.86e-32
ciseQTL00749	local eQTL	BnvaA0323572150	5.5e-70
ciseQTL00750	local eQTL	BnvaA0541362892	5.56e-70
ciseQTL00751	local eQTL	BnvaC0151925208	5.93e-70
ciseQTL00752	local eQTL	BnvaA0702318113	4.8e-55
ciseQTL00753	local eQTL	BnvaC0111874484	6.34e-70
ciseQTL00754	local eQTL	BnvaA0825167398	6.76e-70
ciseQTL00755	local eQTL	BnvaC0115545816	7.22e-70
ciseQTL00756	local eQTL	BnvaA1015464994	7.86e-70
ciseQTL00757	local eQTL	BnvaA0318759692	8.61e-70
ciseQTL00758	local eQTL	BnvaA0815125005	9.04e-70
ciseQTL00759	local eQTL	BnvaC0825304702	9.07e-70
ciseQTL00760	local eQTL	BnvaC0461984423	9.64e-70
ciseQTL00761	local eQTL	BnvaA0959649167	1.03e-69
ciseQTL00762	local eQTL	BnvaA0815015094	4.36e-38
ciseQTL00763	local eQTL	BnvaA0641132854	8.53e-45
ciseQTL00764	local eQTL	BnvaA1023466885	1.39e-69
ciseQTL00765	local eQTL	BnvaA0728776049	1.52e-69
ciseQTL00766	local eQTL	BnvaA0643237387	1.63e-69
ciseQTL00767	local eQTL	BnvaA0103342920	1.25e-63
ciseQTL00768	local eQTL	BnvaA0820123185	1.76e-69
ciseQTL00769	local eQTL	BnvaA0803608052	1.93e-69
ciseQTL00770	local eQTL	BnvaA0104528814	2.17e-69
ciseQTL00771	local eQTL	BnvaC0604999958	2.49e-69
ciseQTL00772	local eQTL	BnvaC0740629754	3.06e-69
ciseQTL00773	local eQTL	BnvaA0232760085	3.15e-69
ciseQTL00774	local eQTL	BnvaA0700884477	3.39e-69
ciseQTL00775	local eQTL	BnvaA0540535845	3.68e-69
ciseQTL00776	local eQTL	BnvaA0943340827	5.45e-43
ciseQTL00777	local eQTL	BnvaA0101360812	3.8e-07
ciseQTL00778	local eQTL	BnvaA0413700403	4.98e-69
ciseQTL00779	local eQTL	BnvaC0949359449	5.17e-69
ciseQTL00780	local eQTL	BnvaA0644606984	5.21e-69
ciseQTL00781	local eQTL	BnvaC0534262218	9.18e-17
ciseQTL00782	local eQTL	BnvaA0422277145	5.71e-69
ciseQTL00783	local eQTL	BnvaC0362138682	9.43e-69
ciseQTL00785	local eQTL	BnvaA1025427900	1.25e-68
ciseQTL00786	local eQTL	BnvaA0229544923	1.42e-68
ciseQTL00787	local eQTL	BnvaA0309636119	1.88e-68
ciseQTL00788	local eQTL	BnvaC0305726795	2.31e-68
ciseQTL00789	local eQTL	BnvaC0628040619	3.02e-39
ciseQTL00790	local eQTL	BnvaC0306875974	2.5e-68
ciseQTL00791	local eQTL	BnvaC0256040583	2.65e-68
ciseQTL00792	local eQTL	BnvaA0304663270	2.83e-68
ciseQTL00793	local eQTL	BnvaC0308650599	2.96e-68
ciseQTL00794	local eQTL	BnvaA0100291869	3.5e-68
ciseQTL00795	local eQTL	BnvaA0714861051	3.65e-68
ciseQTL00796	local eQTL	BnvaA0300904368	1.98e-40
ciseQTL00797	local eQTL	BnvaA0714658846	4.24e-68
ciseQTL00798	local eQTL	BnvaC0207222136	4.26e-68
ciseQTL00799	local eQTL	BnvaA0963381448	4.59e-68
ciseQTL00800	local eQTL	BnvaA0717074263	1.47e-48
ciseQTL00801	local eQTL	BnvaC0208112616	5.55e-68
ciseQTL00802	local eQTL	BnvaC0743617314	6.22e-68
ciseQTL00803	local eQTL	BnvaA0324957996	6.34e-68
ciseQTL00804	local eQTL	BnvaA0312425822	6.49e-68
ciseQTL00805	local eQTL	BnvaC0333976039	6.54e-68
ciseQTL00806	local eQTL	BnvaA0111021137	7.15e-68
ciseQTL00807	local eQTL	BnvaC0610616414	7.73e-68
ciseQTL00808	local eQTL	BnvaA1003112522	7.82e-68
ciseQTL00810	local eQTL	BnvaC0833060096	2.94e-13
ciseQTL00811	local eQTL	BnvaC0400121001	1.03e-67
ciseQTL00812	local eQTL	BnvaA0421778311	1.15e-67
ciseQTL00813	local eQTL	BnvaC0449538168	1.16e-67
ciseQTL00814	local eQTL	BnvaC0804487140	1.19e-67
ciseQTL00815	local eQTL	BnvaC0106416866	1.42e-67
ciseQTL00816	local eQTL	BnvaC0154348815	5.05e-41
ciseQTL00817	local eQTL	BnvaC0758915758	2.18e-67
ciseQTL00818	local eQTL	BnvaA0415293905	2.3e-67
ciseQTL00819	local eQTL	BnvaA0605779890	5.27e-60
ciseQTL00820	local eQTL	BnvaC0449908409	2.9e-67
ciseQTL00821	local eQTL	BnvaA0420876628	2.94e-67
ciseQTL00822	local eQTL	BnvaC0101825801	2.96e-67
ciseQTL00823	local eQTL	BnvaA1026432665	2.96e-67
ciseQTL00825	local eQTL	BnvaA0304483083	3.54e-67
ciseQTL00826	local eQTL	BnvaA0311256806	4.14e-67
ciseQTL00827	local eQTL	BnvaC0625158121	2.54e-51
ciseQTL00828	local eQTL	BnvaA1024625082	4.7e-67
ciseQTL00829	local eQTL	BnvaC0450508676	5.88e-65
ciseQTL00830	local eQTL	BnvaC0103410901	5.18e-67
ciseQTL00831	local eQTL	BnvaC0920098371	5.56e-67
ciseQTL00832	local eQTL	BnvaA0322888665	4.07e-64
ciseQTL00833	local eQTL	BnvaA0640469831	5.94e-67
ciseQTL00834	local eQTL	BnvaA0423860327	6e-67
ciseQTL00835	local eQTL	BnvaC0230576998	6.03e-67
ciseQTL00836	local eQTL	BnvaC0746659904	6.5e-67
ciseQTL00837	local eQTL	BnvaA0202010460	6.71e-67
ciseQTL00838	local eQTL	BnvaA0402240216	7.12e-67
ciseQTL00840	local eQTL	BnvaA1020500626	9.56e-67
ciseQTL00841	local eQTL	BnvaA0721988833	3.89e-61
ciseQTL00843	local eQTL	BnvaA0602116346	1.17e-66
ciseQTL00844	local eQTL	BnvaC0407290939	1.34e-66
ciseQTL00845	local eQTL	BnvaA0304790867	1.41e-66
ciseQTL00846	local eQTL	BnvaC0519218394	1.41e-66
ciseQTL00847	local eQTL	BnvaA0821318970	1.69e-66
ciseQTL00848	local eQTL	BnvaA0305912312	1.76e-66
ciseQTL00849	local eQTL	BnvaA0731420127	1.55e-29
ciseQTL00850	local eQTL	BnvaA0822192774	2.03e-66
ciseQTL00851	local eQTL	BnvaA0233307527	2.34e-66
ciseQTL00852	local eQTL	BnvaA0101565455	2.4e-66
ciseQTL00853	local eQTL	BnvaA0420315255	2.45e-66
ciseQTL00854	local eQTL	BnvaC0507136887	2.47e-66
ciseQTL00855	local eQTL	BnvaA0538872190	2.59e-66
ciseQTL00857	local eQTL	BnvaA0106004144	4.23e-52
ciseQTL00858	local eQTL	BnvaA0616364051	1.95e-33
ciseQTL00859	local eQTL	BnvaC0326320264	3.32e-66
ciseQTL00860	local eQTL	BnvaC0250625130	3.34e-66
ciseQTL00861	local eQTL	BnvaA0326025261	8.9e-62
ciseQTL00862	local eQTL	BnvaA0503549829	3.92e-66
ciseQTL00863	local eQTL	BnvaA0715071605	4.37e-66
ciseQTL00864	local eQTL	BnvaA0536877870	4.74e-66
ciseQTL00865	local eQTL	BnvaA0422574327	1.8e-60
ciseQTL00866	local eQTL	BnvaC0725714911	5.88e-66
ciseQTL00867	local eQTL	BnvaC0903945487	2.87e-34
ciseQTL00869	local eQTL	BnvaC0109089809	6.55e-66
ciseQTL00870	local eQTL	BnvaC0204175826	6.69e-66
ciseQTL00871	local eQTL	BnvaA0964846374	6.81e-66
ciseQTL00872	local eQTL	BnvaA0404014519	7.71e-66
ciseQTL00873	local eQTL	BnvaA0319729861	8.21e-66
ciseQTL00874	local eQTL	BnvaA1004359553	8.59e-66
ciseQTL00875	local eQTL	BnvaA0606535058	8.89e-66
ciseQTL00876	local eQTL	BnvaC0224025742	1.07e-65
ciseQTL00877	local eQTL	BnvaC0750841210	1.33e-65
ciseQTL00878	local eQTL	BnvaA0911097228	1.48e-65
ciseQTL00879	local eQTL	BnvaC0317733398	2.09e-65
ciseQTL00880	local eQTL	BnvaA0944258145	2.1e-65
ciseQTL00881	local eQTL	BnvaA0903739621	2.34e-65
ciseQTL00882	local eQTL	BnvaC0850840500	2.5e-65
ciseQTL00883	local eQTL	BnvaA0702132564	2.61e-65
ciseQTL00884	local eQTL	BnvaA0703146273	2.65e-65
ciseQTL00885	local eQTL	BnvaC0112918303	2.76e-65
ciseQTL00886	local eQTL	BnvaA0105111590	3.2e-65
ciseQTL00887	local eQTL	BnvaC0708831059	3.83e-54
ciseQTL00888	local eQTL	BnvaA0419664227	2.52e-18
ciseQTL00889	local eQTL	BnvaC0321686191	3.74e-65
ciseQTL00890	local eQTL	BnvaA0729636003	3.76e-65
ciseQTL00891	local eQTL	BnvaC0846857307	3.89e-65
ciseQTL00892	local eQTL	BnvaC0732943428	3.94e-65
ciseQTL00893	local eQTL	BnvaA0822772593	4.15e-65
ciseQTL00894	local eQTL	BnvaA0213297988	4.73e-65
ciseQTL00895	local eQTL	BnvaA0539174265	4.96e-65
ciseQTL00896	local eQTL	BnvaA0424509003	9.12e-52
ciseQTL00897	local eQTL	BnvaC0506705215	6.87e-65
ciseQTL00898	local eQTL	BnvaA0725482315	7.01e-65
ciseQTL00899	local eQTL	BnvaA0610511421	3.36e-59
ciseQTL00900	local eQTL	BnvaC0756781821	7.05e-65
ciseQTL00901	local eQTL	BnvaA0512331846	8.39e-65
ciseQTL00902	local eQTL	BnvaA0338427261	2.67e-52
ciseQTL00903	local eQTL	BnvaA0235857082	9.39e-65
ciseQTL00904	local eQTL	BnvaA0714231146	9.56e-65
ciseQTL00905	local eQTL	BnvaA0400786291	1.21e-64
ciseQTL00906	local eQTL	BnvaA0423798155	1.25e-64
ciseQTL00907	local eQTL	BnvaA0502075456	1.33e-64
ciseQTL00908	local eQTL	BnvaC0923459238	1.41e-64
ciseQTL00910	local eQTL	BnvaA0101985040	1.76e-64
ciseQTL00911	local eQTL	BnvaA0545462793	8.32e-56
ciseQTL00912	local eQTL	BnvaC0816668139	3.69e-07
ciseQTL00913	local eQTL	BnvaA0950184935	2.47e-64
ciseQTL00915	local eQTL	BnvaC0372524460	2.86e-64
ciseQTL00916	local eQTL	BnvaA0316240154	3.24e-64
ciseQTL00917	local eQTL	BnvaC0222829763	3.39e-64
ciseQTL00918	local eQTL	BnvaA0538961734	3.53e-64
ciseQTL00919	local eQTL	BnvaC0917619228	3.73e-64
ciseQTL00920	local eQTL	BnvaA0609070413	4.62e-64
ciseQTL00921	local eQTL	BnvaA0105206654	4.74e-64
ciseQTL00922	local eQTL	BnvaA0109437689	6.41e-64
ciseQTL00923	local eQTL	BnvaA0420509855	2.73e-31
ciseQTL00924	local eQTL	BnvaA0539941471	6.95e-09
ciseQTL00925	local eQTL	BnvaC0921441950	6.49e-36
ciseQTL00926	local eQTL	BnvaA0907495577	9.78e-64
ciseQTL00927	local eQTL	BnvaA0225464809	5.41e-53
ciseQTL00928	local eQTL	BnvaC0457997441	9.2e-36
ciseQTL00929	local eQTL	BnvaA0314162031	1.44e-63
ciseQTL00930	local eQTL	BnvaA0126016002	1.5e-63
ciseQTL00931	local eQTL	BnvaC0521712674	1.52e-63
ciseQTL00933	local eQTL	BnvaC0463895883	2.19e-63
ciseQTL00934	local eQTL	BnvaC0551434154	5.55e-56
ciseQTL00935	local eQTL	BnvaA1000932878	2.39e-63
ciseQTL00936	local eQTL	BnvaA0416321942	2.79e-63
ciseQTL00937	local eQTL	BnvaC0256483586	3.1e-63
ciseQTL00938	local eQTL	BnvaA0313286433	3.16e-63
ciseQTL00939	local eQTL	BnvaC0310333828	3.17e-63
ciseQTL00940	local eQTL	BnvaC0219691767	3.59e-63
ciseQTL00941	local eQTL	BnvaA0504530403	3.89e-63
ciseQTL00942	local eQTL	BnvaA0960836601	4.58e-63
ciseQTL00943	local eQTL	BnvaA0405051141	1.86e-31
ciseQTL00944	local eQTL	BnvaC0264952035	4.87e-63
ciseQTL00945	local eQTL	BnvaC0515649724	5.24e-63
ciseQTL00946	local eQTL	BnvaA0602053975	5.94e-63
ciseQTL00947	local eQTL	BnvaA0131185083	8.01e-33
ciseQTL00948	local eQTL	BnvaA0541160717	4.55e-58
ciseQTL00949	local eQTL	BnvaA1023264749	1.81e-62
ciseQTL00950	local eQTL	BnvaC0647443483	9.22e-47
ciseQTL00951	local eQTL	BnvaA0944873139	4.26e-18
ciseQTL00952	local eQTL	BnvaA0303545824	7.78e-63
ciseQTL00953	local eQTL	BnvaA1020267768	1.16e-59
ciseQTL00954	local eQTL	BnvaA0205881408	8.81e-63
ciseQTL00955	local eQTL	BnvaC0848509043	9.03e-63
ciseQTL00956	local eQTL	BnvaA0723811079	9.03e-63
ciseQTL00957	local eQTL	BnvaA0803596746	1.58e-49
ciseQTL00958	local eQTL	BnvaC0408903239	1.03e-62
ciseQTL00959	local eQTL	BnvaC0254654803	1.07e-62
ciseQTL00960	local eQTL	BnvaA0726076011	1.19e-62
ciseQTL00961	local eQTL	BnvaC0406188965	1.24e-62
ciseQTL00963	local eQTL	BnvaA0730674389	2.42e-55
ciseQTL00964	local eQTL	BnvaC0967565051	1.21e-53
ciseQTL00965	local eQTL	BnvaC0142009063	1.41e-62
ciseQTL00966	local eQTL	BnvaC0555784411	1.55e-62
ciseQTL00967	local eQTL	BnvaA0510353651	1.67e-62
ciseQTL00968	local eQTL	BnvaC0354598657	1.77e-62
ciseQTL00969	local eQTL	BnvaA0129843529	1.79e-62
ciseQTL00970	local eQTL	BnvaA1019923800	1.89e-62
ciseQTL00972	local eQTL	BnvaA1019793630	2.79e-62
ciseQTL00973	local eQTL	BnvaC0951649598	2.8e-62
ciseQTL00974	local eQTL	BnvaC0555984833	2.83e-62
ciseQTL00975	local eQTL	BnvaA0901235650	3.2e-62
ciseQTL00976	local eQTL	BnvaA0726707238	5.56e-36
ciseQTL00977	local eQTL	BnvaC0760040459	3.81e-62
ciseQTL00978	local eQTL	BnvaC0331160315	3.96e-62
ciseQTL00979	local eQTL	BnvaA0608424298	4.39e-62
ciseQTL00980	local eQTL	BnvaC0206335999	4.43e-62
ciseQTL00981	local eQTL	BnvaC0557968821	2.98e-58
ciseQTL00983	local eQTL	BnvaC0200015961	8.29e-62
ciseQTL00984	local eQTL	BnvaA0919058490	8.58e-62
ciseQTL00985	local eQTL	BnvaA0636804218	1.88e-14
ciseQTL00987	local eQTL	BnvaA1021503668	1.29e-60
ciseQTL00988	local eQTL	BnvaA0537273277	1.14e-61
ciseQTL00989	local eQTL	BnvaC0745329022	1.17e-61
ciseQTL00990	local eQTL	BnvaA0302806889	7.98e-34
ciseQTL00991	local eQTL	BnvaA0415005243	1.24e-61
ciseQTL00992	local eQTL	BnvaA0956194804	1.29e-61
ciseQTL00994	local eQTL	BnvaA0310318664	6.91e-17
ciseQTL00995	local eQTL	BnvaA0730017592	1.62e-61
ciseQTL00996	local eQTL	BnvaC0840986617	1.77e-61
ciseQTL00997	local eQTL	BnvaC0800662708	1.98e-61
ciseQTL00998	local eQTL	BnvaA0956472717	2.03e-61
ciseQTL00999	local eQTL	BnvaC0643814334	2.09e-61
ciseQTL01000	local eQTL	BnvaC0254207227	2.13e-61
ciseQTL01001	local eQTL	BnvaA0609551877	2.24e-61
ciseQTL01002	local eQTL	BnvaC0957303687	2.28e-61
ciseQTL01003	local eQTL	BnvaC0340540344	2.34e-61
ciseQTL01004	local eQTL	BnvaA0728598347	2.49e-61
ciseQTL01005	local eQTL	BnvaA1020030536	2.54e-61
ciseQTL01006	local eQTL	BnvaC0649574607	2.67e-61
ciseQTL01007	local eQTL	BnvaA0104193006	2.86e-61
ciseQTL01008	local eQTL	BnvaA0312734853	3.44e-61
ciseQTL01009	local eQTL	BnvaC0305617997	1.34e-44
ciseQTL01010	local eQTL	BnvaC0213730245	5.87e-61
ciseQTL01011	local eQTL	BnvaA0421574947	2.01e-48
ciseQTL01012	local eQTL	BnvaC0649842715	7.78e-61
ciseQTL01013	local eQTL	BnvaA0540076406	7.85e-61
ciseQTL01014	local eQTL	BnvaA1024851154	7.95e-61
ciseQTL01015	local eQTL	BnvaA0723026510	9.53e-61
ciseQTL01016	local eQTL	BnvaA0416885499	1.18e-60
ciseQTL01017	local eQTL	BnvaA0727097041	1.2e-60
ciseQTL01018	local eQTL	BnvaC0850311183	1.82e-57
ciseQTL01019	local eQTL	BnvaA0323784779	1.28e-60
ciseQTL01020	local eQTL	BnvaC0417020258	1.29e-60
ciseQTL01021	local eQTL	BnvaC0247863517	1.29e-60
ciseQTL01022	local eQTL	BnvaC0210050741	1.63e-59
ciseQTL01023	local eQTL	BnvaC0115668544	1.47e-60
ciseQTL01024	local eQTL	BnvaA0965680233	1.49e-60
ciseQTL01025	local eQTL	BnvaA0421003747	1.6e-60
ciseQTL01026	local eQTL	BnvaC0202638869	1.69e-60
ciseQTL01027	local eQTL	BnvaC0304468973	1.7e-60
ciseQTL01028	local eQTL	BnvaA0604022001	2.01e-60
ciseQTL01029	local eQTL	BnvaA0646732671	2.19e-60
ciseQTL01030	local eQTL	BnvaA0603413759	1.56e-17
ciseQTL01031	local eQTL	BnvaA0303484710	2.27e-60
ciseQTL01032	local eQTL	BnvaC0903099530	2.45e-60
ciseQTL01033	local eQTL	BnvaA0727706593	2.51e-60
ciseQTL01034	local eQTL	BnvaA0731719593	2.75e-60
ciseQTL01035	local eQTL	BnvaA0339482697	7.28e-09
ciseQTL01036	local eQTL	BnvaA0415124645	4.15e-60
ciseQTL01037	local eQTL	BnvaC0421616480	4.68e-60
ciseQTL01038	local eQTL	BnvaA1017457958	5.36e-60
ciseQTL01039	local eQTL	BnvaA0702143772	5.49e-60
ciseQTL01040	local eQTL	BnvaC0102639015	6.52e-60
ciseQTL01041	local eQTL	BnvaA0545059521	7.22e-19
ciseQTL01042	local eQTL	BnvaA0212990890	8.3e-60
ciseQTL01043	local eQTL	BnvaC0747005690	1.02e-59
ciseQTL01044	local eQTL	BnvaC0626789391	1.04e-59
ciseQTL01045	local eQTL	BnvaC0812051211	3.87e-26
ciseQTL01046	local eQTL	BnvaA0111352931	1.36e-59
ciseQTL01047	local eQTL	BnvaC0323951412	1.4e-59
ciseQTL01048	local eQTL	BnvaA0115326929	1.62e-59
ciseQTL01049	local eQTL	BnvaC0205123760	1.95e-59
ciseQTL01050	local eQTL	BnvaA1014018629	1.58e-21
ciseQTL01051	local eQTL	BnvaA0606186036	2.28e-59
ciseQTL01052	local eQTL	BnvaC0252752086	2.28e-59
ciseQTL01053	local eQTL	BnvaA0509771677	2.29e-59
ciseQTL01054	local eQTL	BnvaA0959351269	2.31e-59
ciseQTL01055	local eQTL	BnvaA1001745468	2.53e-59
ciseQTL01056	local eQTL	BnvaC0556438005	2.53e-59
ciseQTL01057	local eQTL	BnvaA0727220537	2.57e-59
ciseQTL01058	local eQTL	BnvaC0818764796	1.41e-12
ciseQTL01059	local eQTL	BnvaC0739501568	2.84e-59
ciseQTL01060	local eQTL	BnvaA0950651942	2.43e-52
ciseQTL01061	local eQTL	BnvaA0217003171	4.29e-59
ciseQTL01062	local eQTL	BnvaA0726888636	4.81e-59
ciseQTL01063	local eQTL	BnvaA0304149439	4.83e-59
ciseQTL01064	local eQTL	BnvaC0455755887	4.93e-59
ciseQTL01065	local eQTL	BnvaC0826708809	5.23e-59
ciseQTL01066	local eQTL	BnvaC0845312587	5.33e-59
ciseQTL01067	local eQTL	BnvaC0412473231	5.34e-59
ciseQTL01068	local eQTL	BnvaA0728032159	5.43e-59
ciseQTL01069	local eQTL	BnvaC0151239816	6.04e-59
ciseQTL01070	local eQTL	BnvaA1023343781	6.12e-59
ciseQTL01071	local eQTL	BnvaC0331905298	4.74e-54
ciseQTL01072	local eQTL	BnvaC0157809696	1.92e-25
ciseQTL01073	local eQTL	BnvaC0100247253	7.5e-59
ciseQTL01074	local eQTL	BnvaC0620520820	7.93e-59
ciseQTL01075	local eQTL	BnvaC0652298154	8.22e-59
ciseQTL01076	local eQTL	BnvaA0314857675	1.04e-58
ciseQTL01077	local eQTL	BnvaA0316622584	1.26e-58
ciseQTL01078	local eQTL	BnvaA0729022057	1.35e-58
ciseQTL01079	local eQTL	BnvaA0421220990	1.42e-58
ciseQTL01080	local eQTL	BnvaC0609766010	1.66e-58
ciseQTL01081	local eQTL	BnvaA0644896229	1.7e-58
ciseQTL01082	local eQTL	BnvaA0821170139	1.72e-58
ciseQTL01084	local eQTL	BnvaA0232610103	1.78e-58
ciseQTL01085	local eQTL	BnvaC0534967812	1.86e-58
ciseQTL01086	local eQTL	BnvaA0304059230	1.87e-58
ciseQTL01087	local eQTL	BnvaC0257060928	1.88e-58
ciseQTL01088	local eQTL	BnvaA0801792179	2.01e-58
ciseQTL01089	local eQTL	BnvaC0329471970	2.02e-58
ciseQTL01090	local eQTL	BnvaA0510419185	2.05e-58
ciseQTL01091	local eQTL	BnvaA0208087222	2.18e-58
ciseQTL01092	local eQTL	BnvaC0753980378	2.21e-58
ciseQTL01093	local eQTL	BnvaC0156410808	2.51e-58
ciseQTL01094	local eQTL	BnvaA0415570449	2.77e-58
ciseQTL01095	local eQTL	BnvaA0542593626	2.77e-58
ciseQTL01098	local eQTL	BnvaC0846618468	3.66e-58
ciseQTL01099	local eQTL	BnvaA0948339284	3.71e-58
ciseQTL01100	local eQTL	BnvaC0342620688	3.74e-58
ciseQTL01101	local eQTL	BnvaA0951292289	3.76e-58
ciseQTL01102	local eQTL	BnvaA0204312865	4.39e-58
ciseQTL01103	local eQTL	BnvaC0100247331	4.53e-58
ciseQTL01104	local eQTL	BnvaC0143783135	4.56e-58
ciseQTL01105	local eQTL	BnvaC0319352424	4.58e-58
ciseQTL01106	local eQTL	BnvaA0908891891	4.6e-58
ciseQTL01107	local eQTL	BnvaC0227990959	7.38e-16
ciseQTL01108	local eQTL	BnvaC0108719604	5.39e-58
ciseQTL01109	local eQTL	BnvaA0322019810	5.43e-58
ciseQTL01110	local eQTL	BnvaA0916395708	5.47e-58
ciseQTL01112	local eQTL	BnvaA0963150809	6.88e-58
ciseQTL01113	local eQTL	BnvaA0647086689	7.05e-58
ciseQTL01114	local eQTL	BnvaA0717991635	7.54e-58
ciseQTL01115	local eQTL	BnvaA0215308431	8.93e-58
ciseQTL01116	local eQTL	BnvaC0304199742	1.11e-57
ciseQTL01117	local eQTL	BnvaA1006101820	5.81e-48
ciseQTL01118	local eQTL	BnvaA0721485987	1.29e-57
ciseQTL01119	local eQTL	BnvaA0324027523	1.32e-57
ciseQTL01120	local eQTL	BnvaC0401848462	1.32e-57
ciseQTL01121	local eQTL	BnvaC0509231083	1.17e-51
ciseQTL01123	local eQTL	BnvaA0305457051	1.64e-57
ciseQTL01124	local eQTL	BnvaA0724047616	1.75e-57
ciseQTL01125	local eQTL	BnvaA1016393654	1.91e-57
ciseQTL01126	local eQTL	BnvaA0216388489	2.02e-57
ciseQTL01127	local eQTL	BnvaA0203500443	2.04e-57
ciseQTL01128	local eQTL	BnvaC0333874189	2.13e-57
ciseQTL01129	local eQTL	BnvaC0518858056	2.23e-57
ciseQTL01130	local eQTL	BnvaC0500878847	2.13e-24
ciseQTL01131	local eQTL	BnvaA0729447542	4.76e-40
ciseQTL01132	local eQTL	BnvaC0546177040	2.84e-57
ciseQTL01133	local eQTL	BnvaA0532009212	5.07e-10
ciseQTL01134	local eQTL	BnvaC0444564415	2.38e-26
ciseQTL01135	local eQTL	BnvaA0421365974	3.1e-57
ciseQTL01136	local eQTL	BnvaA0422301168	3.18e-57
ciseQTL01138	local eQTL	BnvaC0911009385	3.79e-57
ciseQTL01139	local eQTL	BnvaC0206409613	3.81e-57
ciseQTL01140	local eQTL	BnvaA0306070822	4.27e-24
ciseQTL01141	local eQTL	BnvaC0625419776	3.56e-11
ciseQTL01142	local eQTL	BnvaC0314796989	5.64e-57
ciseQTL01143	local eQTL	BnvaC0378982326	5.69e-57
ciseQTL01144	local eQTL	BnvaA0642092926	5.8e-57
ciseQTL01145	local eQTL	BnvaC0449274988	5.94e-57
ciseQTL01146	local eQTL	BnvaC0746401472	6.27e-57
ciseQTL01147	local eQTL	BnvaC0258520262	6.51e-57
ciseQTL01148	local eQTL	BnvaA0320877632	6.79e-57
ciseQTL01149	local eQTL	BnvaA0421179071	7.34e-57
ciseQTL01151	local eQTL	BnvaA0107124979	8.46e-57
ciseQTL01152	local eQTL	BnvaA0914057240	9.4e-57
ciseQTL01154	local eQTL	BnvaC0554235554	1.02e-52
ciseQTL01155	local eQTL	BnvaA0102782839	4.59e-47
ciseQTL01156	local eQTL	BnvaA0110000306	2.11e-51
ciseQTL01157	local eQTL	BnvaA0421951031	1.11e-56
ciseQTL01158	local eQTL	BnvaA0510411529	1.13e-56
ciseQTL01159	local eQTL	BnvaA0325460607	1.17e-56
ciseQTL01160	local eQTL	BnvaC0405882486	1.18e-56
ciseQTL01161	local eQTL	BnvaA0334172617	5.78e-08
ciseQTL01162	local eQTL	BnvaA1023816933	1.39e-56
ciseQTL01163	local eQTL	BnvaA0423124163	1.55e-56
ciseQTL01164	local eQTL	BnvaA0949782783	4.86e-39
ciseQTL01165	local eQTL	BnvaA0106232343	1.63e-56
ciseQTL01166	local eQTL	BnvaC0470514949	1.64e-56
ciseQTL01167	local eQTL	BnvaC0833847714	1.65e-56
ciseQTL01168	local eQTL	BnvaA0301979343	1.67e-56
ciseQTL01169	local eQTL	BnvaA0403268854	1.98e-56
ciseQTL01170	local eQTL	BnvaC0550448663	2.03e-56
ciseQTL01171	local eQTL	BnvaA0804898279	5.69e-29
ciseQTL01172	local eQTL	BnvaA0647390709	2.71e-56
ciseQTL01173	local eQTL	BnvaA0911054557	2.86e-56
ciseQTL01174	local eQTL	BnvaA0225080942	1.59e-27
ciseQTL01175	local eQTL	BnvaC0557722241	3.59e-56
ciseQTL01176	local eQTL	BnvaA0500108286	3.61e-56
ciseQTL01177	local eQTL	BnvaA0603883369	3.67e-56
ciseQTL01178	local eQTL	BnvaA0640886673	3.98e-56
ciseQTL01179	local eQTL	BnvaA0417419032	4.23e-56
ciseQTL01180	local eQTL	BnvaA0827302223	4.42e-56
ciseQTL01181	local eQTL	BnvaA0315874945	4.83e-56
ciseQTL01182	local eQTL	BnvaC0556096780	4.99e-56
ciseQTL01183	local eQTL	BnvaA0302832897	5.26e-56
ciseQTL01184	local eQTL	BnvaA0638751446	5.27e-56
ciseQTL01185	local eQTL	BnvaA0300963366	6.83e-56
ciseQTL01186	local eQTL	BnvaA0304968407	6.99e-56
ciseQTL01187	local eQTL	BnvaA0110382946	7.55e-56
ciseQTL01188	local eQTL	BnvaA0418297721	7.61e-56
ciseQTL01189	local eQTL	BnvaA0316697931	1.14e-20
ciseQTL01190	local eQTL	BnvaC0929700883	2.32e-10
ciseQTL01191	local eQTL	BnvaC0206809925	9.87e-56
ciseQTL01192	local eQTL	BnvaC0262604364	9.9e-56
ciseQTL01193	local eQTL	BnvaA0816868746	1.21e-55
ciseQTL01194	local eQTL	BnvaA0717585930	3.22e-32
ciseQTL01195	local eQTL	BnvaC0724111716	2.33e-49
ciseQTL01196	local eQTL	BnvaA0964797618	1.35e-55
ciseQTL01197	local eQTL	BnvaA0313492322	1.42e-55
ciseQTL01198	local eQTL	BnvaC0505317259	3.15e-13
ciseQTL01199	local eQTL	BnvaA0713799385	1.81e-55
ciseQTL01200	local eQTL	BnvaC0502642494	2.07e-55
ciseQTL01201	local eQTL	BnvaC0625252584	2.18e-55
ciseQTL01202	local eQTL	BnvaC0228493000	2.2e-55
ciseQTL01203	local eQTL	BnvaC0841369957	2.74e-55
ciseQTL01204	local eQTL	BnvaA0604721465	2.94e-55
ciseQTL01205	local eQTL	BnvaA0315461760	6.16e-30
ciseQTL01206	local eQTL	BnvaC0900103146	3e-55
ciseQTL01207	local eQTL	BnvaC0362721409	1.41e-53
ciseQTL01208	local eQTL	BnvaA0710873263	3.28e-55
ciseQTL01209	local eQTL	BnvaA0541947503	6.77e-54
ciseQTL01210	local eQTL	BnvaA0723129540	3.82e-55
ciseQTL01211	local eQTL	BnvaC0109568989	3.97e-55
ciseQTL01213	local eQTL	BnvaC0430024124	6.45e-31
ciseQTL01214	local eQTL	BnvaC0378968471	4.96e-55
ciseQTL01215	local eQTL	BnvaC0606311545	5.11e-55
ciseQTL01216	local eQTL	BnvaA1020064284	5.22e-55
ciseQTL01217	local eQTL	BnvaC0645860415	5.89e-55
ciseQTL01218	local eQTL	BnvaC0556446215	3.46e-16
ciseQTL01219	local eQTL	BnvaA0639274157	6.14e-55
ciseQTL01220	local eQTL	BnvaC0145890618	6.68e-55
ciseQTL01221	local eQTL	BnvaC0124985314	6.72e-55
ciseQTL01222	local eQTL	BnvaC0142841665	6.79e-55
ciseQTL01223	local eQTL	BnvaC0304676029	7.35e-55
ciseQTL01224	local eQTL	BnvaA0646269103	8.8e-55
ciseQTL01225	local eQTL	BnvaC0501990307	9.03e-55
ciseQTL01226	local eQTL	BnvaC0527762570	4.8e-12
ciseQTL01227	local eQTL	BnvaC0723758751	9.55e-55
ciseQTL01228	local eQTL	BnvaC0550482790	9.6e-55
ciseQTL01229	local eQTL	BnvaA1017504888	1e-54
ciseQTL01230	local eQTL	BnvaC0104451914	1.02e-54
ciseQTL01231	local eQTL	BnvaA0316828215	2.04e-54
ciseQTL01232	local eQTL	BnvaA0424423505	4.09e-19
ciseQTL01233	local eQTL	BnvaC0611731473	1.19e-54
ciseQTL01234	local eQTL	BnvaA0646429473	1.24e-54
ciseQTL01235	local eQTL	BnvaC0752370057	1.29e-54
ciseQTL01236	local eQTL	BnvaA1003256175	1.38e-54
ciseQTL01237	local eQTL	BnvaA0702865094	1.41e-54
ciseQTL01238	local eQTL	BnvaA0423882991	1.57e-54
ciseQTL01239	local eQTL	BnvaC0140285282	1.81e-54
ciseQTL01240	local eQTL	BnvaC0325661282	2.3e-33
ciseQTL01241	local eQTL	BnvaC0455158566	2.71e-54
ciseQTL01242	local eQTL	BnvaC0849107184	2.94e-54
ciseQTL01244	local eQTL	BnvaC0550046027	2.87e-13
ciseQTL01245	local eQTL	BnvaC0930614739	3.42e-54
ciseQTL01246	local eQTL	BnvaA0648335697	4.33e-54
ciseQTL01247	local eQTL	BnvaA0534005738	1.36e-30
ciseQTL01248	local eQTL	BnvaA0960631730	1.02e-21
ciseQTL01249	local eQTL	BnvaC0323340522	4.86e-54
ciseQTL01250	local eQTL	BnvaA0304436898	5.27e-54
ciseQTL01251	local eQTL	BnvaA1002812067	6.25e-54
ciseQTL01252	local eQTL	BnvaA1020524235	6.37e-54
ciseQTL01253	local eQTL	BnvaC0103587965	6.98e-54
ciseQTL01254	local eQTL	BnvaA0641623059	7.27e-54
ciseQTL01255	local eQTL	BnvaA0959233893	7.64e-54
ciseQTL01256	local eQTL	BnvaC0221619032	9.12e-54
ciseQTL01257	local eQTL	BnvaC0901649839	9.65e-54
ciseQTL01259	local eQTL	BnvaC0447123858	1.05e-53
ciseQTL01260	local eQTL	BnvaC0843506853	1.06e-53
ciseQTL01263	local eQTL	BnvaA0806556154	5.66e-09
ciseQTL01264	local eQTL	BnvaC0329917463	1.36e-53
ciseQTL01265	local eQTL	BnvaA0905009089	1.53e-53
ciseQTL01266	local eQTL	BnvaA0903413753	1.63e-53
ciseQTL01267	local eQTL	BnvaC0548718548	1.71e-53
ciseQTL01268	local eQTL	BnvaA0954051092	2.25e-53
ciseQTL01269	local eQTL	BnvaA0538830477	2.47e-53
ciseQTL01270	local eQTL	BnvaC0256373302	2.51e-53
ciseQTL01271	local eQTL	BnvaA1013351632	3.18e-27
ciseQTL01272	local eQTL	BnvaC0807510015	2.74e-53
ciseQTL01273	local eQTL	BnvaC0751662343	3.02e-53
ciseQTL01274	local eQTL	BnvaC0557786908	3.09e-53
ciseQTL01275	local eQTL	BnvaC0305104769	3.24e-53
ciseQTL01276	local eQTL	BnvaC0844391381	4.83e-27
ciseQTL01277	local eQTL	BnvaA0957429595	3.63e-53
ciseQTL01278	local eQTL	BnvaC0443178805	1.37e-15
ciseQTL01279	local eQTL	BnvaA0957100911	4.52e-53
ciseQTL01280	local eQTL	BnvaA1022700127	5.29e-53
ciseQTL01281	local eQTL	BnvaA0327428990	5.47e-53
ciseQTL01282	local eQTL	BnvaA0813668028	5.67e-53
ciseQTL01283	local eQTL	BnvaC0648269932	6.27e-53
ciseQTL01284	local eQTL	BnvaA0135623510	6.32e-53
ciseQTL01285	local eQTL	BnvaA0510517483	6.43e-53
ciseQTL01286	local eQTL	BnvaA0603775662	6.89e-53
ciseQTL01287	local eQTL	BnvaC0517949145	7.43e-53
ciseQTL01288	local eQTL	BnvaA0913391798	3.4e-38
ciseQTL01289	local eQTL	BnvaA0612249542	5.69e-44
ciseQTL01290	local eQTL	BnvaA0101761445	1.01e-52
ciseQTL01291	local eQTL	BnvaA0207317539	1.09e-52
ciseQTL01292	local eQTL	BnvaA0731239682	1.25e-52
ciseQTL01293	local eQTL	BnvaA0416998383	1.29e-52
ciseQTL01294	local eQTL	BnvaC0964264400	1.45e-52
ciseQTL01295	local eQTL	BnvaC0964626541	1.46e-52
ciseQTL01296	local eQTL	BnvaA0311127448	1e-40
ciseQTL01297	local eQTL	BnvaC0853576515	5.39e-30
ciseQTL01298	local eQTL	BnvaA0964487780	1.61e-52
ciseQTL01299	local eQTL	BnvaC0252235366	1.72e-52
ciseQTL01300	local eQTL	BnvaC0157372351	1.89e-52
ciseQTL01301	local eQTL	BnvaA0101231941	2e-52
ciseQTL01302	local eQTL	BnvaA0340115031	5.66e-09
ciseQTL01303	local eQTL	BnvaA0960368939	2.06e-52
ciseQTL01304	local eQTL	BnvaA0301442737	2.09e-52
ciseQTL01305	local eQTL	BnvaA0643971516	2.13e-52
ciseQTL01306	local eQTL	BnvaC0363463330	2.31e-52
ciseQTL01307	local eQTL	BnvaA0960792869	2.6e-52
ciseQTL01308	local eQTL	BnvaA0638944705	2.71e-52
ciseQTL01309	local eQTL	BnvaC0108352780	2.93e-52
ciseQTL01310	local eQTL	BnvaA0507287771	3e-52
ciseQTL01312	local eQTL	BnvaC0906015151	3.11e-52
ciseQTL01313	local eQTL	BnvaA0104737467	3.32e-52
ciseQTL01314	local eQTL	BnvaC0711547753	3.42e-52
ciseQTL01315	local eQTL	BnvaC0614669255	3.82e-52
ciseQTL01316	local eQTL	BnvaA0314731706	4.27e-52
ciseQTL01317	local eQTL	BnvaA0209946094	4.48e-52
ciseQTL01318	local eQTL	BnvaC0217662135	4.7e-52
ciseQTL01319	local eQTL	BnvaA0910794631	5.07e-52
ciseQTL01320	local eQTL	BnvaA0207943955	5.56e-52
ciseQTL01321	local eQTL	BnvaC0963093543	5.58e-52
ciseQTL01322	local eQTL	BnvaA0715511797	5.59e-52
ciseQTL01323	local eQTL	BnvaA0506359162	5.61e-52
ciseQTL01325	local eQTL	BnvaC0834242103	5.83e-52
ciseQTL01326	local eQTL	BnvaC0311643304	5.92e-52
ciseQTL01327	local eQTL	BnvaA0704678675	4.81e-45
ciseQTL01328	local eQTL	BnvaC0452911870	6.63e-52
ciseQTL01329	local eQTL	BnvaC0226872773	7.23e-52
ciseQTL01330	local eQTL	BnvaA0962741636	9.72e-52
ciseQTL01332	local eQTL	BnvaA0311456850	9.88e-52
ciseQTL01333	local eQTL	BnvaA0423476077	1.18e-51
ciseQTL01334	local eQTL	BnvaC0734982118	1.23e-51
ciseQTL01335	local eQTL	BnvaA0103169161	1.27e-51
ciseQTL01336	local eQTL	BnvaA0965495350	1.1e-26
ciseQTL01337	local eQTL	BnvaA1016639966	1.33e-51
ciseQTL01338	local eQTL	BnvaC0403817751	1.51e-51
ciseQTL01339	local eQTL	BnvaA0311524630	1.58e-51
ciseQTL01340	local eQTL	BnvaA0900351450	1.83e-51
ciseQTL01341	local eQTL	BnvaC0628729633	1.84e-51
ciseQTL01342	local eQTL	BnvaA0417144360	1.98e-51
ciseQTL01343	local eQTL	BnvaA0642551347	2.15e-51
ciseQTL01344	local eQTL	BnvaA0538380671	2.16e-51
ciseQTL01345	local eQTL	BnvaC0744432243	2.32e-51
ciseQTL01346	local eQTL	BnvaC0503710236	2.4e-51
ciseQTL01347	local eQTL	BnvaA0904127289	2.52e-51
ciseQTL01348	local eQTL	BnvaA0732053906	2.72e-51
ciseQTL01349	local eQTL	BnvaA0542298465	3.18e-51
ciseQTL01351	local eQTL	BnvaA0105500947	3.49e-51
ciseQTL01352	local eQTL	BnvaC0331981708	2.43e-47
ciseQTL01353	local eQTL	BnvaA0730462169	4.24e-51
ciseQTL01354	local eQTL	BnvaC0740917487	4.55e-51
ciseQTL01355	local eQTL	BnvaA0202647562	4.62e-51
ciseQTL01357	local eQTL	BnvaC0107954516	4.77e-51
ciseQTL01358	local eQTL	BnvaA0229923421	5.45e-51
ciseQTL01359	local eQTL	BnvaC0334873390	5.62e-51
ciseQTL01360	local eQTL	BnvaC0370461079	5.74e-51
ciseQTL01361	local eQTL	BnvaC0210333317	3.16e-27
ciseQTL01363	local eQTL	BnvaC0619188725	8.26e-51
ciseQTL01364	local eQTL	BnvaA0717948825	8.42e-51
ciseQTL01365	local eQTL	BnvaA1024459077	8.64e-51
ciseQTL01366	local eQTL	BnvaA0315817013	8.84e-51
ciseQTL01367	local eQTL	BnvaC0101203162	9.03e-51
ciseQTL01368	local eQTL	BnvaC0148086383	9.1e-51
ciseQTL01369	local eQTL	BnvaA0824245261	9.43e-51
ciseQTL01370	local eQTL	BnvaA0204484792	1.41e-43
ciseQTL01371	local eQTL	BnvaC0109967675	1.04e-50
ciseQTL01372	local eQTL	BnvaA0717080265	1.1e-50
ciseQTL01373	local eQTL	BnvaA0721796364	1.13e-50
ciseQTL01374	local eQTL	BnvaC0841063528	1.31e-50
ciseQTL01375	local eQTL	BnvaC0455401544	1.36e-50
ciseQTL01376	local eQTL	BnvaA0906849901	1.35e-45
ciseQTL01377	local eQTL	BnvaC0749396185	1.39e-50
ciseQTL01378	local eQTL	BnvaA0101802357	1.41e-50
ciseQTL01379	local eQTL	BnvaA0955263776	1.45e-50
ciseQTL01380	local eQTL	BnvaC0556384654	1.47e-50
ciseQTL01381	local eQTL	BnvaA0603027368	8.86e-21
ciseQTL01382	local eQTL	BnvaA1025589305	1.48e-50
ciseQTL01383	local eQTL	BnvaC0323023903	1.48e-50
ciseQTL01384	local eQTL	BnvaA0422790895	1.51e-50
ciseQTL01385	local eQTL	BnvaC0466154325	1.57e-50
ciseQTL01386	local eQTL	BnvaA1021553124	1.64e-50
ciseQTL01387	local eQTL	BnvaC0838010053	1.79e-50
ciseQTL01388	local eQTL	BnvaA0234231094	2e-50
ciseQTL01389	local eQTL	BnvaA0334480989	7.12e-12
ciseQTL01390	local eQTL	BnvaA0701076984	2.19e-50
ciseQTL01391	local eQTL	BnvaC0400613879	2.33e-50
ciseQTL01392	local eQTL	BnvaA0131812838	2.53e-50
ciseQTL01393	local eQTL	BnvaA0703182876	2.59e-50
ciseQTL01394	local eQTL	BnvaC0445667491	2.85e-50
ciseQTL01395	local eQTL	BnvaC0945786949	3.03e-50
ciseQTL01396	local eQTL	BnvaA0107417172	3.11e-50
ciseQTL01397	local eQTL	BnvaA1021728587	3.2e-50
ciseQTL01398	local eQTL	BnvaA0921203009	8.45e-30
ciseQTL01399	local eQTL	BnvaC0615516820	3.84e-50
ciseQTL01400	local eQTL	BnvaA0315937875	4.48e-50
ciseQTL01401	local eQTL	BnvaA0307828778	4.95e-50
ciseQTL01402	local eQTL	BnvaC0500274786	5.07e-50
ciseQTL01403	local eQTL	BnvaA0403696864	2.53e-21
ciseQTL01404	local eQTL	BnvaA0126389923	5.99e-50
ciseQTL01405	local eQTL	BnvaC0846089542	6.14e-50
ciseQTL01406	local eQTL	BnvaC0508893838	6.15e-50
ciseQTL01407	local eQTL	BnvaC0143451349	6.76e-50
ciseQTL01408	local eQTL	BnvaA0918039548	7.19e-50
ciseQTL01411	local eQTL	BnvaA0418393464	8.73e-50
ciseQTL01412	local eQTL	BnvaA0412050772	1.48e-15
ciseQTL01414	local eQTL	BnvaA1001270348	9.51e-50
ciseQTL01416	local eQTL	BnvaA0329574740	9.97e-50
ciseQTL01417	local eQTL	BnvaC0234297972	1.05e-49
ciseQTL01418	local eQTL	BnvaA0323181168	1.34e-13
ciseQTL01419	local eQTL	BnvaC0120730071	1.11e-49
ciseQTL01420	local eQTL	BnvaA0327713155	1.14e-49
ciseQTL01421	local eQTL	BnvaC0636968794	1.16e-49
ciseQTL01422	local eQTL	BnvaA0107498686	1.21e-49
ciseQTL01423	local eQTL	BnvaA0920194747	1.28e-49
ciseQTL01424	local eQTL	BnvaA0315615947	4.19e-32
ciseQTL01425	local eQTL	BnvaA1020910093	1.31e-49
ciseQTL01426	local eQTL	BnvaA0207015365	1.31e-49
ciseQTL01427	local eQTL	BnvaC0849443475	9.51e-34
ciseQTL01428	local eQTL	BnvaA0640506557	1.32e-49
ciseQTL01429	local eQTL	BnvaA0725329521	1.59e-49
ciseQTL01430	local eQTL	BnvaC0926579898	1.65e-15
ciseQTL01431	local eQTL	BnvaA0204616476	1.78e-49
ciseQTL01432	local eQTL	BnvaC0320610714	1.83e-49
ciseQTL01433	local eQTL	BnvaA0545053517	1.91e-49
ciseQTL01434	local eQTL	BnvaC0853374470	2.58e-18
ciseQTL01435	local eQTL	BnvaA0203845685	2.05e-49
ciseQTL01436	local eQTL	BnvaA0605146830	2.2e-49
ciseQTL01437	local eQTL	BnvaA0310273008	3.4e-48
ciseQTL01438	local eQTL	BnvaC0828596441	2.26e-49
ciseQTL01440	local eQTL	BnvaC0205213509	2.31e-49
ciseQTL01441	local eQTL	BnvaA0503492035	4.65e-48
ciseQTL01442	local eQTL	BnvaA0102632093	2.42e-49
ciseQTL01443	local eQTL	BnvaA0204554511	1.23e-26
ciseQTL01444	local eQTL	BnvaA0729150223	3.82e-49
ciseQTL01445	local eQTL	BnvaC0730906231	4.05e-49
ciseQTL01446	local eQTL	BnvaC0553867999	6.55e-49
ciseQTL01447	local eQTL	BnvaA1021389160	4.6e-49
ciseQTL01448	local eQTL	BnvaA0642363593	4.14e-29
ciseQTL01449	local eQTL	BnvaC0802018433	5.33e-49
ciseQTL01450	local eQTL	BnvaA0232002352	5.73e-49
ciseQTL01451	local eQTL	BnvaC0843985350	7.53e-20
ciseQTL01452	local eQTL	BnvaA0319289365	6.02e-49
ciseQTL01453	local eQTL	BnvaA0303071624	3.21e-39
ciseQTL01454	local eQTL	BnvaC0755386015	6.8e-49
ciseQTL01455	local eQTL	BnvaC0465562533	7.04e-49
ciseQTL01456	local eQTL	BnvaC0376519085	7.63e-49
ciseQTL01457	local eQTL	BnvaC0355974713	8.26e-49
ciseQTL01458	local eQTL	BnvaC0313128240	8.36e-49
ciseQTL01459	local eQTL	BnvaA0111298042	8.38e-49
ciseQTL01460	local eQTL	BnvaA0503071565	8.62e-49
ciseQTL01461	local eQTL	BnvaC0620060258	8.83e-49
ciseQTL01462	local eQTL	BnvaC0319786627	9.98e-49
ciseQTL01463	local eQTL	BnvaA0311871421	1.02e-48
ciseQTL01464	local eQTL	BnvaA0132606035	1.03e-48
ciseQTL01465	local eQTL	BnvaA0229288667	1.05e-48
ciseQTL01466	local eQTL	BnvaC0360451144	3.25e-47
ciseQTL01467	local eQTL	BnvaC0609342962	1.48e-48
ciseQTL01468	local eQTL	BnvaA0410592381	1.48e-48
ciseQTL01469	local eQTL	BnvaA0212395401	1.48e-48
ciseQTL01470	local eQTL	BnvaA0343618612	1.52e-48
ciseQTL01471	local eQTL	BnvaC0552946780	1.58e-48
ciseQTL01472	local eQTL	BnvaC0222633407	1.6e-48
ciseQTL01473	local eQTL	BnvaA0420229126	1.69e-48
ciseQTL01474	local eQTL	BnvaC0848163595	1.69e-48
ciseQTL01475	local eQTL	BnvaA1021575272	1.85e-48
ciseQTL01476	local eQTL	BnvaA0125967977	1.93e-48
ciseQTL01477	local eQTL	BnvaA0100410329	2e-48
ciseQTL01478	local eQTL	BnvaA0961437801	2.15e-48
ciseQTL01479	local eQTL	BnvaC0408293908	2.23e-48
ciseQTL01480	local eQTL	BnvaA0944464002	2.61e-48
ciseQTL01481	local eQTL	BnvaC0841955701	2.99e-48
ciseQTL01483	local eQTL	BnvaC0613214952	3.52e-48
ciseQTL01484	local eQTL	BnvaA0209886405	3.55e-48
ciseQTL01485	local eQTL	BnvaC0344996694	4.01e-48
ciseQTL01487	local eQTL	BnvaA0951195278	4.36e-48
ciseQTL01488	local eQTL	BnvaA0134677292	4.43e-48
ciseQTL01489	local eQTL	BnvaA0215936450	4.59e-48
ciseQTL01490	local eQTL	BnvaC0466016357	4.59e-48
ciseQTL01491	local eQTL	BnvaC0138225073	5.03e-48
ciseQTL01492	local eQTL	BnvaA0603439510	5.1e-48
ciseQTL01494	local eQTL	BnvaC0616162737	5.77e-48
ciseQTL01496	local eQTL	BnvaC0405315603	5.92e-48
ciseQTL01497	local eQTL	BnvaA0302092683	3e-28
ciseQTL01498	local eQTL	BnvaA0321304005	1.72e-20
ciseQTL01500	local eQTL	BnvaA0703014838	6.82e-48
ciseQTL01501	local eQTL	BnvaA0908407112	7.37e-48
ciseQTL01502	local eQTL	BnvaC0236784250	7.47e-48
ciseQTL01503	local eQTL	BnvaA0401876634	7.83e-48
ciseQTL01504	local eQTL	BnvaC0459493765	8.07e-48
ciseQTL01505	local eQTL	BnvaA0945084889	8.56e-48
ciseQTL01506	local eQTL	BnvaC0750543898	8.99e-48
ciseQTL01507	local eQTL	BnvaA0539084476	9.27e-48
ciseQTL01508	local eQTL	BnvaC0627333780	9.7e-48
ciseQTL01509	local eQTL	BnvaA0645885504	1.21e-18
ciseQTL01510	local eQTL	BnvaA0824004114	1.05e-47
ciseQTL01511	local eQTL	BnvaA0208705865	1.2e-47
ciseQTL01512	local eQTL	BnvaA0323155206	1.2e-47
ciseQTL01513	local eQTL	BnvaA0104299241	1.21e-47
ciseQTL01514	local eQTL	BnvaA0606833293	1.24e-47
ciseQTL01515	local eQTL	BnvaA0910575559	1.35e-47
ciseQTL01516	local eQTL	BnvaA0907420834	1.48e-47
ciseQTL01517	local eQTL	BnvaA0415765543	1.79e-47
ciseQTL01518	local eQTL	BnvaC0502827597	1.81e-47
ciseQTL01519	local eQTL	BnvaC0304867636	2.01e-47
ciseQTL01520	local eQTL	BnvaA0540089919	2.49e-47
ciseQTL01521	local eQTL	BnvaA0200792280	2.51e-47
ciseQTL01522	local eQTL	BnvaC0537399293	4.58e-15
ciseQTL01523	local eQTL	BnvaC0500601236	2.62e-47
ciseQTL01524	local eQTL	BnvaA0417260353	2.87e-47
ciseQTL01526	local eQTL	BnvaA0203767720	2.97e-47
ciseQTL01527	local eQTL	BnvaA0316726303	3.16e-47
ciseQTL01528	local eQTL	BnvaC0109942985	4.47e-10
ciseQTL01529	local eQTL	BnvaC0319165615	3.39e-47
ciseQTL01531	local eQTL	BnvaA0227657733	4.06e-47
ciseQTL01532	local eQTL	BnvaC0256183923	4.54e-47
ciseQTL01533	local eQTL	BnvaC0755639346	5.22e-47
ciseQTL01534	local eQTL	BnvaA0316944851	5.41e-47
ciseQTL01535	local eQTL	BnvaC0737577879	5.7e-47
ciseQTL01536	local eQTL	BnvaA0320954123	5.95e-47
ciseQTL01537	local eQTL	BnvaA0533878065	6.41e-47
ciseQTL01538	local eQTL	BnvaA0416875008	7.09e-47
ciseQTL01539	local eQTL	BnvaC0251706363	7.85e-47
ciseQTL01540	local eQTL	BnvaA0412912035	8.27e-47
ciseQTL01541	local eQTL	BnvaC0556461095	8.29e-47
ciseQTL01543	local eQTL	BnvaA0419178838	8.86e-47
ciseQTL01544	local eQTL	BnvaA0420256598	8.89e-47
ciseQTL01545	local eQTL	BnvaC0960721680	9.27e-47
ciseQTL01546	local eQTL	BnvaA0211562449	1.01e-46
ciseQTL01547	local eQTL	BnvaA0502117544	1.07e-46
ciseQTL01548	local eQTL	BnvaA0129743173	1.07e-46
ciseQTL01549	local eQTL	BnvaC0104502725	1.14e-46
ciseQTL01550	local eQTL	BnvaA0716743869	1.17e-46
ciseQTL01552	local eQTL	BnvaA0943773000	1.2e-46
ciseQTL01553	local eQTL	BnvaA0711245126	1.01e-40
ciseQTL01554	local eQTL	BnvaC0811993456	1.92e-09
ciseQTL01555	local eQTL	BnvaA0909961263	1.28e-46
ciseQTL01556	local eQTL	BnvaC0507225134	1.29e-46
ciseQTL01557	local eQTL	BnvaA0505533022	1.31e-46
ciseQTL01558	local eQTL	BnvaA0415028872	1.31e-46
ciseQTL01559	local eQTL	BnvaA0414675936	1.64e-46
ciseQTL01560	local eQTL	BnvaC0213848932	9.16e-36
ciseQTL01563	local eQTL	BnvaA0132367357	1.93e-46
ciseQTL01564	local eQTL	BnvaC0841062958	1.98e-46
ciseQTL01565	local eQTL	BnvaA1026111371	2.02e-46
ciseQTL01566	local eQTL	BnvaC0134678806	1.84e-11
ciseQTL01567	local eQTL	BnvaC0623507814	2.29e-46
ciseQTL01568	local eQTL	BnvaA0904322335	2.36e-46
ciseQTL01569	local eQTL	BnvaC0315679513	2.37e-46
ciseQTL01570	local eQTL	BnvaA1019324940	2.47e-46
ciseQTL01571	local eQTL	BnvaA0957640944	1.24e-14
ciseQTL01572	local eQTL	BnvaA0502246474	7.63e-41
ciseQTL01574	local eQTL	BnvaA0224760150	3.64e-45
ciseQTL01575	local eQTL	BnvaA0416075619	3e-46
ciseQTL01576	local eQTL	BnvaC0306444264	3.03e-46
ciseQTL01577	local eQTL	BnvaA0306009637	3.25e-46
ciseQTL01578	local eQTL	BnvaA0502614802	3.3e-46
ciseQTL01580	local eQTL	BnvaC0100569788	3.46e-46
ciseQTL01582	local eQTL	BnvaA0701791917	3.63e-46
ciseQTL01583	local eQTL	BnvaC0455274576	3.96e-46
ciseQTL01584	local eQTL	BnvaA0912963366	3.23e-17
ciseQTL01585	local eQTL	BnvaC0502016425	4.34e-46
ciseQTL01586	local eQTL	BnvaC0841820944	4.34e-46
ciseQTL01587	local eQTL	BnvaA0717053716	4.45e-46
ciseQTL01588	local eQTL	BnvaC0968224287	4.49e-46
ciseQTL01589	local eQTL	BnvaC0466836585	4.52e-46
ciseQTL01590	local eQTL	BnvaC0738504225	4.54e-46
ciseQTL01591	local eQTL	BnvaA0540574285	8.81e-19
ciseQTL01592	local eQTL	BnvaA0331668262	1.33e-12
ciseQTL01593	local eQTL	BnvaC0440835904	6.2e-46
ciseQTL01594	local eQTL	BnvaC0319056337	6.28e-46
ciseQTL01595	local eQTL	BnvaA0306159207	6.33e-46
ciseQTL01596	local eQTL	BnvaC0647126985	6.48e-46
ciseQTL01598	local eQTL	BnvaC0336875364	6.68e-46
ciseQTL01599	local eQTL	BnvaA0317155848	6.83e-46
ciseQTL01600	local eQTL	BnvaA0720889027	2.98e-42
ciseQTL01601	local eQTL	BnvaC0251913236	7e-46
ciseQTL01603	local eQTL	BnvaC0339803150	7.39e-46
ciseQTL01604	local eQTL	BnvaA0305982341	7.57e-46
ciseQTL01606	local eQTL	BnvaA0731074566	8.33e-46
ciseQTL01608	local eQTL	BnvaA1020388378	8.91e-46
ciseQTL01609	local eQTL	BnvaC0156009340	9.96e-46
ciseQTL01610	local eQTL	BnvaC0847330738	1.07e-45
ciseQTL01612	local eQTL	BnvaC0235378337	1.11e-45
ciseQTL01613	local eQTL	BnvaC0632971524	1.51e-45
ciseQTL01614	local eQTL	BnvaA0701345906	1.55e-45
ciseQTL01615	local eQTL	BnvaA0316342739	1.59e-45
ciseQTL01616	local eQTL	BnvaA0964094973	1.78e-45
ciseQTL01617	local eQTL	BnvaA0604580599	1.79e-45
ciseQTL01618	local eQTL	BnvaC0306579375	1.79e-45
ciseQTL01619	local eQTL	BnvaA0725188649	1.81e-45
ciseQTL01622	local eQTL	BnvaC0553625820	2.2e-45
ciseQTL01623	local eQTL	BnvaC0469805604	2.21e-45
ciseQTL01624	local eQTL	BnvaA0907141661	2.55e-45
ciseQTL01625	local eQTL	BnvaC0505828492	2.67e-45
ciseQTL01626	local eQTL	BnvaC0306624499	3.47e-45
ciseQTL01627	local eQTL	BnvaA0401514911	3.52e-45
ciseQTL01628	local eQTL	BnvaA0730242773	3.59e-45
ciseQTL01629	local eQTL	BnvaA0315429920	3.63e-45
ciseQTL01630	local eQTL	BnvaC0500450904	3.7e-45
ciseQTL01631	local eQTL	BnvaA0720521770	3.71e-45
ciseQTL01632	local eQTL	BnvaA0639492338	3.91e-45
ciseQTL01633	local eQTL	BnvaC0453503928	3.96e-45
ciseQTL01634	local eQTL	BnvaC0703122423	8.55e-10
ciseQTL01635	local eQTL	BnvaA0719798080	4.11e-45
ciseQTL01636	local eQTL	BnvaA0607430019	4.32e-45
ciseQTL01637	local eQTL	BnvaC0646991713	4.6e-45
ciseQTL01638	local eQTL	BnvaA0710050744	3.7e-16
ciseQTL01639	local eQTL	BnvaA0318049991	1.05e-10
ciseQTL01640	local eQTL	BnvaC0501444450	6.02e-45
ciseQTL01641	local eQTL	BnvaA0603262377	6.02e-45
ciseQTL01642	local eQTL	BnvaC0325151095	6.44e-45
ciseQTL01643	local eQTL	BnvaA0320752112	6.52e-45
ciseQTL01644	local eQTL	BnvaC0140916086	2.14e-44
ciseQTL01645	local eQTL	BnvaC0611183187	6.98e-45
ciseQTL01646	local eQTL	BnvaC0469924748	7.13e-45
ciseQTL01647	local eQTL	BnvaC0100500229	8.23e-45
ciseQTL01648	local eQTL	BnvaA0305353687	3.3e-26
ciseQTL01649	local eQTL	BnvaA0315331421	9.48e-45
ciseQTL01650	local eQTL	BnvaA0415172221	9.58e-45
ciseQTL01651	local eQTL	BnvaA0341763578	9.65e-45
ciseQTL01652	local eQTL	BnvaC0156198672	9.71e-45
ciseQTL01654	local eQTL	BnvaA1016805199	1.15e-44
ciseQTL01655	local eQTL	BnvaC0228289826	1.19e-44
ciseQTL01656	local eQTL	BnvaA0504165598	1.22e-44
ciseQTL01659	local eQTL	BnvaC0758468937	1.35e-44
ciseQTL01660	local eQTL	BnvaA1024330907	1.38e-44
ciseQTL01661	local eQTL	BnvaC0542648092	1.44e-44
ciseQTL01662	local eQTL	BnvaA0539309432	1.53e-44
ciseQTL01663	local eQTL	BnvaA0425365310	2.69e-16
ciseQTL01665	local eQTL	BnvaA0311096997	1.73e-44
ciseQTL01666	local eQTL	BnvaA0305262059	1.87e-44
ciseQTL01667	local eQTL	BnvaA0319487418	4.86e-38
ciseQTL01668	local eQTL	BnvaC0436242235	1.93e-44
ciseQTL01669	local eQTL	BnvaC0463346635	1.94e-44
ciseQTL01670	local eQTL	BnvaC0744328656	1.94e-44
ciseQTL01672	local eQTL	BnvaC0156008866	2.18e-44
ciseQTL01673	local eQTL	BnvaA0611001387	8.64e-26
ciseQTL01674	local eQTL	BnvaC0220681985	2.25e-44
ciseQTL01676	local eQTL	BnvaA0640939366	2.79e-44
ciseQTL01677	local eQTL	BnvaA0544098682	2.99e-44
ciseQTL01678	local eQTL	BnvaA0946538830	3.15e-44
ciseQTL01679	local eQTL	BnvaC0364722236	3.18e-44
ciseQTL01680	local eQTL	BnvaA0207332991	3.32e-44
ciseQTL01682	local eQTL	BnvaC0647018839	3.52e-44
ciseQTL01685	local eQTL	BnvaA0223185500	5.11e-07
ciseQTL01687	local eQTL	BnvaC0908720198	5.15e-44
ciseQTL01688	local eQTL	BnvaA0315449287	5.17e-44
ciseQTL01689	local eQTL	BnvaA0801129194	5.62e-44
ciseQTL01690	local eQTL	BnvaA0109552083	1.79e-26
ciseQTL01691	local eQTL	BnvaA0714101933	6.23e-44
ciseQTL01692	local eQTL	BnvaA0503646846	6.54e-44
ciseQTL01693	local eQTL	BnvaA0703221728	7.04e-44
ciseQTL01694	local eQTL	BnvaC0629207140	7.65e-44
ciseQTL01695	local eQTL	BnvaC0258876978	7.71e-44
ciseQTL01696	local eQTL	BnvaA0103362727	7.86e-44
ciseQTL01697	local eQTL	BnvaA0229017109	8.58e-44
ciseQTL01698	local eQTL	BnvaA1013833015	4.28e-21
ciseQTL01699	local eQTL	BnvaA0646539803	9.02e-44
ciseQTL01700	local eQTL	BnvaC0460838636	9.49e-44
ciseQTL01701	local eQTL	BnvaA0103279707	1.04e-43
ciseQTL01702	local eQTL	BnvaA0327372125	1.05e-43
ciseQTL01703	local eQTL	BnvaA1018183950	1.07e-43
ciseQTL01704	local eQTL	BnvaC0340732160	1.25e-43
ciseQTL01705	local eQTL	BnvaA0911814438	1.3e-43
ciseQTL01706	local eQTL	BnvaC0361231208	9.51e-38
ciseQTL01708	local eQTL	BnvaC0451040037	4.6e-19
ciseQTL01709	local eQTL	BnvaA0512490312	1.53e-43
ciseQTL01710	local eQTL	BnvaA0913942914	5.91e-35
ciseQTL01711	local eQTL	BnvaA0424341653	1.7e-43
ciseQTL01712	local eQTL	BnvaC0156199249	1.79e-43
ciseQTL01713	local eQTL	BnvaA0411527375	1.95e-43
ciseQTL01714	local eQTL	BnvaA0510992881	1.96e-43
ciseQTL01715	local eQTL	BnvaA0960491575	1.59e-34
ciseQTL01716	local eQTL	BnvaA0716723702	2.2e-43
ciseQTL01717	local eQTL	BnvaA0600639832	2.11e-39
ciseQTL01718	local eQTL	BnvaA0921356200	1.94e-18
ciseQTL01719	local eQTL	BnvaC0263423085	2.37e-43
ciseQTL01721	local eQTL	BnvaA0947549544	2.03e-34
ciseQTL01723	local eQTL	BnvaC0211451755	2.73e-43
ciseQTL01724	local eQTL	BnvaC0945987892	5.28e-13
ciseQTL01725	local eQTL	BnvaA0819816698	2.85e-43
ciseQTL01726	local eQTL	BnvaA0323034261	3.04e-43
ciseQTL01727	local eQTL	BnvaA1016843165	3.26e-43
ciseQTL01728	local eQTL	BnvaC0410691619	3.35e-43
ciseQTL01729	local eQTL	BnvaC0325397318	4.76e-22
ciseQTL01730	local eQTL	BnvaA1024607053	3.44e-43
ciseQTL01731	local eQTL	BnvaA0311486531	3.48e-43
ciseQTL01732	local eQTL	BnvaA0105553480	3.86e-43
ciseQTL01733	local eQTL	BnvaA0603944601	4.33e-43
ciseQTL01734	local eQTL	BnvaA0533168270	4.42e-43
ciseQTL01736	local eQTL	BnvaC0552089468	4.49e-43
ciseQTL01737	local eQTL	BnvaC0223770263	1.96e-41
ciseQTL01738	local eQTL	BnvaA0212285272	5.48e-43
ciseQTL01739	local eQTL	BnvaC0818658730	7.19e-24
ciseQTL01740	local eQTL	BnvaA0824952015	5.65e-43
ciseQTL01742	local eQTL	BnvaC0430583463	6.32e-43
ciseQTL01743	local eQTL	BnvaC0250294334	1.65e-23
ciseQTL01744	local eQTL	BnvaA0821315230	7.75e-33
ciseQTL01746	local eQTL	BnvaA0301593018	9.09e-43
ciseQTL01748	local eQTL	BnvaC0850731966	1.22e-42
ciseQTL01749	local eQTL	BnvaA0908073019	1.66e-42
ciseQTL01750	local eQTL	BnvaA1022409804	1.19e-40
ciseQTL01751	local eQTL	BnvaA0825101950	1.82e-42
ciseQTL01752	local eQTL	BnvaC0313851053	2.27e-42
ciseQTL01753	local eQTL	BnvaC0642985080	2.34e-42
ciseQTL01754	local eQTL	BnvaA0203141913	1.48e-26
ciseQTL01755	local eQTL	BnvaA0505691671	2.67e-42
ciseQTL01756	local eQTL	BnvaC0136514158	3.87e-40
ciseQTL01757	local eQTL	BnvaC0138013441	9.85e-31
ciseQTL01759	local eQTL	BnvaA0827838434	3.3e-42
ciseQTL01760	local eQTL	BnvaA0731953305	3.44e-42
ciseQTL01761	local eQTL	BnvaC0229603738	3.89e-42
ciseQTL01762	local eQTL	BnvaA0945698813	4e-42
ciseQTL01765	local eQTL	BnvaC0751658515	5.14e-14
ciseQTL01766	local eQTL	BnvaA0304159657	4.68e-42
ciseQTL01767	local eQTL	BnvaC0840485908	5.03e-42
ciseQTL01768	local eQTL	BnvaC0853418575	5.12e-42
ciseQTL01769	local eQTL	BnvaC0116153234	5.14e-42
ciseQTL01771	local eQTL	BnvaC0152738008	6.48e-42
ciseQTL01772	local eQTL	BnvaA0327280294	6.59e-42
ciseQTL01773	local eQTL	BnvaC0751854259	7.94e-42
ciseQTL01774	local eQTL	BnvaA1020805950	8.08e-42
ciseQTL01775	local eQTL	BnvaA0605214763	8.65e-42
ciseQTL01776	local eQTL	BnvaC0216159607	8.68e-42
ciseQTL01777	local eQTL	BnvaA0327027218	8.84e-42
ciseQTL01778	local eQTL	BnvaA0543649351	1.83e-31
ciseQTL01779	local eQTL	BnvaA0535468669	1.01e-41
ciseQTL01780	local eQTL	BnvaA0502785934	1.46e-31
ciseQTL01781	local eQTL	BnvaA0905087587	1.1e-41
ciseQTL01782	local eQTL	BnvaA0204552435	2.72e-15
ciseQTL01783	local eQTL	BnvaA0952075507	1.16e-41
ciseQTL01784	local eQTL	BnvaC0201329120	1.23e-41
ciseQTL01785	local eQTL	BnvaA0405110371	7.47e-16
ciseQTL01786	local eQTL	BnvaA0316912886	4.81e-24
ciseQTL01787	local eQTL	BnvaA0112216669	1.32e-41
ciseQTL01788	local eQTL	BnvaC0840050619	1.5e-41
ciseQTL01789	local eQTL	BnvaC0206666471	1.57e-41
ciseQTL01790	local eQTL	BnvaA0134807256	4.29e-23
ciseQTL01791	local eQTL	BnvaA0313079911	1.65e-41
ciseQTL01792	local eQTL	BnvaA0326520943	3.2e-31
ciseQTL01793	local eQTL	BnvaA0917378003	1.56e-37
ciseQTL01794	local eQTL	BnvaC0231294972	1.98e-41
ciseQTL01795	local eQTL	BnvaC0309135738	5.32e-16
ciseQTL01796	local eQTL	BnvaA1018392642	2.11e-41
ciseQTL01797	local eQTL	BnvaC0327355978	2.14e-41
ciseQTL01798	local eQTL	BnvaA0203382262	2.29e-41
ciseQTL01800	local eQTL	BnvaC0324144361	2.49e-41
ciseQTL01801	local eQTL	BnvaC0306371468	2.7e-41
ciseQTL01803	local eQTL	BnvaA0308916025	4.13e-41
ciseQTL01804	local eQTL	BnvaA0129958916	3.08e-41
ciseQTL01806	local eQTL	BnvaC0754577086	3.76e-41
ciseQTL01807	local eQTL	BnvaC0833121987	3.78e-41
ciseQTL01808	local eQTL	BnvaC0928364439	3.8e-41
ciseQTL01809	local eQTL	BnvaA1018959389	4.08e-41
ciseQTL01810	local eQTL	BnvaA0104892367	4.13e-41
ciseQTL01811	local eQTL	BnvaC0611163216	4.38e-41
ciseQTL01812	local eQTL	BnvaC0324698608	4.44e-41
ciseQTL01814	local eQTL	BnvaA0509275673	2.35e-37
ciseQTL01818	local eQTL	BnvaC0154303969	5.79e-41
ciseQTL01820	local eQTL	BnvaC0323048748	6.76e-41
ciseQTL01823	local eQTL	BnvaA0701842509	7.24e-41
ciseQTL01824	local eQTL	BnvaC0303664393	7.24e-41
ciseQTL01825	local eQTL	BnvaC0201469509	8.08e-41
ciseQTL01826	local eQTL	BnvaA0416226534	8.36e-41
ciseQTL01828	local eQTL	BnvaA0421180596	9e-41
ciseQTL01829	local eQTL	BnvaA0906963341	9.11e-41
ciseQTL01830	local eQTL	BnvaA0310666889	9.19e-41
ciseQTL01831	local eQTL	BnvaA0918054812	1.84e-35
ciseQTL01832	local eQTL	BnvaA0963085949	1.02e-40
ciseQTL01833	local eQTL	BnvaA0961098401	1.04e-40
ciseQTL01834	local eQTL	BnvaC0460488442	1.04e-40
ciseQTL01835	local eQTL	BnvaA0322197842	1.21e-40
ciseQTL01836	local eQTL	BnvaA0130192455	1.23e-40
ciseQTL01837	local eQTL	BnvaA0540205839	1.26e-40
ciseQTL01839	local eQTL	BnvaA1022586108	1.33e-40
ciseQTL01840	local eQTL	BnvaA0723114426	1.37e-40
ciseQTL01841	local eQTL	BnvaC0321588900	1.55e-08
ciseQTL01842	local eQTL	BnvaC0852528199	1.44e-40
ciseQTL01843	local eQTL	BnvaC0650861037	1.45e-40
ciseQTL01844	local eQTL	BnvaC0635921813	1.51e-40
ciseQTL01845	local eQTL	BnvaC0405867603	1.52e-40
ciseQTL01847	local eQTL	BnvaC0830628920	1.55e-40
ciseQTL01848	local eQTL	BnvaC0724316806	1.57e-40
ciseQTL01849	local eQTL	BnvaC0744710905	1.79e-40
ciseQTL01850	local eQTL	BnvaA0956070503	1.79e-40
ciseQTL01852	local eQTL	BnvaA0723427753	5.45e-38
ciseQTL01853	local eQTL	BnvaA0329717849	4.82e-38
ciseQTL01854	local eQTL	BnvaC0746596291	2.06e-40
ciseQTL01855	local eQTL	BnvaC0918176207	2.12e-40
ciseQTL01856	local eQTL	BnvaC0902630457	2.14e-40
ciseQTL01857	local eQTL	BnvaA0600729963	2.22e-40
ciseQTL01858	local eQTL	BnvaA0102271459	2.24e-40
ciseQTL01859	local eQTL	BnvaC0751543531	2.27e-40
ciseQTL01860	local eQTL	BnvaA0507582426	2.31e-40
ciseQTL01862	local eQTL	BnvaA0826295950	2.51e-40
ciseQTL01864	local eQTL	BnvaC0363689564	5.21e-30
ciseQTL01865	local eQTL	BnvaA0315211070	2.71e-40
ciseQTL01867	local eQTL	BnvaA0538585338	2.98e-40
ciseQTL01868	local eQTL	BnvaA0413255386	3.04e-40
ciseQTL01870	local eQTL	BnvaC0850077740	3.36e-40
ciseQTL01871	local eQTL	BnvaA0960058298	3.38e-40
ciseQTL01872	local eQTL	BnvaA1018258739	3.45e-40
ciseQTL01873	local eQTL	BnvaC0214523550	1.17e-32
ciseQTL01874	local eQTL	BnvaA0715328507	3.53e-40
ciseQTL01875	local eQTL	BnvaA0110339725	3.59e-40
ciseQTL01876	local eQTL	BnvaA0955832475	3.6e-40
ciseQTL01877	local eQTL	BnvaA0964757657	6.09e-18
ciseQTL01878	local eQTL	BnvaC0101526328	3.74e-40
ciseQTL01879	local eQTL	BnvaC0908102678	3.84e-40
ciseQTL01880	local eQTL	BnvaA0201762748	3.88e-40
ciseQTL01881	local eQTL	BnvaA0544182054	4.07e-40
ciseQTL01882	local eQTL	BnvaC0557673464	2.82e-14
ciseQTL01883	local eQTL	BnvaC0848902621	4.22e-40
ciseQTL01884	local eQTL	BnvaC0706492099	5.23e-23
ciseQTL01886	local eQTL	BnvaA0727798750	1.18e-29
ciseQTL01887	local eQTL	BnvaA0722376448	4.85e-40
ciseQTL01888	local eQTL	BnvaA0106740222	4.87e-40
ciseQTL01889	local eQTL	BnvaC0757377470	5.35e-40
ciseQTL01890	local eQTL	BnvaA0318572493	5.37e-40
ciseQTL01891	local eQTL	BnvaA0111883061	5.39e-40
ciseQTL01893	local eQTL	BnvaA0913253629	4.33e-15
ciseQTL01894	local eQTL	BnvaC0752959011	8.26e-40
ciseQTL01895	local eQTL	BnvaC0748345649	8.69e-40
ciseQTL01899	local eQTL	BnvaC0102264214	9.38e-40
ciseQTL01900	local eQTL	BnvaA1023680170	6.04e-16
ciseQTL01903	local eQTL	BnvaA0724832958	1.08e-39
ciseQTL01904	local eQTL	BnvaA0607554511	1.34e-22
ciseQTL01905	local eQTL	BnvaC0223875776	1.21e-39
ciseQTL01907	local eQTL	BnvaC0460770229	1.34e-39
ciseQTL01908	local eQTL	BnvaC0146751808	3.83e-21
ciseQTL01909	local eQTL	BnvaA0305960572	1.36e-39
ciseQTL01911	local eQTL	BnvaC0557161909	1.39e-39
ciseQTL01912	local eQTL	BnvaA0206875995	1.48e-39
ciseQTL01913	local eQTL	BnvaA0716072488	3.85e-22
ciseQTL01914	local eQTL	BnvaC0244656040	1.51e-39
ciseQTL01915	local eQTL	BnvaA0957842591	1.53e-39
ciseQTL01916	local eQTL	BnvaA0601025781	1.56e-39
ciseQTL01917	local eQTL	BnvaA0102243268	1.58e-39
ciseQTL01919	local eQTL	BnvaC0759685227	1.66e-39
ciseQTL01920	local eQTL	BnvaC0261980330	3.32e-30
ciseQTL01921	local eQTL	BnvaA0205828021	1.7e-39
ciseQTL01922	local eQTL	BnvaA0304958167	5.88e-37
ciseQTL01923	local eQTL	BnvaC0757703609	9.6e-26
ciseQTL01925	local eQTL	BnvaA0641978413	2.38e-39
ciseQTL01926	local eQTL	BnvaA0108293808	2.44e-39
ciseQTL01927	local eQTL	BnvaC0637361875	4.53e-26
ciseQTL01929	local eQTL	BnvaA0104795678	2.8e-39
ciseQTL01930	local eQTL	BnvaA0723044617	2.92e-39
ciseQTL01932	local eQTL	BnvaC0839977427	3.1e-39
ciseQTL01934	local eQTL	BnvaA0108935058	3.21e-39
ciseQTL01935	local eQTL	BnvaA1018055459	3.26e-39
ciseQTL01936	local eQTL	BnvaA0108729476	3.27e-39
ciseQTL01937	local eQTL	BnvaA1021073202	3.54e-39
ciseQTL01938	local eQTL	BnvaA0124692831	6.6e-11
ciseQTL01939	local eQTL	BnvaA0512092813	1.43e-23
ciseQTL01940	local eQTL	BnvaA0303982852	3.7e-39
ciseQTL01941	local eQTL	BnvaA0953700597	3.73e-39
ciseQTL01942	local eQTL	BnvaA1021375069	3.96e-39
ciseQTL01943	local eQTL	BnvaA0210999938	4.67e-39
ciseQTL01944	local eQTL	BnvaA0823536339	4.69e-39
ciseQTL01945	local eQTL	BnvaA0502833396	4.76e-39
ciseQTL01947	local eQTL	BnvaC0508425626	4.86e-39
ciseQTL01949	local eQTL	BnvaA0105258007	5.39e-39
ciseQTL01950	local eQTL	BnvaA0641523513	5.51e-39
ciseQTL01951	local eQTL	BnvaC0330656257	5.94e-39
ciseQTL01952	local eQTL	BnvaA0728775033	6.19e-39
ciseQTL01953	local eQTL	BnvaC0135780617	1.21e-22
ciseQTL01954	local eQTL	BnvaA0213252067	6.43e-39
ciseQTL01956	local eQTL	BnvaA0540566271	6.9e-39
ciseQTL01957	local eQTL	BnvaC0157563161	7.34e-39
ciseQTL01959	local eQTL	BnvaA0958364495	7.45e-39
ciseQTL01961	local eQTL	BnvaA0113998861	8.47e-39
ciseQTL01962	local eQTL	BnvaA0908223056	8.53e-39
ciseQTL01963	local eQTL	BnvaC0149553730	8.55e-39
ciseQTL01964	local eQTL	BnvaC0155751933	3.65e-36
ciseQTL01965	local eQTL	BnvaA0544793747	2.21e-09
ciseQTL01966	local eQTL	BnvaA0302408834	9.43e-39
ciseQTL01967	local eQTL	BnvaA0600770348	9.46e-39
ciseQTL01969	local eQTL	BnvaA0823436025	9.84e-39
ciseQTL01970	local eQTL	BnvaA0506648684	1.06e-38
ciseQTL01972	local eQTL	BnvaA0539144283	1.21e-38
ciseQTL01973	local eQTL	BnvaC0147233777	1.22e-38
ciseQTL01974	local eQTL	BnvaA0601842143	1.28e-38
ciseQTL01975	local eQTL	BnvaC0334254601	1.31e-38
ciseQTL01976	local eQTL	BnvaC0410013380	1.31e-38
ciseQTL01977	local eQTL	BnvaC0753931284	1.35e-38
ciseQTL01978	local eQTL	BnvaA0600910931	1.42e-38
ciseQTL01979	local eQTL	BnvaA1005306216	5.94e-29
ciseQTL01980	local eQTL	BnvaA1018076785	1.5e-38
ciseQTL01981	local eQTL	BnvaC0327059232	9.17e-33
ciseQTL01983	local eQTL	BnvaC0120717530	1.36e-33
ciseQTL01984	local eQTL	BnvaA0959720658	1.91e-38
ciseQTL01985	local eQTL	BnvaA0418218539	2.73e-14
ciseQTL01986	local eQTL	BnvaA0109243777	2.07e-38
ciseQTL01987	local eQTL	BnvaC0205988707	2.3e-38
ciseQTL01988	local eQTL	BnvaA0129941911	2.34e-38
ciseQTL01989	local eQTL	BnvaC0541672976	2.36e-38
ciseQTL01990	local eQTL	BnvaA0722464481	2.45e-38
ciseQTL01992	local eQTL	BnvaA0211947996	2.88e-38
ciseQTL01993	local eQTL	BnvaC0843978246	3.25e-38
ciseQTL01994	local eQTL	BnvaA0201396867	3.49e-38
ciseQTL01995	local eQTL	BnvaA1020992394	3.57e-38
ciseQTL01996	local eQTL	BnvaC0309094599	3.72e-38
ciseQTL01997	local eQTL	BnvaC0729724271	2.68e-08
ciseQTL01998	local eQTL	BnvaA1018721782	3.84e-38
ciseQTL01999	local eQTL	BnvaC0316178427	4e-38
ciseQTL02000	local eQTL	BnvaA0204663556	4.25e-38
ciseQTL02001	local eQTL	BnvaC0412783683	4.35e-38
ciseQTL02002	local eQTL	BnvaA0509182142	4.64e-38
ciseQTL02003	local eQTL	BnvaA0132160720	4.77e-38
ciseQTL02004	local eQTL	BnvaA0218850471	4.78e-38
ciseQTL02006	local eQTL	BnvaA1000131030	5.08e-38
ciseQTL02009	local eQTL	BnvaA0206961098	1.23e-33
ciseQTL02010	local eQTL	BnvaC0340383151	6.46e-38
ciseQTL02011	local eQTL	BnvaA0419209342	7.55e-36
ciseQTL02013	local eQTL	BnvaA0952334215	3.92e-36
ciseQTL02014	local eQTL	BnvaA0717639841	1.18e-18
ciseQTL02015	local eQTL	BnvaC0258422082	7.37e-38
ciseQTL02016	local eQTL	BnvaA0718701265	7.44e-38
ciseQTL02017	local eQTL	BnvaA0903836706	7.63e-38
ciseQTL02018	local eQTL	BnvaA1024741268	8.29e-38
ciseQTL02019	local eQTL	BnvaA0827720731	9.17e-38
ciseQTL02020	local eQTL	BnvaA0224016784	1.77e-14
ciseQTL02022	local eQTL	BnvaA0423835382	1.09e-37
ciseQTL02023	local eQTL	BnvaA0311169009	1.16e-37
ciseQTL02024	local eQTL	BnvaA0911134219	6.67e-10
ciseQTL02025	local eQTL	BnvaA0606458516	1.17e-37
ciseQTL02026	local eQTL	BnvaA0325555367	1.19e-37
ciseQTL02027	local eQTL	BnvaA1025297626	1.2e-37
ciseQTL02028	local eQTL	BnvaA0417557088	1.25e-37
ciseQTL02029	local eQTL	BnvaA0305890131	8.31e-33
ciseQTL02030	local eQTL	BnvaC0536811892	5.53e-16
ciseQTL02032	local eQTL	BnvaA0103421556	1.38e-37
ciseQTL02033	local eQTL	BnvaC0501663242	1.39e-37
ciseQTL02034	local eQTL	BnvaC0220484542	1.45e-37
ciseQTL02035	local eQTL	BnvaC0230420795	1.82e-19
ciseQTL02037	local eQTL	BnvaA0235407149	1.61e-37
ciseQTL02038	local eQTL	BnvaA0954364616	1.69e-37
ciseQTL02039	local eQTL	BnvaC0717698028	4.16e-16
ciseQTL02040	local eQTL	BnvaA0425542582	1.71e-37
ciseQTL02041	local eQTL	BnvaA0506037831	1.83e-37
ciseQTL02042	local eQTL	BnvaA0131492135	1.9e-37
ciseQTL02043	local eQTL	BnvaA0232357964	1.91e-37
ciseQTL02045	local eQTL	BnvaC0824345763	2e-37
ciseQTL02046	local eQTL	BnvaA1019876193	2.04e-37
ciseQTL02047	local eQTL	BnvaA1019536173	2.14e-37
ciseQTL02048	local eQTL	BnvaA0725654520	2.18e-37
ciseQTL02049	local eQTL	BnvaA0908066139	7e-24
ciseQTL02050	local eQTL	BnvaA0305263986	2.27e-37
ciseQTL02051	local eQTL	BnvaC0339139596	4.33e-18
ciseQTL02052	local eQTL	BnvaA0110419503	2.37e-37
ciseQTL02053	local eQTL	BnvaC0365892588	2.41e-37
ciseQTL02054	local eQTL	BnvaA0963206492	2.53e-37
ciseQTL02055	local eQTL	BnvaC0304948978	2.57e-37
ciseQTL02056	local eQTL	BnvaA0417506511	2.62e-37
ciseQTL02057	local eQTL	BnvaC0324096963	2.62e-37
ciseQTL02058	local eQTL	BnvaA0827745564	2.66e-37
ciseQTL02059	local eQTL	BnvaC0359502908	2.75e-10
ciseQTL02062	local eQTL	BnvaA0601043961	3.01e-33
ciseQTL02063	local eQTL	BnvaC0378094210	3.24e-37
ciseQTL02064	local eQTL	BnvaA0820222810	3.37e-37
ciseQTL02065	local eQTL	BnvaC0849046499	3.6e-37
ciseQTL02066	local eQTL	BnvaA0201134506	3.82e-37
ciseQTL02067	local eQTL	BnvaC0107330454	3.85e-37
ciseQTL02069	local eQTL	BnvaC0919136693	4.02e-37
ciseQTL02070	local eQTL	BnvaA0307211015	4.06e-37
ciseQTL02071	local eQTL	BnvaC0344913296	4.07e-37
ciseQTL02072	local eQTL	BnvaC0117258704	4.09e-37
ciseQTL02073	local eQTL	BnvaA1001011105	2.89e-26
ciseQTL02074	local eQTL	BnvaA0722958973	4.24e-37
ciseQTL02075	local eQTL	BnvaC0504349818	4.35e-37
ciseQTL02076	local eQTL	BnvaA0906592795	4.62e-37
ciseQTL02077	local eQTL	BnvaA0724197832	4.95e-37
ciseQTL02078	local eQTL	BnvaC0251946049	4.1e-22
ciseQTL02079	local eQTL	BnvaC0851730595	5.37e-37
ciseQTL02080	local eQTL	BnvaA0423629049	5.65e-37
ciseQTL02083	local eQTL	BnvaA0543637279	5.88e-20
ciseQTL02084	local eQTL	BnvaA0110210377	6.15e-37
ciseQTL02085	local eQTL	BnvaC0465556467	6.21e-37
ciseQTL02088	local eQTL	BnvaA0421328766	6.92e-37
ciseQTL02089	local eQTL	BnvaA0200368085	1.16e-14
ciseQTL02090	local eQTL	BnvaA0638074251	7e-37
ciseQTL02091	local eQTL	BnvaA0906556075	4.15e-31
ciseQTL02093	local eQTL	BnvaA0301415279	3.98e-24
ciseQTL02094	local eQTL	BnvaA0706266027	3.22e-14
ciseQTL02095	local eQTL	BnvaC0610087206	5.99e-09
ciseQTL02096	local eQTL	BnvaA0301854066	5.03e-29
ciseQTL02097	local eQTL	BnvaA0539967283	8.63e-37
ciseQTL02098	local eQTL	BnvaC0411250743	8.7e-37
ciseQTL02099	local eQTL	BnvaA0805100472	8.75e-37
ciseQTL02100	local eQTL	BnvaA0900680551	2.95e-26
ciseQTL02101	local eQTL	BnvaA0960377101	9.42e-37
ciseQTL02102	local eQTL	BnvaA0646581201	9.6e-37
ciseQTL02103	local eQTL	BnvaA0203639869	1.04e-36
ciseQTL02104	local eQTL	BnvaC0403906960	1.06e-36
ciseQTL02105	local eQTL	BnvaA0643401936	1.14e-36
ciseQTL02106	local eQTL	BnvaC0849355581	1.23e-36
ciseQTL02107	local eQTL	BnvaA0601656225	1.38e-36
ciseQTL02108	local eQTL	BnvaC0332633876	1.39e-36
ciseQTL02109	local eQTL	BnvaC0441656482	1.51e-36
ciseQTL02110	local eQTL	BnvaA1022832427	1.56e-36
ciseQTL02111	local eQTL	BnvaA0505559111	1.56e-36
ciseQTL02112	local eQTL	BnvaC0406782691	1.58e-36
ciseQTL02113	local eQTL	BnvaA0403820571	6.7e-26
ciseQTL02114	local eQTL	BnvaA0905605900	2e-27
ciseQTL02115	local eQTL	BnvaA0642470756	1.78e-36
ciseQTL02116	local eQTL	BnvaA0104072353	1.89e-36
ciseQTL02117	local eQTL	BnvaC0450954198	1.95e-36
ciseQTL02118	local eQTL	BnvaA0308723488	2e-36
ciseQTL02119	local eQTL	BnvaA0316778288	3.9e-19
ciseQTL02120	local eQTL	BnvaA0712864930	2.17e-36
ciseQTL02121	local eQTL	BnvaC0156987900	2.26e-36
ciseQTL02123	local eQTL	BnvaA0404312509	4.97e-28
ciseQTL02125	local eQTL	BnvaC0334755682	2.47e-36
ciseQTL02127	local eQTL	BnvaA1000262118	2.81e-16
ciseQTL02128	local eQTL	BnvaA1001638972	7.82e-12
ciseQTL02129	local eQTL	BnvaC0622772939	4.9e-32
ciseQTL02130	local eQTL	BnvaC0844574337	1.69e-35
ciseQTL02131	local eQTL	BnvaA0105439758	2.93e-36
ciseQTL02132	local eQTL	BnvaA0950593584	2.95e-36
ciseQTL02133	local eQTL	BnvaC0433197480	1.23e-13
ciseQTL02135	local eQTL	BnvaA0424584639	3.25e-36
ciseQTL02136	local eQTL	BnvaC0739649249	3.26e-36
ciseQTL02137	local eQTL	BnvaA0316244511	3.38e-36
ciseQTL02138	local eQTL	BnvaA1015834088	3.43e-36
ciseQTL02139	local eQTL	BnvaA0814634532	6.17e-27
ciseQTL02140	local eQTL	BnvaC0413535967	8.89e-07
ciseQTL02141	local eQTL	BnvaC0435574227	1.5e-13
ciseQTL02142	local eQTL	BnvaA0130801819	5.59e-11
ciseQTL02143	local eQTL	BnvaA0636658279	9.27e-22
ciseQTL02144	local eQTL	BnvaC0729346551	4.39e-36
ciseQTL02145	local eQTL	BnvaC0507717568	4.44e-36
ciseQTL02147	local eQTL	BnvaA0609237723	4.54e-36
ciseQTL02148	local eQTL	BnvaA0204118853	4.78e-36
ciseQTL02149	local eQTL	BnvaA0902883525	4.8e-36
ciseQTL02150	local eQTL	BnvaA0514009733	5e-09
ciseQTL02151	local eQTL	BnvaA0611973445	4.73e-07
ciseQTL02152	local eQTL	BnvaA0207444173	5.05e-36
ciseQTL02153	local eQTL	BnvaC0219113958	5.11e-36
ciseQTL02155	local eQTL	BnvaC0704740968	5.48e-36
ciseQTL02156	local eQTL	BnvaA0500741495	5.59e-36
ciseQTL02158	local eQTL	BnvaA0605578077	5.8e-36
ciseQTL02159	local eQTL	BnvaC0205416054	6.24e-36
ciseQTL02160	local eQTL	BnvaA0642155291	6.28e-36
ciseQTL02161	local eQTL	BnvaC0154323963	6.39e-36
ciseQTL02162	local eQTL	BnvaC0830511227	6.47e-36
ciseQTL02163	local eQTL	BnvaC0442087645	6.49e-36
ciseQTL02164	local eQTL	BnvaA1003275814	6.59e-36
ciseQTL02165	local eQTL	BnvaC0262889302	5.42e-30
ciseQTL02167	local eQTL	BnvaA0324472949	6.03e-26
ciseQTL02168	local eQTL	BnvaC0845180510	8.01e-36
ciseQTL02169	local eQTL	BnvaA0104367228	8.11e-36
ciseQTL02170	local eQTL	BnvaC0449948277	1.07e-20
ciseQTL02172	local eQTL	BnvaA0315620695	3.21e-15
ciseQTL02173	local eQTL	BnvaC0650587921	9.2e-36
ciseQTL02174	local eQTL	BnvaA0316994391	9.61e-36
ciseQTL02176	local eQTL	BnvaA1007197661	4.66e-32
ciseQTL02177	local eQTL	BnvaA0539734233	1.05e-22
[truncated: 51,552 more rows]

## Sheet: ST3
Table S3. Genome-wide eGene-eQTLs identified at 20 DAF
QTL name	Gene ID	Chrom	Start	End	Gene name
ciseQTL01369	BnaA01G0000100ZS	chrA01	124813	125347
ciseQTL01999	BnaA01G0000100ZS	chrA01	124813	125347
transeQTL00856	BnaA01G0000100ZS	chrA01	124813	125347
transeQTL01737	BnaA01G0000100ZS	chrA01	124813	125347
transeQTL02026	BnaA01G0000100ZS	chrA01	124813	125347
transeQTL03194	BnaA01G0000100ZS	chrA01	124813	125347
transeQTL03897	BnaA01G0000100ZS	chrA01	124813	125347
transeQTL05215	BnaA01G0000100ZS	chrA01	124813	125347
transeQTL06296	BnaA01G0000100ZS	chrA01	124813	125347
transeQTL16703	BnaA01G0000100ZS	chrA01	124813	125347
transeQTL27036	BnaA01G0000100ZS	chrA01	124813	125347
transeQTL02459	BnaA01G0000300ZS	chrA01	156326	156924
transeQTL02607	BnaA01G0000300ZS	chrA01	156326	156924
transeQTL31708	BnaA01G0000300ZS	chrA01	156326	156924
transeQTL00076	BnaA01G0000500ZS	chrA01	158611	162227	STY46
transeQTL00215	BnaA01G0000500ZS	chrA01	158611	162227	STY46
transeQTL00376	BnaA01G0000500ZS	chrA01	158611	162227	STY46
transeQTL00423	BnaA01G0000500ZS	chrA01	158611	162227	STY46
transeQTL01490	BnaA01G0000500ZS	chrA01	158611	162227	STY46
transeQTL07513	BnaA01G0000500ZS	chrA01	158611	162227	STY46
transeQTL11053	BnaA01G0000500ZS	chrA01	158611	162227	STY46
transeQTL25062	BnaA01G0000500ZS	chrA01	158611	162227	STY46
transeQTL30003	BnaA01G0000500ZS	chrA01	158611	162227	STY46
transeQTL33945	BnaA01G0000500ZS	chrA01	158611	162227	STY46
transeQTL00567	BnaA01G0000900ZS	chrA01	183400	184249	EXPA20
transeQTL00820	BnaA01G0000900ZS	chrA01	183400	184249	EXPA20
transeQTL14373	BnaA01G0000900ZS	chrA01	183400	184249	EXPA20
ciseQTL07891	BnaA01G0001000ZS	chrA01	183673	186517	AQI
transeQTL00024	BnaA01G0001000ZS	chrA01	183673	186517	AQI
transeQTL00030	BnaA01G0001000ZS	chrA01	183673	186517	AQI
transeQTL00719	BnaA01G0001000ZS	chrA01	183673	186517	AQI
transeQTL01058	BnaA01G0001000ZS	chrA01	183673	186517	AQI
transeQTL02058	BnaA01G0001000ZS	chrA01	183673	186517	AQI
transeQTL04230	BnaA01G0001000ZS	chrA01	183673	186517	AQI
transeQTL04279	BnaA01G0001000ZS	chrA01	183673	186517	AQI
transeQTL04638	BnaA01G0001000ZS	chrA01	183673	186517	AQI
transeQTL14373	BnaA01G0001000ZS	chrA01	183673	186517	AQI
transeQTL28975	BnaA01G0001000ZS	chrA01	183673	186517	AQI
ciseQTL01369	BnaA01G0001100ZS	chrA01	192650	193010	At4g38250
ciseQTL02600	BnaA01G0001100ZS	chrA01	192650	193010	At4g38250
ciseQTL04815	BnaA01G0001100ZS	chrA01	192650	193010	At4g38250
ciseQTL10482	BnaA01G0001100ZS	chrA01	192650	193010	At4g38250
ciseQTL14922	BnaA01G0001100ZS	chrA01	192650	193010	At4g38250
ciseQTL25022	BnaA01G0001100ZS	chrA01	192650	193010	At4g38250
ciseQTL33130	BnaA01G0001100ZS	chrA01	192650	193010	At4g38250
transeQTL00958	BnaA01G0001100ZS	chrA01	192650	193010	At4g38250
transeQTL11081	BnaA01G0001100ZS	chrA01	192650	193010	At4g38250
transeQTL27656	BnaA01G0001100ZS	chrA01	192650	193010	At4g38250
ciseQTL01369	BnaA01G0001200ZS	chrA01	199475	202154	LAZ1
transeQTL00820	BnaA01G0001200ZS	chrA01	199475	202154	LAZ1
transeQTL01634	BnaA01G0001300ZS	chrA01	202913	203851	WDL1
transeQTL06391	BnaA01G0001300ZS	chrA01	202913	203851	WDL1
transeQTL16419	BnaA01G0001300ZS	chrA01	202913	203851	WDL1
transeQTL23553	BnaA01G0001300ZS	chrA01	202913	203851	WDL1
transeQTL00089	BnaA01G0001700ZS	chrA01	220240	224025	CSLD4
transeQTL00117	BnaA01G0001700ZS	chrA01	220240	224025	CSLD4
transeQTL00370	BnaA01G0001700ZS	chrA01	220240	224025	CSLD4
transeQTL00794	BnaA01G0001700ZS	chrA01	220240	224025	CSLD4
transeQTL00844	BnaA01G0001700ZS	chrA01	220240	224025	CSLD4
transeQTL01701	BnaA01G0001700ZS	chrA01	220240	224025	CSLD4
transeQTL05884	BnaA01G0001700ZS	chrA01	220240	224025	CSLD4
transeQTL07550	BnaA01G0001700ZS	chrA01	220240	224025	CSLD4
transeQTL07905	BnaA01G0001700ZS	chrA01	220240	224025	CSLD4
transeQTL09834	BnaA01G0001700ZS	chrA01	220240	224025	CSLD4
transeQTL18652	BnaA01G0001700ZS	chrA01	220240	224025	CSLD4
ciseQTL01369	BnaA01G0001800ZS	chrA01	229261	230246	EXPL1
transeQTL03219	BnaA01G0001800ZS	chrA01	229261	230246	EXPL1
transeQTL09385	BnaA01G0001800ZS	chrA01	229261	230246	EXPL1
ciseQTL07891	BnaA01G0001900ZS	chrA01	231505	232577	SSU
ciseQTL36402	BnaA01G0001900ZS	chrA01	231505	232577	SSU
transeQTL00042	BnaA01G0001900ZS	chrA01	231505	232577	SSU
transeQTL00719	BnaA01G0001900ZS	chrA01	231505	232577	SSU
transeQTL04230	BnaA01G0001900ZS	chrA01	231505	232577	SSU
transeQTL04638	BnaA01G0001900ZS	chrA01	231505	232577	SSU
transeQTL14373	BnaA01G0001900ZS	chrA01	231505	232577	SSU
transeQTL19763	BnaA01G0001900ZS	chrA01	231505	232577	SSU
transeQTL25551	BnaA01G0001900ZS	chrA01	231505	232577	SSU
transeQTL28975	BnaA01G0001900ZS	chrA01	231505	232577	SSU
transeQTL33963	BnaA01G0001900ZS	chrA01	231505	232577	SSU
ciseQTL00958	BnaA01G0002000ZS	chrA01	236459	240084	STY46
transeQTL00074	BnaA01G0002000ZS	chrA01	236459	240084	STY46
transeQTL00076	BnaA01G0002000ZS	chrA01	236459	240084	STY46
transeQTL00215	BnaA01G0002000ZS	chrA01	236459	240084	STY46
transeQTL00443	BnaA01G0002000ZS	chrA01	236459	240084	STY46
transeQTL01203	BnaA01G0002000ZS	chrA01	236459	240084	STY46
transeQTL01343	BnaA01G0002000ZS	chrA01	236459	240084	STY46
transeQTL02113	BnaA01G0002000ZS	chrA01	236459	240084	STY46
transeQTL04391	BnaA01G0002000ZS	chrA01	236459	240084	STY46
transeQTL05926	BnaA01G0002000ZS	chrA01	236459	240084	STY46
transeQTL21066	BnaA01G0002000ZS	chrA01	236459	240084	STY46
ciseQTL07891	BnaA01G0002100ZS	chrA01	240275	240789
transeQTL00103	BnaA01G0002100ZS	chrA01	240275	240789
transeQTL00229	BnaA01G0002100ZS	chrA01	240275	240789
transeQTL02022	BnaA01G0002100ZS	chrA01	240275	240789
transeQTL02058	BnaA01G0002100ZS	chrA01	240275	240789
transeQTL04230	BnaA01G0002100ZS	chrA01	240275	240789
transeQTL04638	BnaA01G0002100ZS	chrA01	240275	240789
transeQTL05051	BnaA01G0002100ZS	chrA01	240275	240789
transeQTL12702	BnaA01G0002100ZS	chrA01	240275	240789
transeQTL14373	BnaA01G0002100ZS	chrA01	240275	240789
transeQTL24185	BnaA01G0002100ZS	chrA01	240275	240789
ciseQTL01369	BnaA01G0002200ZS	chrA01	244841	245988
ciseQTL03300	BnaA01G0002200ZS	chrA01	244841	245988
ciseQTL20907	BnaA01G0002200ZS	chrA01	244841	245988
transeQTL02311	BnaA01G0002200ZS	chrA01	244841	245988
transeQTL04638	BnaA01G0002200ZS	chrA01	244841	245988
transeQTL05982	BnaA01G0002200ZS	chrA01	244841	245988
transeQTL08287	BnaA01G0002200ZS	chrA01	244841	245988
transeQTL25551	BnaA01G0002200ZS	chrA01	244841	245988
transeQTL30411	BnaA01G0002200ZS	chrA01	244841	245988
transeQTL00224	BnaA01G0002300ZS	chrA01	247128	247726
transeQTL00358	BnaA01G0002300ZS	chrA01	247128	247726
transeQTL00928	BnaA01G0002300ZS	chrA01	247128	247726
transeQTL01156	BnaA01G0002300ZS	chrA01	247128	247726
transeQTL02050	BnaA01G0002300ZS	chrA01	247128	247726
transeQTL02066	BnaA01G0002300ZS	chrA01	247128	247726
transeQTL23393	BnaA01G0002300ZS	chrA01	247128	247726
transeQTL00708	BnaA01G0002500ZS	chrA01	286885	287203	SAUR16
transeQTL01345	BnaA01G0002500ZS	chrA01	286885	287203	SAUR16
transeQTL02081	BnaA01G0002500ZS	chrA01	286885	287203	SAUR16
transeQTL02937	BnaA01G0002500ZS	chrA01	286885	287203	SAUR16
transeQTL03054	BnaA01G0002500ZS	chrA01	286885	287203	SAUR16
transeQTL04312	BnaA01G0002500ZS	chrA01	286885	287203	SAUR16
transeQTL08394	BnaA01G0002500ZS	chrA01	286885	287203	SAUR16
transeQTL12610	BnaA01G0002500ZS	chrA01	286885	287203	SAUR16
transeQTL18909	BnaA01G0002500ZS	chrA01	286885	287203	SAUR16
transeQTL19352	BnaA01G0002500ZS	chrA01	286885	287203	SAUR16
transeQTL24003	BnaA01G0002500ZS	chrA01	286885	287203	SAUR16
ciseQTL00958	BnaA01G0002600ZS	chrA01	291149	292778	ATASE3
ciseQTL01369	BnaA01G0002600ZS	chrA01	291149	292778	ATASE3
transeQTL00382	BnaA01G0002600ZS	chrA01	291149	292778	ATASE3
transeQTL01158	BnaA01G0002600ZS	chrA01	291149	292778	ATASE3
transeQTL01497	BnaA01G0002600ZS	chrA01	291149	292778	ATASE3
transeQTL03770	BnaA01G0002600ZS	chrA01	291149	292778	ATASE3
transeQTL04071	BnaA01G0002600ZS	chrA01	291149	292778	ATASE3
transeQTL05300	BnaA01G0002600ZS	chrA01	291149	292778	ATASE3
transeQTL05948	BnaA01G0002600ZS	chrA01	291149	292778	ATASE3
transeQTL06138	BnaA01G0002600ZS	chrA01	291149	292778	ATASE3
transeQTL07187	BnaA01G0002600ZS	chrA01	291149	292778	ATASE3
ciseQTL01999	BnaA01G0002700ZS	chrA01	292859	295957
ciseQTL04815	BnaA01G0002700ZS	chrA01	292859	295957
transeQTL00719	BnaA01G0002700ZS	chrA01	292859	295957
transeQTL00820	BnaA01G0002700ZS	chrA01	292859	295957
transeQTL01863	BnaA01G0002700ZS	chrA01	292859	295957
transeQTL02022	BnaA01G0002700ZS	chrA01	292859	295957
transeQTL04638	BnaA01G0002700ZS	chrA01	292859	295957
transeQTL05541	BnaA01G0002700ZS	chrA01	292859	295957
transeQTL11534	BnaA01G0002700ZS	chrA01	292859	295957
ciseQTL00958	BnaA01G0002800ZS	chrA01	296799	297762	BPC5
ciseQTL07891	BnaA01G0002800ZS	chrA01	296799	297762	BPC5
transeQTL00333	BnaA01G0002800ZS	chrA01	296799	297762	BPC5
transeQTL00567	BnaA01G0002800ZS	chrA01	296799	297762	BPC5
transeQTL00719	BnaA01G0002800ZS	chrA01	296799	297762	BPC5
transeQTL00732	BnaA01G0002800ZS	chrA01	296799	297762	BPC5
transeQTL00820	BnaA01G0002800ZS	chrA01	296799	297762	BPC5
transeQTL04230	BnaA01G0002800ZS	chrA01	296799	297762	BPC5
transeQTL04638	BnaA01G0002800ZS	chrA01	296799	297762	BPC5
transeQTL08596	BnaA01G0002800ZS	chrA01	296799	297762	BPC5
transeQTL28975	BnaA01G0002800ZS	chrA01	296799	297762	BPC5
ciseQTL00958	BnaA01G0002900ZS	chrA01	298863	302706
ciseQTL01369	BnaA01G0002900ZS	chrA01	298863	302706
ciseQTL01999	BnaA01G0002900ZS	chrA01	298863	302706
ciseQTL02600	BnaA01G0002900ZS	chrA01	298863	302706
ciseQTL04815	BnaA01G0002900ZS	chrA01	298863	302706
ciseQTL05260	BnaA01G0002900ZS	chrA01	298863	302706
ciseQTL06557	BnaA01G0002900ZS	chrA01	298863	302706
ciseQTL07891	BnaA01G0002900ZS	chrA01	298863	302706
ciseQTL08306	BnaA01G0002900ZS	chrA01	298863	302706
transeQTL00191	BnaA01G0002900ZS	chrA01	298863	302706
transeQTL19184	BnaA01G0002900ZS	chrA01	298863	302706
ciseQTL00958	BnaA01G0003000ZS	chrA01	304816	309858	FBA2
ciseQTL01369	BnaA01G0003000ZS	chrA01	304816	309858	FBA2
ciseQTL01999	BnaA01G0003000ZS	chrA01	304816	309858	FBA2
ciseQTL02600	BnaA01G0003000ZS	chrA01	304816	309858	FBA2
transeQTL00392	BnaA01G0003000ZS	chrA01	304816	309858	FBA2
transeQTL01118	BnaA01G0003000ZS	chrA01	304816	309858	FBA2
transeQTL01572	BnaA01G0003000ZS	chrA01	304816	309858	FBA2
transeQTL14759	BnaA01G0003000ZS	chrA01	304816	309858	FBA2
transeQTL01372	BnaA01G0003100ZS	chrA01	311048	313360	GH9B17
transeQTL03270	BnaA01G0003100ZS	chrA01	311048	313360	GH9B17
transeQTL05530	BnaA01G0003100ZS	chrA01	311048	313360	GH9B17
transeQTL16514	BnaA01G0003100ZS	chrA01	311048	313360	GH9B17
transeQTL00341	BnaA01G0003200ZS	chrA01	321168	324571	GH9B18
transeQTL10137	BnaA01G0003200ZS	chrA01	321168	324571	GH9B18
transeQTL11928	BnaA01G0003200ZS	chrA01	321168	324571	GH9B18
transeQTL21331	BnaA01G0003200ZS	chrA01	321168	324571	GH9B18
ciseQTL01369	BnaA01G0003300ZS	chrA01	331719	334664	SID1
ciseQTL07891	BnaA01G0003300ZS	chrA01	331719	334664	SID1
transeQTL00312	BnaA01G0003300ZS	chrA01	331719	334664	SID1
transeQTL00727	BnaA01G0003300ZS	chrA01	331719	334664	SID1
transeQTL00820	BnaA01G0003300ZS	chrA01	331719	334664	SID1
transeQTL00351	BnaA01G0003400ZS	chrA01	341252	342698	STH7
transeQTL00527	BnaA01G0003400ZS	chrA01	341252	342698	STH7
transeQTL00558	BnaA01G0003400ZS	chrA01	341252	342698	STH7
transeQTL00970	BnaA01G0003400ZS	chrA01	341252	342698	STH7
transeQTL01142	BnaA01G0003400ZS	chrA01	341252	342698	STH7
transeQTL02103	BnaA01G0003400ZS	chrA01	341252	342698	STH7
transeQTL06659	BnaA01G0003400ZS	chrA01	341252	342698	STH7
transeQTL08208	BnaA01G0003400ZS	chrA01	341252	342698	STH7
transeQTL16947	BnaA01G0003400ZS	chrA01	341252	342698	STH7
transeQTL23734	BnaA01G0003400ZS	chrA01	341252	342698	STH7
transeQTL32003	BnaA01G0003400ZS	chrA01	341252	342698	STH7
ciseQTL01369	BnaA01G0003500ZS	chrA01	347765	354042	VHA-A3
ciseQTL02600	BnaA01G0003500ZS	chrA01	347765	354042	VHA-A3
ciseQTL04815	BnaA01G0003500ZS	chrA01	347765	354042	VHA-A3
ciseQTL07891	BnaA01G0003500ZS	chrA01	347765	354042	VHA-A3
transeQTL00103	BnaA01G0003500ZS	chrA01	347765	354042	VHA-A3
transeQTL00196	BnaA01G0003500ZS	chrA01	347765	354042	VHA-A3
transeQTL00392	BnaA01G0003500ZS	chrA01	347765	354042	VHA-A3
transeQTL00567	BnaA01G0003500ZS	chrA01	347765	354042	VHA-A3
transeQTL00719	BnaA01G0003500ZS	chrA01	347765	354042	VHA-A3
transeQTL04230	BnaA01G0003500ZS	chrA01	347765	354042	VHA-A3
transeQTL33963	BnaA01G0003500ZS	chrA01	347765	354042	VHA-A3
ciseQTL00958	BnaA01G0003600ZS	chrA01	354522	356104	RD19A
ciseQTL01369	BnaA01G0003600ZS	chrA01	354522	356104	RD19A
ciseQTL01999	BnaA01G0003600ZS	chrA01	354522	356104	RD19A
ciseQTL07891	BnaA01G0003600ZS	chrA01	354522	356104	RD19A
transeQTL00732	BnaA01G0003600ZS	chrA01	354522	356104	RD19A
transeQTL04230	BnaA01G0003600ZS	chrA01	354522	356104	RD19A
transeQTL04638	BnaA01G0003600ZS	chrA01	354522	356104	RD19A
transeQTL06942	BnaA01G0003600ZS	chrA01	354522	356104	RD19A
transeQTL08596	BnaA01G0003600ZS	chrA01	354522	356104	RD19A
transeQTL00158	BnaA01G0003700ZS	chrA01	357908	358350	OXS3
transeQTL00983	BnaA01G0003700ZS	chrA01	357908	358350	OXS3
transeQTL01386	BnaA01G0003700ZS	chrA01	357908	358350	OXS3
transeQTL03098	BnaA01G0003700ZS	chrA01	357908	358350	OXS3
transeQTL03195	BnaA01G0003700ZS	chrA01	357908	358350	OXS3
transeQTL03233	BnaA01G0003700ZS	chrA01	357908	358350	OXS3
transeQTL04228	BnaA01G0003700ZS	chrA01	357908	358350	OXS3
transeQTL05595	BnaA01G0003700ZS	chrA01	357908	358350	OXS3
transeQTL08864	BnaA01G0003700ZS	chrA01	357908	358350	OXS3
transeQTL09229	BnaA01G0003700ZS	chrA01	357908	358350	OXS3
transeQTL35584	BnaA01G0003700ZS	chrA01	357908	358350	OXS3
transeQTL00823	BnaA01G0003800ZS	chrA01	359097	362129	BUPS1
transeQTL00892	BnaA01G0003800ZS	chrA01	359097	362129	BUPS1
transeQTL02125	BnaA01G0003800ZS	chrA01	359097	362129	BUPS1
transeQTL02204	BnaA01G0003800ZS	chrA01	359097	362129	BUPS1
transeQTL04271	BnaA01G0003800ZS	chrA01	359097	362129	BUPS1
transeQTL05763	BnaA01G0003800ZS	chrA01	359097	362129	BUPS1
transeQTL10790	BnaA01G0003800ZS	chrA01	359097	362129	BUPS1
transeQTL11105	BnaA01G0003800ZS	chrA01	359097	362129	BUPS1
transeQTL12921	BnaA01G0003800ZS	chrA01	359097	362129	BUPS1
transeQTL13072	BnaA01G0003800ZS	chrA01	359097	362129	BUPS1
transeQTL14156	BnaA01G0003800ZS	chrA01	359097	362129	BUPS1
ciseQTL00958	BnaA01G0004000ZS	chrA01	363687	364290
ciseQTL04815	BnaA01G0004000ZS	chrA01	363687	364290
transeQTL03948	BnaA01G0004000ZS	chrA01	363687	364290
transeQTL06458	BnaA01G0004000ZS	chrA01	363687	364290
transeQTL09464	BnaA01G0004000ZS	chrA01	363687	364290
transeQTL11616	BnaA01G0004000ZS	chrA01	363687	364290
transeQTL21797	BnaA01G0004000ZS	chrA01	363687	364290
transeQTL23234	BnaA01G0004000ZS	chrA01	363687	364290
transeQTL32326	BnaA01G0004000ZS	chrA01	363687	364290
ciseQTL07891	BnaA01G0004100ZS	chrA01	365066	366579
transeQTL00820	BnaA01G0004100ZS	chrA01	365066	366579
transeQTL02022	BnaA01G0004100ZS	chrA01	365066	366579
transeQTL03463	BnaA01G0004100ZS	chrA01	365066	366579
transeQTL04230	BnaA01G0004100ZS	chrA01	365066	366579
transeQTL04638	BnaA01G0004100ZS	chrA01	365066	366579
transeQTL05115	BnaA01G0004100ZS	chrA01	365066	366579
transeQTL08596	BnaA01G0004100ZS	chrA01	365066	366579
transeQTL12702	BnaA01G0004100ZS	chrA01	365066	366579
transeQTL25551	BnaA01G0004100ZS	chrA01	365066	366579
transeQTL28975	BnaA01G0004100ZS	chrA01	365066	366579
ciseQTL00958	BnaA01G0004200ZS	chrA01	368051	369992
ciseQTL07891	BnaA01G0004200ZS	chrA01	368051	369992
transeQTL00194	BnaA01G0004200ZS	chrA01	368051	369992
transeQTL02790	BnaA01G0004200ZS	chrA01	368051	369992
transeQTL03463	BnaA01G0004200ZS	chrA01	368051	369992
transeQTL04188	BnaA01G0004200ZS	chrA01	368051	369992
transeQTL04230	BnaA01G0004200ZS	chrA01	368051	369992
transeQTL04638	BnaA01G0004200ZS	chrA01	368051	369992
transeQTL05051	BnaA01G0004200ZS	chrA01	368051	369992
transeQTL08596	BnaA01G0004200ZS	chrA01	368051	369992
transeQTL14373	BnaA01G0004200ZS	chrA01	368051	369992
ciseQTL01369	BnaA01G0004300ZS	chrA01	370598	371241
ciseQTL04815	BnaA01G0004300ZS	chrA01	370598	371241
ciseQTL07891	BnaA01G0004300ZS	chrA01	370598	371241
transeQTL00091	BnaA01G0004300ZS	chrA01	370598	371241
transeQTL00103	BnaA01G0004300ZS	chrA01	370598	371241
transeQTL00567	BnaA01G0004300ZS	chrA01	370598	371241
transeQTL04230	BnaA01G0004300ZS	chrA01	370598	371241
transeQTL04638	BnaA01G0004300ZS	chrA01	370598	371241
transeQTL12702	BnaA01G0004300ZS	chrA01	370598	371241
transeQTL14373	BnaA01G0004300ZS	chrA01	370598	371241
transeQTL19763	BnaA01G0004300ZS	chrA01	370598	371241
ciseQTL00958	BnaA01G0004500ZS	chrA01	375000	375760	RBGA6
ciseQTL01369	BnaA01G0004500ZS	chrA01	375000	375760	RBGA6
ciseQTL01999	BnaA01G0004500ZS	chrA01	375000	375760	RBGA6
ciseQTL07891	BnaA01G0004500ZS	chrA01	375000	375760	RBGA6
ciseQTL36402	BnaA01G0004500ZS	chrA01	375000	375760	RBGA6
transeQTL00567	BnaA01G0004500ZS	chrA01	375000	375760	RBGA6
transeQTL00719	BnaA01G0004500ZS	chrA01	375000	375760	RBGA6
transeQTL03244	BnaA01G0004500ZS	chrA01	375000	375760	RBGA6
transeQTL04188	BnaA01G0004500ZS	chrA01	375000	375760	RBGA6
transeQTL04230	BnaA01G0004500ZS	chrA01	375000	375760	RBGA6
ciseQTL00958	BnaA01G0004600ZS	chrA01	379471	379864	EC1.4
ciseQTL01999	BnaA01G0004600ZS	chrA01	379471	379864	EC1.4
ciseQTL04815	BnaA01G0004600ZS	chrA01	379471	379864	EC1.4
ciseQTL05541	BnaA01G0004600ZS	chrA01	379471	379864	EC1.4
ciseQTL20399	BnaA01G0004600ZS	chrA01	379471	379864	EC1.4
transeQTL01376	BnaA01G0004600ZS	chrA01	379471	379864	EC1.4
ciseQTL00958	BnaA01G0004700ZS	chrA01	383308	388678	CESA2
ciseQTL04815	BnaA01G0004700ZS	chrA01	383308	388678	CESA2
ciseQTL05260	BnaA01G0004700ZS	chrA01	383308	388678	CESA2
ciseQTL06144	BnaA01G0004700ZS	chrA01	383308	388678	CESA2
ciseQTL19184	BnaA01G0004700ZS	chrA01	383308	388678	CESA2
ciseQTL25749	BnaA01G0004700ZS	chrA01	383308	388678	CESA2
transeQTL00859	BnaA01G0004700ZS	chrA01	383308	388678	CESA2
ciseQTL01369	BnaA01G0004800ZS	chrA01	389362	390506
ciseQTL06940	BnaA01G0004800ZS	chrA01	389362	390506
transeQTL00534	BnaA01G0004800ZS	chrA01	389362	390506
transeQTL00718	BnaA01G0004800ZS	chrA01	389362	390506
transeQTL00870	BnaA01G0004800ZS	chrA01	389362	390506
transeQTL02087	BnaA01G0004800ZS	chrA01	389362	390506
transeQTL04116	BnaA01G0004800ZS	chrA01	389362	390506
transeQTL04945	BnaA01G0004800ZS	chrA01	389362	390506
transeQTL05033	BnaA01G0004800ZS	chrA01	389362	390506
transeQTL13549	BnaA01G0004800ZS	chrA01	389362	390506
ciseQTL00958	BnaA01G0004900ZS	chrA01	396633	397909	URGT4
ciseQTL01369	BnaA01G0004900ZS	chrA01	396633	397909	URGT4
ciseQTL07891	BnaA01G0004900ZS	chrA01	396633	397909	URGT4
transeQTL00705	BnaA01G0004900ZS	chrA01	396633	397909	URGT4
transeQTL00732	BnaA01G0004900ZS	chrA01	396633	397909	URGT4
transeQTL00820	BnaA01G0004900ZS	chrA01	396633	397909	URGT4
transeQTL00859	BnaA01G0004900ZS	chrA01	396633	397909	URGT4
transeQTL04230	BnaA01G0004900ZS	chrA01	396633	397909	URGT4
transeQTL04638	BnaA01G0004900ZS	chrA01	396633	397909	URGT4
transeQTL07317	BnaA01G0004900ZS	chrA01	396633	397909	URGT4
ciseQTL05260	BnaA01G0005000ZS	chrA01	404388	408308	DWF2
transeQTL00027	BnaA01G0005000ZS	chrA01	404388	408308	DWF2
transeQTL00820	BnaA01G0005000ZS	chrA01	404388	408308	DWF2
transeQTL01721	BnaA01G0005000ZS	chrA01	404388	408308	DWF2
transeQTL01794	BnaA01G0005000ZS	chrA01	404388	408308	DWF2
transeQTL02526	BnaA01G0005000ZS	chrA01	404388	408308	DWF2
transeQTL00147	BnaA01G0005100ZS	chrA01	414861	419055	WRKY13
transeQTL00324	BnaA01G0005100ZS	chrA01	414861	419055	WRKY13
transeQTL00427	BnaA01G0005100ZS	chrA01	414861	419055	WRKY13
transeQTL01190	BnaA01G0005100ZS	chrA01	414861	419055	WRKY13
transeQTL01801	BnaA01G0005100ZS	chrA01	414861	419055	WRKY13
transeQTL01983	BnaA01G0005100ZS	chrA01	414861	419055	WRKY13
transeQTL04213	BnaA01G0005100ZS	chrA01	414861	419055	WRKY13
transeQTL04671	BnaA01G0005100ZS	chrA01	414861	419055	WRKY13
transeQTL05815	BnaA01G0005100ZS	chrA01	414861	419055	WRKY13
transeQTL06997	BnaA01G0005100ZS	chrA01	414861	419055	WRKY13
transeQTL17331	BnaA01G0005100ZS	chrA01	414861	419055	WRKY13
transeQTL00172	BnaA01G0005200ZS	chrA01	425823	440999
transeQTL00820	BnaA01G0005200ZS	chrA01	425823	440999
transeQTL04003	BnaA01G0005200ZS	chrA01	425823	440999
ciseQTL07891	BnaA01G0005300ZS	chrA01	444285	447021	Drg1-1
transeQTL00156	BnaA01G0005300ZS	chrA01	444285	447021	Drg1-1
transeQTL00194	BnaA01G0005300ZS	chrA01	444285	447021	Drg1-1
transeQTL03463	BnaA01G0005300ZS	chrA01	444285	447021	Drg1-1
transeQTL04230	BnaA01G0005300ZS	chrA01	444285	447021	Drg1-1
transeQTL04638	BnaA01G0005300ZS	chrA01	444285	447021	Drg1-1
transeQTL05051	BnaA01G0005300ZS	chrA01	444285	447021	Drg1-1
transeQTL05115	BnaA01G0005300ZS	chrA01	444285	447021	Drg1-1
transeQTL07317	BnaA01G0005300ZS	chrA01	444285	447021	Drg1-1
transeQTL25551	BnaA01G0005300ZS	chrA01	444285	447021	Drg1-1
transeQTL33963	BnaA01G0005300ZS	chrA01	444285	447021	Drg1-1
transeQTL00194	BnaA01G0005400ZS	chrA01	448275	450005	SK2
transeQTL00196	BnaA01G0005400ZS	chrA01	448275	450005	SK2
transeQTL02259	BnaA01G0005400ZS	chrA01	448275	450005	SK2
transeQTL02779	BnaA01G0005400ZS	chrA01	448275	450005	SK2
transeQTL02790	BnaA01G0005400ZS	chrA01	448275	450005	SK2
transeQTL06033	BnaA01G0005400ZS	chrA01	448275	450005	SK2
transeQTL09047	BnaA01G0005400ZS	chrA01	448275	450005	SK2
transeQTL10240	BnaA01G0005400ZS	chrA01	448275	450005	SK2
transeQTL13433	BnaA01G0005400ZS	chrA01	448275	450005	SK2
transeQTL13879	BnaA01G0005400ZS	chrA01	448275	450005	SK2
transeQTL23931	BnaA01G0005400ZS	chrA01	448275	450005	SK2
ciseQTL00958	BnaA01G0005500ZS	chrA01	450192	451252
ciseQTL05260	BnaA01G0005500ZS	chrA01	450192	451252
transeQTL00718	BnaA01G0005500ZS	chrA01	450192	451252
transeQTL00859	BnaA01G0005500ZS	chrA01	450192	451252
transeQTL04945	BnaA01G0005500ZS	chrA01	450192	451252
transeQTL09183	BnaA01G0005500ZS	chrA01	450192	451252
transeQTL10207	BnaA01G0005500ZS	chrA01	450192	451252
transeQTL22580	BnaA01G0005500ZS	chrA01	450192	451252
ciseQTL05260	BnaA01G0005600ZS	chrA01	451984	453136
ciseQTL07891	BnaA01G0005600ZS	chrA01	451984	453136
transeQTL00718	BnaA01G0005600ZS	chrA01	451984	453136
transeQTL00859	BnaA01G0005600ZS	chrA01	451984	453136
transeQTL02259	BnaA01G0005600ZS	chrA01	451984	453136
transeQTL05115	BnaA01G0005600ZS	chrA01	451984	453136
transeQTL09183	BnaA01G0005600ZS	chrA01	451984	453136
transeQTL15265	BnaA01G0005600ZS	chrA01	451984	453136
transeQTL22580	BnaA01G0005600ZS	chrA01	451984	453136
transeQTL28110	BnaA01G0005600ZS	chrA01	451984	453136
transeQTL33943	BnaA01G0005600ZS	chrA01	451984	453136
ciseQTL00958	BnaA01G0005700ZS	chrA01	454028	455271
ciseQTL01369	BnaA01G0005700ZS	chrA01	454028	455271
ciseQTL01999	BnaA01G0005700ZS	chrA01	454028	455271
ciseQTL02600	BnaA01G0005700ZS	chrA01	454028	455271
transeQTL01118	BnaA01G0005700ZS	chrA01	454028	455271
transeQTL06296	BnaA01G0005700ZS	chrA01	454028	455271
transeQTL00820	BnaA01G0005800ZS	chrA01	455867	457264
transeQTL38824	BnaA01G0005800ZS	chrA01	455867	457264
ciseQTL01999	BnaA01G0005900ZS	chrA01	460875	462123
transeQTL00155	BnaA01G0005900ZS	chrA01	460875	462123
transeQTL00251	BnaA01G0005900ZS	chrA01	460875	462123
transeQTL00741	BnaA01G0005900ZS	chrA01	460875	462123
transeQTL01376	BnaA01G0005900ZS	chrA01	460875	462123
transeQTL04405	BnaA01G0005900ZS	chrA01	460875	462123
transeQTL04895	BnaA01G0005900ZS	chrA01	460875	462123
transeQTL04960	BnaA01G0005900ZS	chrA01	460875	462123
transeQTL08153	BnaA01G0005900ZS	chrA01	460875	462123
transeQTL09205	BnaA01G0005900ZS	chrA01	460875	462123
transeQTL16271	BnaA01G0005900ZS	chrA01	460875	462123
ciseQTL07891	BnaA01G0006000ZS	chrA01	463753	468410
transeQTL00567	BnaA01G0006000ZS	chrA01	463753	468410
transeQTL00699	BnaA01G0006000ZS	chrA01	463753	468410
transeQTL02790	BnaA01G0006000ZS	chrA01	463753	468410
transeQTL03413	BnaA01G0006000ZS	chrA01	463753	468410
transeQTL04230	BnaA01G0006000ZS	chrA01	463753	468410
transeQTL05450	BnaA01G0006000ZS	chrA01	463753	468410
transeQTL10119	BnaA01G0006000ZS	chrA01	463753	468410
transeQTL13747	BnaA01G0006000ZS	chrA01	463753	468410
transeQTL17830	BnaA01G0006000ZS	chrA01	463753	468410
transeQTL19763	BnaA01G0006000ZS	chrA01	463753	468410
ciseQTL02600	BnaA01G0006200ZS	chrA01	470259	472812	EMB2453
ciseQTL07891	BnaA01G0006200ZS	chrA01	470259	472812	EMB2453
transeQTL00027	BnaA01G0006200ZS	chrA01	470259	472812	EMB2453
transeQTL00641	BnaA01G0006200ZS	chrA01	470259	472812	EMB2453
transeQTL00820	BnaA01G0006200ZS	chrA01	470259	472812	EMB2453
transeQTL04230	BnaA01G0006200ZS	chrA01	470259	472812	EMB2453
transeQTL18573	BnaA01G0006200ZS	chrA01	470259	472812	EMB2453
ciseQTL01369	BnaA01G0006300ZS	chrA01	474080	476783	GGT1
transeQTL00200	BnaA01G0006300ZS	chrA01	474080	476783	GGT1
transeQTL00517	BnaA01G0006300ZS	chrA01	474080	476783	GGT1
transeQTL00530	BnaA01G0006300ZS	chrA01	474080	476783	GGT1
transeQTL00658	BnaA01G0006300ZS	chrA01	474080	476783	GGT1
transeQTL00846	BnaA01G0006300ZS	chrA01	474080	476783	GGT1
transeQTL13651	BnaA01G0006300ZS	chrA01	474080	476783	GGT1
transeQTL21964	BnaA01G0006300ZS	chrA01	474080	476783	GGT1
transeQTL29781	BnaA01G0006300ZS	chrA01	474080	476783	GGT1
transeQTL01500	BnaA01G0006500ZS	chrA01	478589	481597	GGT1
transeQTL01637	BnaA01G0006500ZS	chrA01	478589	481597	GGT1
transeQTL01794	BnaA01G0006500ZS	chrA01	478589	481597	GGT1
transeQTL02363	BnaA01G0006500ZS	chrA01	478589	481597	GGT1
transeQTL02476	BnaA01G0006500ZS	chrA01	478589	481597	GGT1
transeQTL02731	BnaA01G0006500ZS	chrA01	478589	481597	GGT1
transeQTL04792	BnaA01G0006500ZS	chrA01	478589	481597	GGT1
transeQTL05102	BnaA01G0006500ZS	chrA01	478589	481597	GGT1
transeQTL07378	BnaA01G0006500ZS	chrA01	478589	481597	GGT1
transeQTL23146	BnaA01G0006500ZS	chrA01	478589	481597	GGT1
ciseQTL07891	BnaA01G0006600ZS	chrA01	484305	486689	AGT2
transeQTL00333	BnaA01G0006600ZS	chrA01	484305	486689	AGT2
transeQTL00567	BnaA01G0006600ZS	chrA01	484305	486689	AGT2
transeQTL00719	BnaA01G0006600ZS	chrA01	484305	486689	AGT2
transeQTL01996	BnaA01G0006600ZS	chrA01	484305	486689	AGT2
transeQTL02584	BnaA01G0006600ZS	chrA01	484305	486689	AGT2
transeQTL04230	BnaA01G0006600ZS	chrA01	484305	486689	AGT2
transeQTL05115	BnaA01G0006600ZS	chrA01	484305	486689	AGT2
transeQTL06033	BnaA01G0006600ZS	chrA01	484305	486689	AGT2
transeQTL08596	BnaA01G0006600ZS	chrA01	484305	486689	AGT2
transeQTL28975	BnaA01G0006600ZS	chrA01	484305	486689	AGT2
ciseQTL07891	BnaA01G0006800ZS	chrA01	490811	492841
transeQTL00042	BnaA01G0006800ZS	chrA01	490811	492841
transeQTL00718	BnaA01G0006800ZS	chrA01	490811	492841
transeQTL00820	BnaA01G0006800ZS	chrA01	490811	492841
transeQTL02057	BnaA01G0006800ZS	chrA01	490811	492841
transeQTL03413	BnaA01G0006800ZS	chrA01	490811	492841
transeQTL04230	BnaA01G0006800ZS	chrA01	490811	492841
transeQTL04638	BnaA01G0006800ZS	chrA01	490811	492841
transeQTL17192	BnaA01G0006800ZS	chrA01	490811	492841
transeQTL19763	BnaA01G0006800ZS	chrA01	490811	492841
transeQTL28975	BnaA01G0006800ZS	chrA01	490811	492841
ciseQTL00958	BnaA01G0006900ZS	chrA01	493407	495134	MIC60
ciseQTL01369	BnaA01G0006900ZS	chrA01	493407	495134	MIC60
transeQTL00099	BnaA01G0006900ZS	chrA01	493407	495134	MIC60
transeQTL01118	BnaA01G0006900ZS	chrA01	493407	495134	MIC60
transeQTL01216	BnaA01G0006900ZS	chrA01	493407	495134	MIC60
transeQTL02787	BnaA01G0006900ZS	chrA01	493407	495134	MIC60
transeQTL08715	BnaA01G0006900ZS	chrA01	493407	495134	MIC60
transeQTL18001	BnaA01G0006900ZS	chrA01	493407	495134	MIC60
transeQTL29280	BnaA01G0006900ZS	chrA01	493407	495134	MIC60
transeQTL40799	BnaA01G0006900ZS	chrA01	493407	495134	MIC60
ciseQTL05260	BnaA01G0007000ZS	chrA01	498100	498852
transeQTL00820	BnaA01G0007000ZS	chrA01	498100	498852
transeQTL04050	BnaA01G0007000ZS	chrA01	498100	498852
transeQTL00409	BnaA01G0007100ZS	chrA01	499880	501150	PnsL4
transeQTL00796	BnaA01G0007100ZS	chrA01	499880	501150	PnsL4
transeQTL03713	BnaA01G0007100ZS	chrA01	499880	501150	PnsL4
transeQTL05175	BnaA01G0007100ZS	chrA01	499880	501150	PnsL4
transeQTL05948	BnaA01G0007100ZS	chrA01	499880	501150	PnsL4
transeQTL10361	BnaA01G0007100ZS	chrA01	499880	501150	PnsL4
transeQTL12854	BnaA01G0007100ZS	chrA01	499880	501150	PnsL4
transeQTL22793	BnaA01G0007100ZS	chrA01	499880	501150	PnsL4
transeQTL23100	BnaA01G0007100ZS	chrA01	499880	501150	PnsL4
transeQTL24387	BnaA01G0007100ZS	chrA01	499880	501150	PnsL4
transeQTL26195	BnaA01G0007100ZS	chrA01	499880	501150	PnsL4
transeQTL03547	BnaA01G0007200ZS	chrA01	503223	504096
transeQTL05152	BnaA01G0007200ZS	chrA01	503223	504096
transeQTL07040	BnaA01G0007200ZS	chrA01	503223	504096
transeQTL08618	BnaA01G0007200ZS	chrA01	503223	504096
transeQTL09602	BnaA01G0007200ZS	chrA01	503223	504096
transeQTL11857	BnaA01G0007200ZS	chrA01	503223	504096
transeQTL13838	BnaA01G0007200ZS	chrA01	503223	504096
transeQTL14237	BnaA01G0007200ZS	chrA01	503223	504096
transeQTL14595	BnaA01G0007200ZS	chrA01	503223	504096
transeQTL23062	BnaA01G0007200ZS	chrA01	503223	504096
transeQTL25742	BnaA01G0007200ZS	chrA01	503223	504096
transeQTL00307	BnaA01G0007300ZS	chrA01	513897	515245	HCC2
transeQTL00341	BnaA01G0007300ZS	chrA01	513897	515245	HCC2
transeQTL00594	BnaA01G0007300ZS	chrA01	513897	515245	HCC2
transeQTL00846	BnaA01G0007300ZS	chrA01	513897	515245	HCC2
transeQTL01154	BnaA01G0007300ZS	chrA01	513897	515245	HCC2
transeQTL03505	BnaA01G0007300ZS	chrA01	513897	515245	HCC2
transeQTL04087	BnaA01G0007300ZS	chrA01	513897	515245	HCC2
transeQTL06249	BnaA01G0007300ZS	chrA01	513897	515245	HCC2
transeQTL06250	BnaA01G0007300ZS	chrA01	513897	515245	HCC2
transeQTL08170	BnaA01G0007300ZS	chrA01	513897	515245	HCC2
transeQTL10383	BnaA01G0007300ZS	chrA01	513897	515245	HCC2
transeQTL00198	BnaA01G0007500ZS	chrA01	522449	524849	TPPH
transeQTL00382	BnaA01G0007500ZS	chrA01	522449	524849	TPPH
transeQTL00524	BnaA01G0007500ZS	chrA01	522449	524849	TPPH
transeQTL00636	BnaA01G0007500ZS	chrA01	522449	524849	TPPH
transeQTL01901	BnaA01G0007500ZS	chrA01	522449	524849	TPPH
transeQTL02317	BnaA01G0007500ZS	chrA01	522449	524849	TPPH
transeQTL03421	BnaA01G0007500ZS	chrA01	522449	524849	TPPH
transeQTL03793	BnaA01G0007500ZS	chrA01	522449	524849	TPPH
transeQTL04449	BnaA01G0007500ZS	chrA01	522449	524849	TPPH
transeQTL14504	BnaA01G0007500ZS	chrA01	522449	524849	TPPH
transeQTL14537	BnaA01G0007500ZS	chrA01	522449	524849	TPPH
ciseQTL00958	BnaA01G0007600ZS	chrA01	539624	540754
ciseQTL01369	BnaA01G0007600ZS	chrA01	539624	540754
ciseQTL01999	BnaA01G0007600ZS	chrA01	539624	540754
ciseQTL02600	BnaA01G0007600ZS	chrA01	539624	540754
transeQTL03711	BnaA01G0007600ZS	chrA01	539624	540754
transeQTL14759	BnaA01G0007600ZS	chrA01	539624	540754
transeQTL00027	BnaA01G0007700ZS	chrA01	543952	546522
transeQTL00820	BnaA01G0007700ZS	chrA01	543952	546522
transeQTL01111	BnaA01G0007700ZS	chrA01	543952	546522
transeQTL02363	BnaA01G0007700ZS	chrA01	543952	546522
transeQTL02476	BnaA01G0007700ZS	chrA01	543952	546522
transeQTL13358	BnaA01G0007700ZS	chrA01	543952	546522
transeQTL00030	BnaA01G0007800ZS	chrA01	549545	550246
transeQTL00699	BnaA01G0007800ZS	chrA01	549545	550246
transeQTL01830	BnaA01G0007800ZS	chrA01	549545	550246
transeQTL03966	BnaA01G0007800ZS	chrA01	549545	550246
transeQTL03984	BnaA01G0007800ZS	chrA01	549545	550246
transeQTL07493	BnaA01G0007800ZS	chrA01	549545	550246
transeQTL10297	BnaA01G0007800ZS	chrA01	549545	550246
transeQTL15870	BnaA01G0007800ZS	chrA01	549545	550246
transeQTL16023	BnaA01G0007800ZS	chrA01	549545	550246
transeQTL16170	BnaA01G0007800ZS	chrA01	549545	550246
transeQTL31272	BnaA01G0007800ZS	chrA01	549545	550246
ciseQTL07891	BnaA01G0007900ZS	chrA01	551724	554566	MIPS1
transeQTL00042	BnaA01G0007900ZS	chrA01	551724	554566	MIPS1
transeQTL00172	BnaA01G0007900ZS	chrA01	551724	554566	MIPS1
transeQTL00719	BnaA01G0007900ZS	chrA01	551724	554566	MIPS1
transeQTL04230	BnaA01G0007900ZS	chrA01	551724	554566	MIPS1
transeQTL04638	BnaA01G0007900ZS	chrA01	551724	554566	MIPS1
transeQTL04821	BnaA01G0007900ZS	chrA01	551724	554566	MIPS1
transeQTL04901	BnaA01G0007900ZS	chrA01	551724	554566	MIPS1
transeQTL05115	BnaA01G0007900ZS	chrA01	551724	554566	MIPS1
transeQTL19763	BnaA01G0007900ZS	chrA01	551724	554566	MIPS1
transeQTL37271	BnaA01G0007900ZS	chrA01	551724	554566	MIPS1
ciseQTL00958	BnaA01G0008000ZS	chrA01	558897	561290
ciseQTL01999	BnaA01G0008000ZS	chrA01	558897	561290
ciseQTL04815	BnaA01G0008000ZS	chrA01	558897	561290
ciseQTL05260	BnaA01G0008000ZS	chrA01	558897	561290
ciseQTL05541	BnaA01G0008000ZS	chrA01	558897	561290
ciseQTL32659	BnaA01G0008000ZS	chrA01	558897	561290
transeQTL00233	BnaA01G0008000ZS	chrA01	558897	561290
transeQTL01376	BnaA01G0008000ZS	chrA01	558897	561290
transeQTL01907	BnaA01G0008000ZS	chrA01	558897	561290
transeQTL12334	BnaA01G0008000ZS	chrA01	558897	561290
ciseQTL00958	BnaA01G0008100ZS	chrA01	562744	564127
ciseQTL05260	BnaA01G0008100ZS	chrA01	562744	564127
ciseQTL05541	BnaA01G0008100ZS	chrA01	562744	564127
transeQTL00719	BnaA01G0008100ZS	chrA01	562744	564127
transeQTL00882	BnaA01G0008100ZS	chrA01	562744	564127
transeQTL01907	BnaA01G0008100ZS	chrA01	562744	564127
transeQTL03822	BnaA01G0008100ZS	chrA01	562744	564127
transeQTL09840	BnaA01G0008100ZS	chrA01	562744	564127
transeQTL34537	BnaA01G0008100ZS	chrA01	562744	564127
ciseQTL00958	BnaA01G0008200ZS	chrA01	565316	566909
ciseQTL02600	BnaA01G0008200ZS	chrA01	565316	566909
ciseQTL07891	BnaA01G0008200ZS	chrA01	565316	566909
transeQTL00042	BnaA01G0008200ZS	chrA01	565316	566909
transeQTL01058	BnaA01G0008200ZS	chrA01	565316	566909
transeQTL04230	BnaA01G0008200ZS	chrA01	565316	566909
transeQTL04279	BnaA01G0008200ZS	chrA01	565316	566909
transeQTL05051	BnaA01G0008200ZS	chrA01	565316	566909
transeQTL05115	BnaA01G0008200ZS	chrA01	565316	566909
transeQTL08596	BnaA01G0008200ZS	chrA01	565316	566909
transeQTL19763	BnaA01G0008200ZS	chrA01	565316	566909
transeQTL00019	BnaA01G0008300ZS	chrA01	567736	569269
transeQTL02064	BnaA01G0008300ZS	chrA01	567736	569269
transeQTL03626	BnaA01G0008300ZS	chrA01	567736	569269
transeQTL05412	BnaA01G0008300ZS	chrA01	567736	569269
transeQTL06237	BnaA01G0008300ZS	chrA01	567736	569269
transeQTL14759	BnaA01G0008300ZS	chrA01	567736	569269
transeQTL19050	BnaA01G0008300ZS	chrA01	567736	569269
transeQTL19708	BnaA01G0008300ZS	chrA01	567736	569269
transeQTL27253	BnaA01G0008300ZS	chrA01	567736	569269
transeQTL39081	BnaA01G0008300ZS	chrA01	567736	569269
transeQTL39436	BnaA01G0008300ZS	chrA01	567736	569269
ciseQTL07891	BnaA01G0008400ZS	chrA01	569931	570471
transeQTL00042	BnaA01G0008400ZS	chrA01	569931	570471
transeQTL00719	BnaA01G0008400ZS	chrA01	569931	570471
transeQTL01219	BnaA01G0008400ZS	chrA01	569931	570471
transeQTL04230	BnaA01G0008400ZS	chrA01	569931	570471
transeQTL04638	BnaA01G0008400ZS	chrA01	569931	570471
transeQTL05115	BnaA01G0008400ZS	chrA01	569931	570471
transeQTL12140	BnaA01G0008400ZS	chrA01	569931	570471
transeQTL12859	BnaA01G0008400ZS	chrA01	569931	570471
transeQTL19763	BnaA01G0008400ZS	chrA01	569931	570471
transeQTL28975	BnaA01G0008400ZS	chrA01	569931	570471
ciseQTL00958	BnaA01G0008500ZS	chrA01	574223	577026	UBP3
ciseQTL01369	BnaA01G0008500ZS	chrA01	574223	577026	UBP3
ciseQTL01999	BnaA01G0008500ZS	chrA01	574223	577026	UBP3
ciseQTL10482	BnaA01G0008500ZS	chrA01	574223	577026	UBP3
ciseQTL13933	BnaA01G0008500ZS	chrA01	574223	577026	UBP3
ciseQTL19718	BnaA01G0008500ZS	chrA01	574223	577026	UBP3
transeQTL00159	BnaA01G0008600ZS	chrA01	578173	579730	APK2
transeQTL00198	BnaA01G0008600ZS	chrA01	578173	579730	APK2
transeQTL00973	BnaA01G0008600ZS	chrA01	578173	579730	APK2
transeQTL02387	BnaA01G0008600ZS	chrA01	578173	579730	APK2
transeQTL02496	BnaA01G0008600ZS	chrA01	578173	579730	APK2
transeQTL03170	BnaA01G0008600ZS	chrA01	578173	579730	APK2
transeQTL03354	BnaA01G0008600ZS	chrA01	578173	579730	APK2
transeQTL03513	BnaA01G0008600ZS	chrA01	578173	579730	APK2
transeQTL07973	BnaA01G0008600ZS	chrA01	578173	579730	APK2
transeQTL09751	BnaA01G0008600ZS	chrA01	578173	579730	APK2
transeQTL25466	BnaA01G0008600ZS	chrA01	578173	579730	APK2
transeQTL01524	BnaA01G0008700ZS	chrA01	584777	586876	CYP79B2
transeQTL01604	BnaA01G0008700ZS	chrA01	584777	586876	CYP79B2
transeQTL01721	BnaA01G0008700ZS	chrA01	584777	586876	CYP79B2
transeQTL01833	BnaA01G0008700ZS	chrA01	584777	586876	CYP79B2
transeQTL02063	BnaA01G0008700ZS	chrA01	584777	586876	CYP79B2
transeQTL04927	BnaA01G0008700ZS	chrA01	584777	586876	CYP79B2
transeQTL10312	BnaA01G0008700ZS	chrA01	584777	586876	CYP79B2
transeQTL19968	BnaA01G0008700ZS	chrA01	584777	586876	CYP79B2
transeQTL33784	BnaA01G0008700ZS	chrA01	584777	586876	CYP79B2
ciseQTL01369	BnaA01G0008800ZS	chrA01	587270	589680
ciseQTL02600	BnaA01G0008800ZS	chrA01	587270	589680
ciseQTL05260	BnaA01G0008800ZS	chrA01	587270	589680
transeQTL00091	BnaA01G0008800ZS	chrA01	587270	589680
transeQTL00820	BnaA01G0008800ZS	chrA01	587270	589680
ciseQTL00958	BnaA01G0008900ZS	chrA01	591711	594089	DJA5
transeQTL00042	BnaA01G0008900ZS	chrA01	591711	594089	DJA5
transeQTL00719	BnaA01G0008900ZS	chrA01	591711	594089	DJA5
transeQTL00820	BnaA01G0008900ZS	chrA01	591711	594089	DJA5
transeQTL04230	BnaA01G0008900ZS	chrA01	591711	594089	DJA5
transeQTL05115	BnaA01G0008900ZS	chrA01	591711	594089	DJA5
transeQTL12859	BnaA01G0008900ZS	chrA01	591711	594089	DJA5
transeQTL19763	BnaA01G0008900ZS	chrA01	591711	594089	DJA5
ciseQTL07891	BnaA01G0009000ZS	chrA01	601292	603498	DHS1
transeQTL01058	BnaA01G0009000ZS	chrA01	601292	603498	DHS1
transeQTL01219	BnaA01G0009000ZS	chrA01	601292	603498	DHS1
transeQTL04230	BnaA01G0009000ZS	chrA01	601292	603498	DHS1
transeQTL04638	BnaA01G0009000ZS	chrA01	601292	603498	DHS1
transeQTL05115	BnaA01G0009000ZS	chrA01	601292	603498	DHS1
transeQTL08596	BnaA01G0009000ZS	chrA01	601292	603498	DHS1
transeQTL12140	BnaA01G0009000ZS	chrA01	601292	603498	DHS1
transeQTL19763	BnaA01G0009000ZS	chrA01	601292	603498	DHS1
transeQTL24185	BnaA01G0009000ZS	chrA01	601292	603498	DHS1
transeQTL25793	BnaA01G0009000ZS	chrA01	601292	603498	DHS1
ciseQTL00958	BnaA01G0009100ZS	chrA01	604948	605824	RABA4B
ciseQTL02600	BnaA01G0009100ZS	chrA01	604948	605824	RABA4B
ciseQTL06942	BnaA01G0009100ZS	chrA01	604948	605824	RABA4B
ciseQTL07891	BnaA01G0009100ZS	chrA01	604948	605824	RABA4B
transeQTL00042	BnaA01G0009100ZS	chrA01	604948	605824	RABA4B
transeQTL01058	BnaA01G0009100ZS	chrA01	604948	605824	RABA4B
transeQTL03413	BnaA01G0009100ZS	chrA01	604948	605824	RABA4B
transeQTL04230	BnaA01G0009100ZS	chrA01	604948	605824	RABA4B
transeQTL04638	BnaA01G0009100ZS	chrA01	604948	605824	RABA4B
transeQTL05115	BnaA01G0009100ZS	chrA01	604948	605824	RABA4B
transeQTL19763	BnaA01G0009100ZS	chrA01	604948	605824	RABA4B
ciseQTL02600	BnaA01G0009200ZS	chrA01	609967	613420	TRM4A
transeQTL00027	BnaA01G0009200ZS	chrA01	609967	613420	TRM4A
transeQTL00820	BnaA01G0009200ZS	chrA01	609967	613420	TRM4A
transeQTL02526	BnaA01G0009200ZS	chrA01	609967	613420	TRM4A
transeQTL03066	BnaA01G0009200ZS	chrA01	609967	613420	TRM4A
transeQTL03413	BnaA01G0009200ZS	chrA01	609967	613420	TRM4A
transeQTL07933	BnaA01G0009200ZS	chrA01	609967	613420	TRM4A
transeQTL15291	BnaA01G0009200ZS	chrA01	609967	613420	TRM4A
transeQTL19763	BnaA01G0009200ZS	chrA01	609967	613420	TRM4A
transeQTL24185	BnaA01G0009200ZS	chrA01	609967	613420	TRM4A
ciseQTL00958	BnaA01G0009300ZS	chrA01	614032	616497	SRK2F
ciseQTL01369	BnaA01G0009300ZS	chrA01	614032	616497	SRK2F
ciseQTL01999	BnaA01G0009300ZS	chrA01	614032	616497	SRK2F
ciseQTL02600	BnaA01G0009300ZS	chrA01	614032	616497	SRK2F
ciseQTL04815	BnaA01G0009300ZS	chrA01	614032	616497	SRK2F
ciseQTL27809	BnaA01G0009300ZS	chrA01	614032	616497	SRK2F
ciseQTL00958	BnaA01G0009400ZS	chrA01	618398	620162
ciseQTL01999	BnaA01G0009400ZS	chrA01	618398	620162
transeQTL00051	BnaA01G0009400ZS	chrA01	618398	620162
transeQTL00820	BnaA01G0009400ZS	chrA01	618398	620162
transeQTL01276	BnaA01G0009400ZS	chrA01	618398	620162
transeQTL01376	BnaA01G0009400ZS	chrA01	618398	620162
transeQTL05063	BnaA01G0009400ZS	chrA01	618398	620162
transeQTL14215	BnaA01G0009400ZS	chrA01	618398	620162
ciseQTL07891	BnaA01G0009500ZS	chrA01	622611	622887
transeQTL01058	BnaA01G0009500ZS	chrA01	622611	622887
transeQTL03603	BnaA01G0009500ZS	chrA01	622611	622887
transeQTL04230	BnaA01G0009500ZS	chrA01	622611	622887
transeQTL05051	BnaA01G0009500ZS	chrA01	622611	622887
transeQTL05115	BnaA01G0009500ZS	chrA01	622611	622887
transeQTL12140	BnaA01G0009500ZS	chrA01	622611	622887
transeQTL14373	BnaA01G0009500ZS	chrA01	622611	622887
transeQTL14944	BnaA01G0009500ZS	chrA01	622611	622887
transeQTL19763	BnaA01G0009500ZS	chrA01	622611	622887
transeQTL24185	BnaA01G0009500ZS	chrA01	622611	622887
ciseQTL00958	BnaA01G0009600ZS	chrA01	623182	623704
ciseQTL02600	BnaA01G0009600ZS	chrA01	623182	623704
ciseQTL07045	BnaA01G0009600ZS	chrA01	623182	623704
ciseQTL07891	BnaA01G0009600ZS	chrA01	623182	623704
transeQTL01118	BnaA01G0009600ZS	chrA01	623182	623704
transeQTL03226	BnaA01G0009600ZS	chrA01	623182	623704
transeQTL03413	BnaA01G0009600ZS	chrA01	623182	623704
transeQTL05051	BnaA01G0009600ZS	chrA01	623182	623704
transeQTL05115	BnaA01G0009600ZS	chrA01	623182	623704
transeQTL19763	BnaA01G0009600ZS	chrA01	623182	623704
ciseQTL00958	BnaA01G0009700ZS	chrA01	624268	627099
ciseQTL01369	BnaA01G0009700ZS	chrA01	624268	627099
ciseQTL07891	BnaA01G0009700ZS	chrA01	624268	627099
transeQTL00027	BnaA01G0009700ZS	chrA01	624268	627099
transeQTL00820	BnaA01G0009700ZS	chrA01	624268	627099
transeQTL01086	BnaA01G0009700ZS	chrA01	624268	627099
transeQTL02526	BnaA01G0009700ZS	chrA01	624268	627099
transeQTL05115	BnaA01G0009700ZS	chrA01	624268	627099
transeQTL00027	BnaA01G0009800ZS	chrA01	629957	631160
transeQTL01434	BnaA01G0009800ZS	chrA01	629957	631160
transeQTL01789	BnaA01G0009800ZS	chrA01	629957	631160
transeQTL01980	BnaA01G0009800ZS	chrA01	629957	631160
transeQTL02640	BnaA01G0009800ZS	chrA01	629957	631160
transeQTL04550	BnaA01G0009800ZS	chrA01	629957	631160
transeQTL14858	BnaA01G0009800ZS	chrA01	629957	631160
transeQTL17184	BnaA01G0009800ZS	chrA01	629957	631160
transeQTL17872	BnaA01G0009800ZS	chrA01	629957	631160
transeQTL19368	BnaA01G0009800ZS	chrA01	629957	631160
transeQTL00641	BnaA01G0009900ZS	chrA01	635897	637423	HB16
transeQTL00820	BnaA01G0009900ZS	chrA01	635897	637423	HB16
transeQTL01058	BnaA01G0009900ZS	chrA01	635897	637423	HB16
transeQTL03413	BnaA01G0009900ZS	chrA01	635897	637423	HB16
transeQTL04230	BnaA01G0009900ZS	chrA01	635897	637423	HB16
transeQTL05115	BnaA01G0009900ZS	chrA01	635897	637423	HB16
transeQTL08596	BnaA01G0009900ZS	chrA01	635897	637423	HB16
transeQTL09674	BnaA01G0009900ZS	chrA01	635897	637423	HB16
transeQTL24185	BnaA01G0009900ZS	chrA01	635897	637423	HB16
transeQTL32261	BnaA01G0009900ZS	chrA01	635897	637423	HB16
transeQTL00596	BnaA01G0010000ZS	chrA01	639795	640961	PICALM10a
transeQTL00872	BnaA01G0010000ZS	chrA01	639795	640961	PICALM10a
transeQTL01123	BnaA01G0010000ZS	chrA01	639795	640961	PICALM10a
transeQTL01522	BnaA01G0010000ZS	chrA01	639795	640961	PICALM10a
transeQTL02960	BnaA01G0010000ZS	chrA01	639795	640961	PICALM10a
transeQTL03054	BnaA01G0010000ZS	chrA01	639795	640961	PICALM10a
transeQTL06500	BnaA01G0010000ZS	chrA01	639795	640961	PICALM10a
transeQTL11199	BnaA01G0010000ZS	chrA01	639795	640961	PICALM10a
transeQTL12293	BnaA01G0010000ZS	chrA01	639795	640961	PICALM10a
transeQTL28855	BnaA01G0010000ZS	chrA01	639795	640961	PICALM10a
transeQTL29586	BnaA01G0010000ZS	chrA01	639795	640961	PICALM10a
transeQTL00200	BnaA01G0010100ZS	chrA01	641562	641994	AGP3
transeQTL00319	BnaA01G0010100ZS	chrA01	641562	641994	AGP3
transeQTL00341	BnaA01G0010100ZS	chrA01	641562	641994	AGP3
transeQTL00741	BnaA01G0010100ZS	chrA01	641562	641994	AGP3
transeQTL03435	BnaA01G0010100ZS	chrA01	641562	641994	AGP3
transeQTL07427	BnaA01G0010100ZS	chrA01	641562	641994	AGP3
transeQTL08039	BnaA01G0010100ZS	chrA01	641562	641994	AGP3
transeQTL09584	BnaA01G0010100ZS	chrA01	641562	641994	AGP3
transeQTL15049	BnaA01G0010100ZS	chrA01	641562	641994	AGP3
transeQTL15517	BnaA01G0010100ZS	chrA01	641562	641994	AGP3
transeQTL17862	BnaA01G0010100ZS	chrA01	641562	641994	AGP3
ciseQTL00958	BnaA01G0010200ZS	chrA01	646532	647093	CCI2
ciseQTL01369	BnaA01G0010200ZS	chrA01	646532	647093	CCI2
ciseQTL01999	BnaA01G0010200ZS	chrA01	646532	647093	CCI2
ciseQTL05541	BnaA01G0010200ZS	chrA01	646532	647093	CCI2
transeQTL00155	BnaA01G0010200ZS	chrA01	646532	647093	CCI2
transeQTL01575	BnaA01G0010200ZS	chrA01	646532	647093	CCI2
transeQTL08153	BnaA01G0010200ZS	chrA01	646532	647093	CCI2
ciseQTL07891	BnaA01G0010300ZS	chrA01	648344	651549
transeQTL00859	BnaA01G0010300ZS	chrA01	648344	651549
transeQTL01272	BnaA01G0010300ZS	chrA01	648344	651549
transeQTL01509	BnaA01G0010300ZS	chrA01	648344	651549
transeQTL03413	BnaA01G0010300ZS	chrA01	648344	651549
transeQTL05115	BnaA01G0010300ZS	chrA01	648344	651549
transeQTL08596	BnaA01G0010300ZS	chrA01	648344	651549
ciseQTL00958	BnaA01G0010400ZS	chrA01	651714	653287
ciseQTL06942	BnaA01G0010400ZS	chrA01	651714	653287
ciseQTL07891	BnaA01G0010400ZS	chrA01	651714	653287
transeQTL00458	BnaA01G0010400ZS	chrA01	651714	653287
transeQTL01058	BnaA01G0010400ZS	chrA01	651714	653287
transeQTL04230	BnaA01G0010400ZS	chrA01	651714	653287
transeQTL05115	BnaA01G0010400ZS	chrA01	651714	653287
transeQTL08596	BnaA01G0010400ZS	chrA01	651714	653287
transeQTL09674	BnaA01G0010400ZS	chrA01	651714	653287
transeQTL13424	BnaA01G0010400ZS	chrA01	651714	653287
transeQTL39709	BnaA01G0010400ZS	chrA01	651714	653287
ciseQTL00958	BnaA01G0010700ZS	chrA01	659386	660776
ciseQTL07891	BnaA01G0010700ZS	chrA01	659386	660776
ciseQTL17192	BnaA01G0010700ZS	chrA01	659386	660776
transeQTL00718	BnaA01G0010700ZS	chrA01	659386	660776
transeQTL00859	BnaA01G0010700ZS	chrA01	659386	660776
transeQTL03413	BnaA01G0010700ZS	chrA01	659386	660776
transeQTL03549	BnaA01G0010700ZS	chrA01	659386	660776
transeQTL05051	BnaA01G0010700ZS	chrA01	659386	660776
transeQTL05115	BnaA01G0010700ZS	chrA01	659386	660776
transeQTL00172	BnaA01G0010800ZS	chrA01	661734	662463	DOF4.7
transeQTL01721	BnaA01G0010800ZS	chrA01	661734	662463	DOF4.7
transeQTL15026	BnaA01G0010800ZS	chrA01	661734	662463	DOF4.7
transeQTL01336	BnaA01G0010900ZS	chrA01	666176	667662	ELI3-1
transeQTL02399	BnaA01G0010900ZS	chrA01	666176	667662	ELI3-1
transeQTL04242	BnaA01G0010900ZS	chrA01	666176	667662	ELI3-1
transeQTL07149	BnaA01G0010900ZS	chrA01	666176	667662	ELI3-1
transeQTL08392	BnaA01G0010900ZS	chrA01	666176	667662	ELI3-1
transeQTL09742	BnaA01G0010900ZS	chrA01	666176	667662	ELI3-1
transeQTL12077	BnaA01G0010900ZS	chrA01	666176	667662	ELI3-1
transeQTL14858	BnaA01G0010900ZS	chrA01	666176	667662	ELI3-1
transeQTL24612	BnaA01G0010900ZS	chrA01	666176	667662	ELI3-1
transeQTL27540	BnaA01G0010900ZS	chrA01	666176	667662	ELI3-1
transeQTL29383	BnaA01G0010900ZS	chrA01	666176	667662	ELI3-1
transeQTL00027	BnaA01G0011100ZS	chrA01	682871	685844	STM
transeQTL00820	BnaA01G0011100ZS	chrA01	682871	685844	STM
transeQTL01058	BnaA01G0011100ZS	chrA01	682871	685844	STM
transeQTL02022	BnaA01G0011100ZS	chrA01	682871	685844	STM
transeQTL02068	BnaA01G0011100ZS	chrA01	682871	685844	STM
transeQTL05051	BnaA01G0011100ZS	chrA01	682871	685844	STM
transeQTL09674	BnaA01G0011100ZS	chrA01	682871	685844	STM
ciseQTL02600	BnaA01G0011200ZS	chrA01	686243	688012
ciseQTL07891	BnaA01G0011200ZS	chrA01	686243	688012
transeQTL00820	BnaA01G0011200ZS	chrA01	686243	688012
transeQTL03226	BnaA01G0011200ZS	chrA01	686243	688012
transeQTL03413	BnaA01G0011200ZS	chrA01	686243	688012
transeQTL05051	BnaA01G0011200ZS	chrA01	686243	688012
transeQTL05115	BnaA01G0011200ZS	chrA01	686243	688012
transeQTL08596	BnaA01G0011200ZS	chrA01	686243	688012
transeQTL13424	BnaA01G0011200ZS	chrA01	686243	688012
ciseQTL05260	BnaA01G0011300ZS	chrA01	688148	690814	mtHsc70-1
ciseQTL07891	BnaA01G0011300ZS	chrA01	688148	690814	mtHsc70-1
transeQTL00333	BnaA01G0011300ZS	chrA01	688148	690814	mtHsc70-1
transeQTL05115	BnaA01G0011300ZS	chrA01	688148	690814	mtHsc70-1
transeQTL19763	BnaA01G0011300ZS	chrA01	688148	690814	mtHsc70-1
transeQTL24185	BnaA01G0011300ZS	chrA01	688148	690814	mtHsc70-1
ciseQTL07891	BnaA01G0011400ZS	chrA01	690839	692335
transeQTL00641	BnaA01G0011400ZS	chrA01	690839	692335
transeQTL01058	BnaA01G0011400ZS	chrA01	690839	692335
transeQTL04230	BnaA01G0011400ZS	chrA01	690839	692335
transeQTL05115	BnaA01G0011400ZS	chrA01	690839	692335
transeQTL08596	BnaA01G0011400ZS	chrA01	690839	692335
transeQTL09674	BnaA01G0011400ZS	chrA01	690839	692335
transeQTL12140	BnaA01G0011400ZS	chrA01	690839	692335
transeQTL14373	BnaA01G0011400ZS	chrA01	690839	692335
transeQTL19763	BnaA01G0011400ZS	chrA01	690839	692335
transeQTL24185	BnaA01G0011400ZS	chrA01	690839	692335
ciseQTL02600	BnaA01G0011500ZS	chrA01	696055	699465	PEPCK
ciseQTL07891	BnaA01G0011500ZS	chrA01	696055	699465	PEPCK
transeQTL00229	BnaA01G0011500ZS	chrA01	696055	699465	PEPCK
transeQTL00409	BnaA01G0011500ZS	chrA01	696055	699465	PEPCK
transeQTL04638	BnaA01G0011500ZS	chrA01	696055	699465	PEPCK
transeQTL05546	BnaA01G0011500ZS	chrA01	696055	699465	PEPCK
transeQTL05844	BnaA01G0011500ZS	chrA01	696055	699465	PEPCK
transeQTL06256	BnaA01G0011500ZS	chrA01	696055	699465	PEPCK
transeQTL08596	BnaA01G0011500ZS	chrA01	696055	699465	PEPCK
transeQTL14373	BnaA01G0011500ZS	chrA01	696055	699465	PEPCK
transeQTL24185	BnaA01G0011500ZS	chrA01	696055	699465	PEPCK
transeQTL00027	BnaA01G0011600ZS	chrA01	700404	701785
transeQTL00185	BnaA01G0011600ZS	chrA01	700404	701785
transeQTL00605	BnaA01G0011600ZS	chrA01	700404	701785
transeQTL00718	BnaA01G0011600ZS	chrA01	700404	701785
transeQTL00859	BnaA01G0011600ZS	chrA01	700404	701785
transeQTL01368	BnaA01G0011600ZS	chrA01	700404	701785
transeQTL01721	BnaA01G0011600ZS	chrA01	700404	701785
transeQTL03463	BnaA01G0011600ZS	chrA01	700404	701785
transeQTL08567	BnaA01G0011600ZS	chrA01	700404	701785
transeQTL11621	BnaA01G0011600ZS	chrA01	700404	701785
transeQTL21084	BnaA01G0011600ZS	chrA01	700404	701785
transeQTL00341	BnaA01G0012000ZS	chrA01	722941	723469	AtEPFL2
transeQTL04671	BnaA01G0012000ZS	chrA01	722941	723469	AtEPFL2
transeQTL12115	BnaA01G0012000ZS	chrA01	722941	723469	AtEPFL2
transeQTL25435	BnaA01G0012000ZS	chrA01	722941	723469	AtEPFL2
transeQTL40371	BnaA01G0012000ZS	chrA01	722941	723469	AtEPFL2
transeQTL41267	BnaA01G0012000ZS	chrA01	722941	723469	AtEPFL2
transeQTL00710	BnaA01G0012100ZS	chrA01	728596	728959	CPK28
transeQTL01945	BnaA01G0012100ZS	chrA01	728596	728959	CPK28
transeQTL02265	BnaA01G0012100ZS	chrA01	728596	728959	CPK28
transeQTL02452	BnaA01G0012100ZS	chrA01	728596	728959	CPK28
transeQTL03439	BnaA01G0012100ZS	chrA01	728596	728959	CPK28
transeQTL06845	BnaA01G0012100ZS	chrA01	728596	728959	CPK28
transeQTL06875	BnaA01G0012100ZS	chrA01	728596	728959	CPK28
ciseQTL00958	BnaA01G0012200ZS	chrA01	739510	740544	HAT22
ciseQTL04638	BnaA01G0012200ZS	chrA01	739510	740544	HAT22
ciseQTL05260	BnaA01G0012200ZS	chrA01	739510	740544	HAT22
ciseQTL07891	BnaA01G0012200ZS	chrA01	739510	740544	HAT22
transeQTL01153	BnaA01G0012200ZS	chrA01	739510	740544	HAT22
transeQTL01401	BnaA01G0012200ZS	chrA01	739510	740544	HAT22
transeQTL05115	BnaA01G0012200ZS	chrA01	739510	740544	HAT22
transeQTL08578	BnaA01G0012200ZS	chrA01	739510	740544	HAT22
transeQTL17243	BnaA01G0012200ZS	chrA01	739510	740544	HAT22
transeQTL00651	BnaA01G0012400ZS	chrA01	763690	765454	ACS8
transeQTL01430	BnaA01G0012400ZS	chrA01	763690	765454	ACS8
transeQTL01577	BnaA01G0012400ZS	chrA01	763690	765454	ACS8
transeQTL03648	BnaA01G0012400ZS	chrA01	763690	765454	ACS8
transeQTL05712	BnaA01G0012400ZS	chrA01	763690	765454	ACS8
transeQTL05880	BnaA01G0012400ZS	chrA01	763690	765454	ACS8
transeQTL07483	BnaA01G0012400ZS	chrA01	763690	765454	ACS8
transeQTL11985	BnaA01G0012400ZS	chrA01	763690	765454	ACS8
transeQTL14867	BnaA01G0012400ZS	chrA01	763690	765454	ACS8
transeQTL26489	BnaA01G0012400ZS	chrA01	763690	765454	ACS8
transeQTL30648	BnaA01G0012400ZS	chrA01	763690	765454	ACS8
transeQTL00820	BnaA01G0012500ZS	chrA01	774088	776366	SQE3
transeQTL02424	BnaA01G0012500ZS	chrA01	774088	776366	SQE3
transeQTL02752	BnaA01G0012500ZS	chrA01	774088	776366	SQE3
transeQTL03495	BnaA01G0012500ZS	chrA01	774088	776366	SQE3
transeQTL06067	BnaA01G0012500ZS	chrA01	774088	776366	SQE3
transeQTL06516	BnaA01G0012500ZS	chrA01	774088	776366	SQE3
transeQTL10692	BnaA01G0012500ZS	chrA01	774088	776366	SQE3
transeQTL14727	BnaA01G0012500ZS	chrA01	774088	776366	SQE3
transeQTL19676	BnaA01G0012500ZS	chrA01	774088	776366	SQE3
transeQTL26055	BnaA01G0012500ZS	chrA01	774088	776366	SQE3
transeQTL00491	BnaA01G0012600ZS	chrA01	779300	781698	DRG
transeQTL00773	BnaA01G0012600ZS	chrA01	779300	781698	DRG
transeQTL01176	BnaA01G0012600ZS	chrA01	779300	781698	DRG
transeQTL01224	BnaA01G0012600ZS	chrA01	779300	781698	DRG
transeQTL01612	BnaA01G0012600ZS	chrA01	779300	781698	DRG
transeQTL01721	BnaA01G0012600ZS	chrA01	779300	781698	DRG
transeQTL01794	BnaA01G0012600ZS	chrA01	779300	781698	DRG
transeQTL02731	BnaA01G0012600ZS	chrA01	779300	781698	DRG
transeQTL02978	BnaA01G0012600ZS	chrA01	779300	781698	DRG
transeQTL08275	BnaA01G0012600ZS	chrA01	779300	781698	DRG
transeQTL23900	BnaA01G0012600ZS	chrA01	779300	781698	DRG
transeQTL00098	BnaA01G0012700ZS	chrA01	797448	799183	GRF2
transeQTL00256	BnaA01G0012700ZS	chrA01	797448	799183	GRF2
transeQTL01500	BnaA01G0012700ZS	chrA01	797448	799183	GRF2
transeQTL02363	BnaA01G0012700ZS	chrA01	797448	799183	GRF2
transeQTL02731	BnaA01G0012700ZS	chrA01	797448	799183	GRF2
transeQTL04792	BnaA01G0012700ZS	chrA01	797448	799183	GRF2
transeQTL05102	BnaA01G0012700ZS	chrA01	797448	799183	GRF2
ciseQTL00958	BnaA01G0012800ZS	chrA01	800056	800797	bZIP7
ciseQTL00392	BnaA01G0012900ZS	chrA01	804710	806365	HHP4
ciseQTL00958	BnaA01G0012900ZS	chrA01	804710	806365	HHP4
ciseQTL29097	BnaA01G0012900ZS	chrA01	804710	806365	HHP4
transeQTL00567	BnaA01G0012900ZS	chrA01	804710	806365	HHP4
transeQTL05757	BnaA01G0012900ZS	chrA01	804710	806365	HHP4
transeQTL08596	BnaA01G0012900ZS	chrA01	804710	806365	HHP4
transeQTL09155	BnaA01G0012900ZS	chrA01	804710	806365	HHP4
transeQTL09719	BnaA01G0012900ZS	chrA01	804710	806365	HHP4
transeQTL00820	BnaA01G0013000ZS	chrA01	807910	810604	NAGS2
transeQTL05051	BnaA01G0013000ZS	chrA01	807910	810604	NAGS2
transeQTL00027	BnaA01G0013100ZS	chrA01	812191	814321	SHR
transeQTL00531	BnaA01G0013100ZS	chrA01	812191	814321	SHR
transeQTL00718	BnaA01G0013100ZS	chrA01	812191	814321	SHR
transeQTL01275	BnaA01G0013100ZS	chrA01	812191	814321	SHR
transeQTL01746	BnaA01G0013100ZS	chrA01	812191	814321	SHR
transeQTL02115	BnaA01G0013100ZS	chrA01	812191	814321	SHR
transeQTL03013	BnaA01G0013100ZS	chrA01	812191	814321	SHR
transeQTL09183	BnaA01G0013100ZS	chrA01	812191	814321	SHR
transeQTL17237	BnaA01G0013100ZS	chrA01	812191	814321	SHR
transeQTL28819	BnaA01G0013100ZS	chrA01	812191	814321	SHR
transeQTL34963	BnaA01G0013100ZS	chrA01	812191	814321	SHR
transeQTL00711	BnaA01G0013200ZS	chrA01	820220	821632	BT5
transeQTL01017	BnaA01G0013200ZS	chrA01	820220	821632	BT5
transeQTL01545	BnaA01G0013200ZS	chrA01	820220	821632	BT5
transeQTL02302	BnaA01G0013200ZS	chrA01	820220	821632	BT5
transeQTL02492	BnaA01G0013200ZS	chrA01	820220	821632	BT5
transeQTL03705	BnaA01G0013200ZS	chrA01	820220	821632	BT5
transeQTL05217	BnaA01G0013200ZS	chrA01	820220	821632	BT5
transeQTL16846	BnaA01G0013200ZS	chrA01	820220	821632	BT5
transeQTL22304	BnaA01G0013200ZS	chrA01	820220	821632	BT5
transeQTL24744	BnaA01G0013200ZS	chrA01	820220	821632	BT5
transeQTL00519	BnaA01G0013300ZS	chrA01	825240	826849	UNS2
transeQTL01048	BnaA01G0013300ZS	chrA01	825240	826849	UNS2
transeQTL01348	BnaA01G0013300ZS	chrA01	825240	826849	UNS2
transeQTL02103	BnaA01G0013300ZS	chrA01	825240	826849	UNS2
transeQTL02265	BnaA01G0013300ZS	chrA01	825240	826849	UNS2
transeQTL08788	BnaA01G0013300ZS	chrA01	825240	826849	UNS2
transeQTL09267	BnaA01G0013300ZS	chrA01	825240	826849	UNS2
transeQTL10857	BnaA01G0013300ZS	chrA01	825240	826849	UNS2
transeQTL13004	BnaA01G0013300ZS	chrA01	825240	826849	UNS2
transeQTL15075	BnaA01G0013300ZS	chrA01	825240	826849	UNS2
ciseQTL00958	BnaA01G0013400ZS	chrA01	835203	837538
transeQTL00567	BnaA01G0013400ZS	chrA01	835203	837538
ciseQTL00958	BnaA01G0013500ZS	chrA01	837985	840036
ciseQTL01369	BnaA01G0013500ZS	chrA01	837985	840036
ciseQTL04815	BnaA01G0013500ZS	chrA01	837985	840036
ciseQTL06557	BnaA01G0013500ZS	chrA01	837985	840036
ciseQTL08306	BnaA01G0013500ZS	chrA01	837985	840036
transeQTL00072	BnaA01G0013500ZS	chrA01	837985	840036
transeQTL00567	BnaA01G0013500ZS	chrA01	837985	840036
transeQTL01063	BnaA01G0013500ZS	chrA01	837985	840036
transeQTL08483	BnaA01G0013500ZS	chrA01	837985	840036
transeQTL08596	BnaA01G0013500ZS	chrA01	837985	840036
transeQTL10996	BnaA01G0013500ZS	chrA01	837985	840036
ciseQTL03300	BnaA01G0013600ZS	chrA01	850412	851959
ciseQTL05260	BnaA01G0013600ZS	chrA01	850412	851959
ciseQTL06940	BnaA01G0013600ZS	chrA01	850412	851959
ciseQTL06942	BnaA01G0013600ZS	chrA01	850412	851959
ciseQTL19184	BnaA01G0013600ZS	chrA01	850412	851959
ciseQTL19337	BnaA01G0013600ZS	chrA01	850412	851959
transeQTL00128	BnaA01G0013600ZS	chrA01	850412	851959
transeQTL02055	BnaA01G0013600ZS	chrA01	850412	851959
transeQTL02878	BnaA01G0013600ZS	chrA01	850412	851959
transeQTL09649	BnaA01G0013600ZS	chrA01	850412	851959
transeQTL00027	BnaA01G0013700ZS	chrA01	855546	857857
transeQTL00229	BnaA01G0013700ZS	chrA01	855546	857857
transeQTL00820	BnaA01G0013700ZS	chrA01	855546	857857
transeQTL01631	BnaA01G0013700ZS	chrA01	855546	857857
transeQTL05051	BnaA01G0013700ZS	chrA01	855546	857857
transeQTL08596	BnaA01G0013700ZS	chrA01	855546	857857
transeQTL00037	BnaA01G0013800ZS	chrA01	859820	860435	CYCB1;1
transeQTL00533	BnaA01G0013800ZS	chrA01	859820	860435	CYCB1;1
transeQTL00699	BnaA01G0013800ZS	chrA01	859820	860435	CYCB1;1
transeQTL02273	BnaA01G0013800ZS	chrA01	859820	860435	CYCB1;1
transeQTL05051	BnaA01G0013800ZS	chrA01	859820	860435	CYCB1;1
ciseQTL00958	BnaA01G0014000ZS	chrA01	864789	871396	SRFR1
ciseQTL01369	BnaA01G0014000ZS	chrA01	864789	871396	SRFR1
transeQTL00073	BnaA01G0014000ZS	chrA01	864789	871396	SRFR1
transeQTL02584	BnaA01G0014000ZS	chrA01	864789	871396	SRFR1
transeQTL03549	BnaA01G0014000ZS	chrA01	864789	871396	SRFR1
ciseQTL03300	BnaA01G0014100ZS	chrA01	872956	873634	ATAGP18
ciseQTL06942	BnaA01G0014100ZS	chrA01	872956	873634	ATAGP18
ciseQTL08306	BnaA01G0014100ZS	chrA01	872956	873634	ATAGP18
transeQTL01104	BnaA01G0014100ZS	chrA01	872956	873634	ATAGP18
transeQTL08523	BnaA01G0014100ZS	chrA01	872956	873634	ATAGP18
transeQTL01000	BnaA01G0014200ZS	chrA01	875985	880757
transeQTL02363	BnaA01G0014200ZS	chrA01	875985	880757
transeQTL29217	BnaA01G0014200ZS	chrA01	875985	880757
ciseQTL00958	BnaA01G0014300ZS	chrA01	885084	885850
ciseQTL01369	BnaA01G0014300ZS	chrA01	885084	885850
ciseQTL06144	BnaA01G0014300ZS	chrA01	885084	885850
ciseQTL08306	BnaA01G0014300ZS	chrA01	885084	885850
ciseQTL14922	BnaA01G0014300ZS	chrA01	885084	885850
transeQTL02057	BnaA01G0014300ZS	chrA01	885084	885850
ciseQTL00958	BnaA01G0014400ZS	chrA01	886368	887739
ciseQTL01369	BnaA01G0014400ZS	chrA01	886368	887739
ciseQTL01999	BnaA01G0014400ZS	chrA01	886368	887739
ciseQTL06557	BnaA01G0014400ZS	chrA01	886368	887739
ciseQTL08306	BnaA01G0014400ZS	chrA01	886368	887739
ciseQTL10091	BnaA01G0014400ZS	chrA01	886368	887739
transeQTL02057	BnaA01G0014400ZS	chrA01	886368	887739
transeQTL35028	BnaA01G0014400ZS	chrA01	886368	887739
ciseQTL00958	BnaA01G0014600ZS	chrA01	892752	894798	CYP91A2
transeQTL00324	BnaA01G0014600ZS	chrA01	892752	894798	CYP91A2
transeQTL00508	BnaA01G0014600ZS	chrA01	892752	894798	CYP91A2
transeQTL00718	BnaA01G0014600ZS	chrA01	892752	894798	CYP91A2
transeQTL03086	BnaA01G0014600ZS	chrA01	892752	894798	CYP91A2
transeQTL06052	BnaA01G0014600ZS	chrA01	892752	894798	CYP91A2
transeQTL09702	BnaA01G0014600ZS	chrA01	892752	894798	CYP91A2
transeQTL00173	BnaA01G0014700ZS	chrA01	896507	898637	CYP91A2
transeQTL00305	BnaA01G0014700ZS	chrA01	896507	898637	CYP91A2
transeQTL00666	BnaA01G0014700ZS	chrA01	896507	898637	CYP91A2
transeQTL00840	BnaA01G0014700ZS	chrA01	896507	898637	CYP91A2
transeQTL02042	BnaA01G0014700ZS	chrA01	896507	898637	CYP91A2
transeQTL02578	BnaA01G0014700ZS	chrA01	896507	898637	CYP91A2
transeQTL03643	BnaA01G0014700ZS	chrA01	896507	898637	CYP91A2
transeQTL14867	BnaA01G0014700ZS	chrA01	896507	898637	CYP91A2
transeQTL16494	BnaA01G0014700ZS	chrA01	896507	898637	CYP91A2
transeQTL21735	BnaA01G0014700ZS	chrA01	896507	898637	CYP91A2
transeQTL24717	BnaA01G0014700ZS	chrA01	896507	898637	CYP91A2
ciseQTL35022	BnaA01G0014800ZS	chrA01	901650	915708
transeQTL00243	BnaA01G0014800ZS	chrA01	901650	915708
transeQTL00883	BnaA01G0014800ZS	chrA01	901650	915708
transeQTL01285	BnaA01G0014800ZS	chrA01	901650	915708
transeQTL02309	BnaA01G0014800ZS	chrA01	901650	915708
transeQTL04675	BnaA01G0014800ZS	chrA01	901650	915708
transeQTL06490	BnaA01G0014800ZS	chrA01	901650	915708
transeQTL09365	BnaA01G0014800ZS	chrA01	901650	915708
transeQTL15477	BnaA01G0014800ZS	chrA01	901650	915708
transeQTL24170	BnaA01G0014800ZS	chrA01	901650	915708
transeQTL25941	BnaA01G0014800ZS	chrA01	901650	915708
transeQTL01350	BnaA01G0014900ZS	chrA01	919079	920831	CYP81F4
transeQTL02207	BnaA01G0014900ZS	chrA01	919079	920831	CYP81F4
transeQTL02223	BnaA01G0014900ZS	chrA01	919079	920831	CYP81F4
transeQTL03046	BnaA01G0014900ZS	chrA01	919079	920831	CYP81F4
transeQTL12918	BnaA01G0014900ZS	chrA01	919079	920831	CYP81F4
transeQTL14616	BnaA01G0014900ZS	chrA01	919079	920831	CYP81F4
transeQTL15679	BnaA01G0014900ZS	chrA01	919079	920831	CYP81F4
transeQTL23025	BnaA01G0014900ZS	chrA01	919079	920831	CYP81F4
transeQTL29546	BnaA01G0014900ZS	chrA01	919079	920831	CYP81F4
transeQTL35276	BnaA01G0014900ZS	chrA01	919079	920831	CYP81F4
transeQTL36131	BnaA01G0014900ZS	chrA01	919079	920831	CYP81F4
ciseQTL00958	BnaA01G0015000ZS	chrA01	926618	928706	CYP81F3
ciseQTL01999	BnaA01G0015000ZS	chrA01	926618	928706	CYP81F3
ciseQTL02600	BnaA01G0015000ZS	chrA01	926618	928706	CYP81F3
ciseQTL05541	BnaA01G0015000ZS	chrA01	926618	928706	CYP81F3
transeQTL01176	BnaA01G0015000ZS	chrA01	926618	928706	CYP81F3
transeQTL03010	BnaA01G0015000ZS	chrA01	926618	928706	CYP81F3
transeQTL08552	BnaA01G0015000ZS	chrA01	926618	928706	CYP81F3
transeQTL19041	BnaA01G0015000ZS	chrA01	926618	928706	CYP81F3
transeQTL00178	BnaA01G0015100ZS	chrA01	937915	940323	YDK1
transeQTL00676	BnaA01G0015100ZS	chrA01	937915	940323	YDK1
transeQTL01243	BnaA01G0015100ZS	chrA01	937915	940323	YDK1
transeQTL01737	BnaA01G0015100ZS	chrA01	937915	940323	YDK1
transeQTL05558	BnaA01G0015100ZS	chrA01	937915	940323	YDK1
transeQTL14867	BnaA01G0015100ZS	chrA01	937915	940323	YDK1
transeQTL01157	BnaA01G0015200ZS	chrA01	950801	952803
transeQTL01243	BnaA01G0015200ZS	chrA01	950801	952803
transeQTL02184	BnaA01G0015200ZS	chrA01	950801	952803
transeQTL03630	BnaA01G0015200ZS	chrA01	950801	952803
transeQTL04071	BnaA01G0015200ZS	chrA01	950801	952803
transeQTL12266	BnaA01G0015200ZS	chrA01	950801	952803
transeQTL14037	BnaA01G0015200ZS	chrA01	950801	952803
transeQTL22452	BnaA01G0015200ZS	chrA01	950801	952803
transeQTL28005	BnaA01G0015200ZS	chrA01	950801	952803
transeQTL32132	BnaA01G0015200ZS	chrA01	950801	952803
transeQTL36497	BnaA01G0015200ZS	chrA01	950801	952803
ciseQTL00958	BnaA01G0015300ZS	chrA01	954359	957699	CYP81D4
ciseQTL01369	BnaA01G0015300ZS	chrA01	954359	957699	CYP81D4
transeQTL00533	BnaA01G0015300ZS	chrA01	954359	957699	CYP81D4
transeQTL02731	BnaA01G0015300ZS	chrA01	954359	957699	CYP81D4
transeQTL02933	BnaA01G0015300ZS	chrA01	954359	957699	CYP81D4
transeQTL03094	BnaA01G0015300ZS	chrA01	954359	957699	CYP81D4
transeQTL05102	BnaA01G0015300ZS	chrA01	954359	957699	CYP81D4
transeQTL07378	BnaA01G0015300ZS	chrA01	954359	957699	CYP81D4
transeQTL11442	BnaA01G0015300ZS	chrA01	954359	957699	CYP81D4
transeQTL15093	BnaA01G0015300ZS	chrA01	954359	957699	CYP81D4
transeQTL22860	BnaA01G0015300ZS	chrA01	954359	957699	CYP81D4
ciseQTL00958	BnaA01G0015400ZS	chrA01	960961	962528	CYP81H1
ciseQTL01369	BnaA01G0015400ZS	chrA01	960961	962528	CYP81H1
ciseQTL01974	BnaA01G0015400ZS	chrA01	960961	962528	CYP81H1
ciseQTL01999	BnaA01G0015400ZS	chrA01	960961	962528	CYP81H1
ciseQTL20904	BnaA01G0015400ZS	chrA01	960961	962528	CYP81H1
ciseQTL27053	BnaA01G0015400ZS	chrA01	960961	962528	CYP81H1
transeQTL01736	BnaA01G0015400ZS	chrA01	960961	962528	CYP81H1
transeQTL02756	BnaA01G0015400ZS	chrA01	960961	962528	CYP81H1
transeQTL07081	BnaA01G0015400ZS	chrA01	960961	962528	CYP81H1
transeQTL09719	BnaA01G0015400ZS	chrA01	960961	962528	CYP81H1
ciseQTL00958	BnaA01G0015500ZS	chrA01	962903	963546	CYP81H1
ciseQTL01369	BnaA01G0015500ZS	chrA01	962903	963546	CYP81H1
ciseQTL01999	BnaA01G0015500ZS	chrA01	962903	963546	CYP81H1
ciseQTL06326	BnaA01G0015500ZS	chrA01	962903	963546	CYP81H1
ciseQTL20904	BnaA01G0015500ZS	chrA01	962903	963546	CYP81H1
ciseQTL27053	BnaA01G0015500ZS	chrA01	962903	963546	CYP81H1
transeQTL00901	BnaA01G0015500ZS	chrA01	962903	963546	CYP81H1
transeQTL01736	BnaA01G0015500ZS	chrA01	962903	963546	CYP81H1
transeQTL02756	BnaA01G0015500ZS	chrA01	962903	963546	CYP81H1
transeQTL09719	BnaA01G0015500ZS	chrA01	962903	963546	CYP81H1
ciseQTL00958	BnaA01G0015600ZS	chrA01	963998	964723	MEE59
ciseQTL01369	BnaA01G0015600ZS	chrA01	963998	964723	MEE59
ciseQTL04815	BnaA01G0015600ZS	chrA01	963998	964723	MEE59
ciseQTL06942	BnaA01G0015600ZS	chrA01	963998	964723	MEE59
ciseQTL29097	BnaA01G0015600ZS	chrA01	963998	964723	MEE59
transeQTL05115	BnaA01G0015600ZS	chrA01	963998	964723	MEE59
transeQTL08596	BnaA01G0015600ZS	chrA01	963998	964723	MEE59
transeQTL14373	BnaA01G0015600ZS	chrA01	963998	964723	MEE59
transeQTL17243	BnaA01G0015600ZS	chrA01	963998	964723	MEE59
transeQTL22320	BnaA01G0015600ZS	chrA01	963998	964723	MEE59
transeQTL26121	BnaA01G0015600ZS	chrA01	963998	964723	MEE59
transeQTL00041	BnaA01G0015700ZS	chrA01	965622	965886	TOLS2
transeQTL00291	BnaA01G0015700ZS	chrA01	965622	965886	TOLS2
transeQTL00407	BnaA01G0015700ZS	chrA01	965622	965886	TOLS2
transeQTL01868	BnaA01G0015700ZS	chrA01	965622	965886	TOLS2
transeQTL02293	BnaA01G0015700ZS	chrA01	965622	965886	TOLS2
transeQTL02819	BnaA01G0015700ZS	chrA01	965622	965886	TOLS2
transeQTL04225	BnaA01G0015700ZS	chrA01	965622	965886	TOLS2
transeQTL04849	BnaA01G0015700ZS	chrA01	965622	965886	TOLS2
transeQTL05394	BnaA01G0015700ZS	chrA01	965622	965886	TOLS2
transeQTL07368	BnaA01G0015700ZS	chrA01	965622	965886	TOLS2
transeQTL18136	BnaA01G0015700ZS	chrA01	965622	965886	TOLS2
transeQTL00266	BnaA01G0015800ZS	chrA01	969544	969802
transeQTL00741	BnaA01G0015800ZS	chrA01	969544	969802
transeQTL00975	BnaA01G0015800ZS	chrA01	969544	969802
transeQTL01149	BnaA01G0015800ZS	chrA01	969544	969802
transeQTL01288	BnaA01G0015800ZS	chrA01	969544	969802
transeQTL01577	BnaA01G0015800ZS	chrA01	969544	969802
transeQTL02026	BnaA01G0015800ZS	chrA01	969544	969802
transeQTL03749	BnaA01G0015800ZS	chrA01	969544	969802
transeQTL04405	BnaA01G0015800ZS	chrA01	969544	969802
transeQTL07474	BnaA01G0015800ZS	chrA01	969544	969802
transeQTL11940	BnaA01G0015800ZS	chrA01	969544	969802
ciseQTL01369	BnaA01G0015900ZS	chrA01	970376	972780	MRG1
ciseQTL04638	BnaA01G0015900ZS	chrA01	970376	972780	MRG1
ciseQTL29097	BnaA01G0015900ZS	chrA01	970376	972780	MRG1
transeQTL00859	BnaA01G0015900ZS	chrA01	970376	972780	MRG1
transeQTL03413	BnaA01G0015900ZS	chrA01	970376	972780	MRG1
transeQTL05115	BnaA01G0015900ZS	chrA01	970376	972780	MRG1
transeQTL08011	BnaA01G0015900ZS	chrA01	970376	972780	MRG1
transeQTL08596	BnaA01G0015900ZS	chrA01	970376	972780	MRG1
transeQTL14373	BnaA01G0015900ZS	chrA01	970376	972780	MRG1
transeQTL17243	BnaA01G0015900ZS	chrA01	970376	972780	MRG1
transeQTL19763	BnaA01G0015900ZS	chrA01	970376	972780	MRG1
ciseQTL00958	BnaA01G0016000ZS	chrA01	973144	977135	HMA1
ciseQTL01376	BnaA01G0016000ZS	chrA01	973144	977135	HMA1
ciseQTL06942	BnaA01G0016000ZS	chrA01	973144	977135	HMA1
transeQTL00699	BnaA01G0016000ZS	chrA01	973144	977135	HMA1
transeQTL01560	BnaA01G0016000ZS	chrA01	973144	977135	HMA1
transeQTL03413	BnaA01G0016000ZS	chrA01	973144	977135	HMA1
transeQTL08596	BnaA01G0016000ZS	chrA01	973144	977135	HMA1
transeQTL14373	BnaA01G0016000ZS	chrA01	973144	977135	HMA1
transeQTL17243	BnaA01G0016000ZS	chrA01	973144	977135	HMA1
transeQTL19763	BnaA01G0016000ZS	chrA01	973144	977135	HMA1
ciseQTL00958	BnaA01G0016100ZS	chrA01	977534	978521	MYB73
ciseQTL06942	BnaA01G0016100ZS	chrA01	977534	978521	MYB73
transeQTL00099	BnaA01G0016100ZS	chrA01	977534	978521	MYB73
transeQTL01401	BnaA01G0016100ZS	chrA01	977534	978521	MYB73
transeQTL01560	BnaA01G0016100ZS	chrA01	977534	978521	MYB73
transeQTL05115	BnaA01G0016100ZS	chrA01	977534	978521	MYB73
transeQTL05825	BnaA01G0016100ZS	chrA01	977534	978521	MYB73
transeQTL08596	BnaA01G0016100ZS	chrA01	977534	978521	MYB73
transeQTL12140	BnaA01G0016100ZS	chrA01	977534	978521	MYB73
transeQTL14373	BnaA01G0016100ZS	chrA01	977534	978521	MYB73
transeQTL17243	BnaA01G0016100ZS	chrA01	977534	978521	MYB73
transeQTL00147	BnaA01G0016200ZS	chrA01	994028	996724
transeQTL00275	BnaA01G0016200ZS	chrA01	994028	996724
transeQTL00370	BnaA01G0016200ZS	chrA01	994028	996724
transeQTL01048	BnaA01G0016200ZS	chrA01	994028	996724
transeQTL02222	BnaA01G0016200ZS	chrA01	994028	996724
transeQTL02265	BnaA01G0016200ZS	chrA01	994028	996724
transeQTL05102	BnaA01G0016200ZS	chrA01	994028	996724
transeQTL05305	BnaA01G0016200ZS	chrA01	994028	996724
transeQTL06920	BnaA01G0016200ZS	chrA01	994028	996724
transeQTL14352	BnaA01G0016200ZS	chrA01	994028	996724
transeQTL15245	BnaA01G0016200ZS	chrA01	994028	996724
transeQTL00147	BnaA01G0016300ZS	chrA01	997249	999091	RDL1
transeQTL01225	BnaA01G0016300ZS	chrA01	997249	999091	RDL1
transeQTL01637	BnaA01G0016300ZS	chrA01	997249	999091	RDL1
transeQTL02265	BnaA01G0016300ZS	chrA01	997249	999091	RDL1
transeQTL03408	BnaA01G0016300ZS	chrA01	997249	999091	RDL1
transeQTL06792	BnaA01G0016300ZS	chrA01	997249	999091	RDL1
transeQTL06920	BnaA01G0016300ZS	chrA01	997249	999091	RDL1
transeQTL08830	BnaA01G0016300ZS	chrA01	997249	999091	RDL1
transeQTL12604	BnaA01G0016300ZS	chrA01	997249	999091	RDL1
transeQTL14689	BnaA01G0016300ZS	chrA01	997249	999091	RDL1
transeQTL17414	BnaA01G0016300ZS	chrA01	997249	999091	RDL1
ciseQTL01999	BnaA01G0016400ZS	chrA01	1002023	1005113	IRX14
ciseQTL19184	BnaA01G0016400ZS	chrA01	1002023	1005113	IRX14
transeQTL00301	BnaA01G0016400ZS	chrA01	1002023	1005113	IRX14
transeQTL00558	BnaA01G0016400ZS	chrA01	1002023	1005113	IRX14
transeQTL01208	BnaA01G0016400ZS	chrA01	1002023	1005113	IRX14
transeQTL01435	BnaA01G0016400ZS	chrA01	1002023	1005113	IRX14
transeQTL03413	BnaA01G0016400ZS	chrA01	1002023	1005113	IRX14
transeQTL07317	BnaA01G0016400ZS	chrA01	1002023	1005113	IRX14
transeQTL08596	BnaA01G0016400ZS	chrA01	1002023	1005113	IRX14
transeQTL36728	BnaA01G0016400ZS	chrA01	1002023	1005113	IRX14
ciseQTL00958	BnaA01G0016500ZS	chrA01	1012306	1012894	RAP2.10
ciseQTL01369	BnaA01G0016500ZS	chrA01	1012306	1012894	RAP2.10
ciseQTL01999	BnaA01G0016500ZS	chrA01	1012306	1012894	RAP2.10
ciseQTL04815	BnaA01G0016500ZS	chrA01	1012306	1012894	RAP2.10
ciseQTL08306	BnaA01G0016500ZS	chrA01	1012306	1012894	RAP2.10
ciseQTL31379	BnaA01G0016500ZS	chrA01	1012306	1012894	RAP2.10
transeQTL01376	BnaA01G0016500ZS	chrA01	1012306	1012894	RAP2.10
transeQTL00082	BnaA01G0016700ZS	chrA01	1025045	1025685	RBP31
transeQTL00973	BnaA01G0016700ZS	chrA01	1025045	1025685	RBP31
transeQTL01609	BnaA01G0016700ZS	chrA01	1025045	1025685	RBP31
transeQTL04116	BnaA01G0016700ZS	chrA01	1025045	1025685	RBP31
transeQTL05063	BnaA01G0016700ZS	chrA01	1025045	1025685	RBP31
transeQTL05205	BnaA01G0016700ZS	chrA01	1025045	1025685	RBP31
transeQTL07797	BnaA01G0016700ZS	chrA01	1025045	1025685	RBP31
transeQTL17457	BnaA01G0016700ZS	chrA01	1025045	1025685	RBP31
transeQTL19639	BnaA01G0016700ZS	chrA01	1025045	1025685	RBP31
transeQTL23352	BnaA01G0016700ZS	chrA01	1025045	1025685	RBP31
ciseQTL00958	BnaA01G0016800ZS	chrA01	1030239	1032380	FLO2
ciseQTL01369	BnaA01G0016800ZS	chrA01	1030239	1032380	FLO2
ciseQTL04815	BnaA01G0016800ZS	chrA01	1030239	1032380	FLO2
transeQTL02477	BnaA01G0016800ZS	chrA01	1030239	1032380	FLO2
transeQTL05249	BnaA01G0016800ZS	chrA01	1030239	1032380	FLO2
transeQTL08596	BnaA01G0016800ZS	chrA01	1030239	1032380	FLO2
transeQTL12601	BnaA01G0016800ZS	chrA01	1030239	1032380	FLO2
transeQTL00370	BnaA01G0016900ZS	chrA01	1044980	1046692	SPT
transeQTL02265	BnaA01G0016900ZS	chrA01	1044980	1046692	SPT
transeQTL02800	BnaA01G0016900ZS	chrA01	1044980	1046692	SPT
transeQTL05102	BnaA01G0016900ZS	chrA01	1044980	1046692	SPT
transeQTL11248	BnaA01G0016900ZS	chrA01	1044980	1046692	SPT
transeQTL00741	BnaA01G0017000ZS	chrA01	1048799	1049864	MAPKKK21
transeQTL00930	BnaA01G0017000ZS	chrA01	1048799	1049864	MAPKKK21
transeQTL01149	BnaA01G0017000ZS	chrA01	1048799	1049864	MAPKKK21
transeQTL02485	BnaA01G0017000ZS	chrA01	1048799	1049864	MAPKKK21
transeQTL03278	BnaA01G0017000ZS	chrA01	1048799	1049864	MAPKKK21
transeQTL03461	BnaA01G0017000ZS	chrA01	1048799	1049864	MAPKKK21
transeQTL05063	BnaA01G0017000ZS	chrA01	1048799	1049864	MAPKKK21
transeQTL12285	BnaA01G0017000ZS	chrA01	1048799	1049864	MAPKKK21
transeQTL12566	BnaA01G0017000ZS	chrA01	1048799	1049864	MAPKKK21
transeQTL15455	BnaA01G0017000ZS	chrA01	1048799	1049864	MAPKKK21
transeQTL00553	BnaA01G0017100ZS	chrA01	1051485	1052180
transeQTL00633	BnaA01G0017100ZS	chrA01	1051485	1052180
transeQTL02277	BnaA01G0017100ZS	chrA01	1051485	1052180
transeQTL03244	BnaA01G0017100ZS	chrA01	1051485	1052180
transeQTL06758	BnaA01G0017100ZS	chrA01	1051485	1052180
transeQTL09619	BnaA01G0017100ZS	chrA01	1051485	1052180
transeQTL14679	BnaA01G0017100ZS	chrA01	1051485	1052180
transeQTL15431	BnaA01G0017100ZS	chrA01	1051485	1052180
transeQTL18528	BnaA01G0017100ZS	chrA01	1051485	1052180
transeQTL20041	BnaA01G0017100ZS	chrA01	1051485	1052180
transeQTL32164	BnaA01G0017100ZS	chrA01	1051485	1052180
ciseQTL00958	BnaA01G0017200ZS	chrA01	1052897	1054491
transeQTL04347	BnaA01G0017200ZS	chrA01	1052897	1054491
transeQTL05115	BnaA01G0017200ZS	chrA01	1052897	1054491
transeQTL05825	BnaA01G0017200ZS	chrA01	1052897	1054491
transeQTL08596	BnaA01G0017200ZS	chrA01	1052897	1054491
transeQTL09418	BnaA01G0017200ZS	chrA01	1052897	1054491
transeQTL14373	BnaA01G0017200ZS	chrA01	1052897	1054491
transeQTL14744	BnaA01G0017200ZS	chrA01	1052897	1054491
transeQTL27170	BnaA01G0017200ZS	chrA01	1052897	1054491
transeQTL28014	BnaA01G0017200ZS	chrA01	1052897	1054491
transeQTL37129	BnaA01G0017200ZS	chrA01	1052897	1054491
ciseQTL06942	BnaA01G0017300ZS	chrA01	1056878	1057281
ciseQTL07045	BnaA01G0017300ZS	chrA01	1056878	1057281
transeQTL00699	BnaA01G0017300ZS	chrA01	1056878	1057281
transeQTL01282	BnaA01G0017300ZS	chrA01	1056878	1057281
transeQTL08596	BnaA01G0017300ZS	chrA01	1056878	1057281
transeQTL09091	BnaA01G0017300ZS	chrA01	1056878	1057281
transeQTL12140	BnaA01G0017300ZS	chrA01	1056878	1057281
transeQTL12601	BnaA01G0017300ZS	chrA01	1056878	1057281
transeQTL14373	BnaA01G0017300ZS	chrA01	1056878	1057281
transeQTL17243	BnaA01G0017300ZS	chrA01	1056878	1057281
transeQTL22320	BnaA01G0017300ZS	chrA01	1056878	1057281
transeQTL03413	BnaA01G0017400ZS	chrA01	1057302	1059816
transeQTL03984	BnaA01G0017400ZS	chrA01	1057302	1059816
transeQTL05115	BnaA01G0017400ZS	chrA01	1057302	1059816
transeQTL06649	BnaA01G0017400ZS	chrA01	1057302	1059816
transeQTL07199	BnaA01G0017400ZS	chrA01	1057302	1059816
transeQTL08596	BnaA01G0017400ZS	chrA01	1057302	1059816
transeQTL14373	BnaA01G0017400ZS	chrA01	1057302	1059816
transeQTL19763	BnaA01G0017400ZS	chrA01	1057302	1059816
transeQTL26854	BnaA01G0017400ZS	chrA01	1057302	1059816
transeQTL30069	BnaA01G0017400ZS	chrA01	1057302	1059816
transeQTL37925	BnaA01G0017400ZS	chrA01	1057302	1059816
ciseQTL00958	BnaA01G0017500ZS	chrA01	1065208	1065634	TBF1
ciseQTL04638	BnaA01G0017500ZS	chrA01	1065208	1065634	TBF1
ciseQTL17192	BnaA01G0017500ZS	chrA01	1065208	1065634	TBF1
ciseQTL29097	BnaA01G0017500ZS	chrA01	1065208	1065634	TBF1
transeQTL00699	BnaA01G0017500ZS	chrA01	1065208	1065634	TBF1
transeQTL01265	BnaA01G0017500ZS	chrA01	1065208	1065634	TBF1
transeQTL02057	BnaA01G0017500ZS	chrA01	1065208	1065634	TBF1
transeQTL02477	BnaA01G0017500ZS	chrA01	1065208	1065634	TBF1
transeQTL08596	BnaA01G0017500ZS	chrA01	1065208	1065634	TBF1
transeQTL12601	BnaA01G0017500ZS	chrA01	1065208	1065634	TBF1
transeQTL14373	BnaA01G0017500ZS	chrA01	1065208	1065634	TBF1
ciseQTL00958	BnaA01G0017600ZS	chrA01	1066765	1069455	ATRCCR
ciseQTL01369	BnaA01G0017600ZS	chrA01	1066765	1069455	ATRCCR
transeQTL00268	BnaA01G0017600ZS	chrA01	1066765	1069455	ATRCCR
transeQTL01863	BnaA01G0017600ZS	chrA01	1066765	1069455	ATRCCR
transeQTL02248	BnaA01G0017600ZS	chrA01	1066765	1069455	ATRCCR
transeQTL08596	BnaA01G0017600ZS	chrA01	1066765	1069455	ATRCCR
ciseQTL00958	BnaA01G0017700ZS	chrA01	1070486	1072427	MAP1D
ciseQTL01376	BnaA01G0017700ZS	chrA01	1070486	1072427	MAP1D
ciseQTL01974	BnaA01G0017700ZS	chrA01	1070486	1072427	MAP1D
ciseQTL01999	BnaA01G0017700ZS	chrA01	1070486	1072427	MAP1D
ciseQTL04638	BnaA01G0017700ZS	chrA01	1070486	1072427	MAP1D
ciseQTL04815	BnaA01G0017700ZS	chrA01	1070486	1072427	MAP1D
ciseQTL08306	BnaA01G0017700ZS	chrA01	1070486	1072427	MAP1D
transeQTL02022	BnaA01G0017700ZS	chrA01	1070486	1072427	MAP1D
ciseQTL00958	BnaA01G0017800ZS	chrA01	1072613	1076642	PLP4
transeQTL01721	BnaA01G0017800ZS	chrA01	1072613	1076642	PLP4
transeQTL01967	BnaA01G0017800ZS	chrA01	1072613	1076642	PLP4
transeQTL02265	BnaA01G0017800ZS	chrA01	1072613	1076642	PLP4
transeQTL02704	BnaA01G0017800ZS	chrA01	1072613	1076642	PLP4
transeQTL04071	BnaA01G0017800ZS	chrA01	1072613	1076642	PLP4
transeQTL04792	BnaA01G0017800ZS	chrA01	1072613	1076642	PLP4
transeQTL06138	BnaA01G0017800ZS	chrA01	1072613	1076642	PLP4
transeQTL07378	BnaA01G0017800ZS	chrA01	1072613	1076642	PLP4
transeQTL07459	BnaA01G0017800ZS	chrA01	1072613	1076642	PLP4
transeQTL09940	BnaA01G0017800ZS	chrA01	1072613	1076642	PLP4
transeQTL00155	BnaA01G0017900ZS	chrA01	1083224	1085576	PLP1
transeQTL00946	BnaA01G0017900ZS	chrA01	1083224	1085576	PLP1
transeQTL00972	BnaA01G0017900ZS	chrA01	1083224	1085576	PLP1
transeQTL01150	BnaA01G0017900ZS	chrA01	1083224	1085576	PLP1
transeQTL01433	BnaA01G0017900ZS	chrA01	1083224	1085576	PLP1
transeQTL02026	BnaA01G0017900ZS	chrA01	1083224	1085576	PLP1
transeQTL02154	BnaA01G0017900ZS	chrA01	1083224	1085576	PLP1
transeQTL02417	BnaA01G0017900ZS	chrA01	1083224	1085576	PLP1
transeQTL02895	BnaA01G0017900ZS	chrA01	1083224	1085576	PLP1
transeQTL18283	BnaA01G0017900ZS	chrA01	1083224	1085576	PLP1
ciseQTL06942	BnaA01G0018000ZS	chrA01	1087452	1089893	PLP1
transeQTL00475	BnaA01G0018000ZS	chrA01	1087452	1089893	PLP1
transeQTL00527	BnaA01G0018000ZS	chrA01	1087452	1089893	PLP1
transeQTL01481	BnaA01G0018000ZS	chrA01	1087452	1089893	PLP1
transeQTL02191	BnaA01G0018000ZS	chrA01	1087452	1089893	PLP1
transeQTL03639	BnaA01G0018000ZS	chrA01	1087452	1089893	PLP1
transeQTL06308	BnaA01G0018000ZS	chrA01	1087452	1089893	PLP1
transeQTL09239	BnaA01G0018000ZS	chrA01	1087452	1089893	PLP1
transeQTL11653	BnaA01G0018000ZS	chrA01	1087452	1089893	PLP1
transeQTL15924	BnaA01G0018000ZS	chrA01	1087452	1089893	PLP1
transeQTL19735	BnaA01G0018000ZS	chrA01	1087452	1089893	PLP1
ciseQTL00958	BnaA01G0018100ZS	chrA01	1096596	1098860
ciseQTL02057	BnaA01G0018100ZS	chrA01	1096596	1098860
ciseQTL02600	BnaA01G0018100ZS	chrA01	1096596	1098860
ciseQTL10091	BnaA01G0018100ZS	chrA01	1096596	1098860
transeQTL01591	BnaA01G0018100ZS	chrA01	1096596	1098860
ciseQTL00958	BnaA01G0018200ZS	chrA01	1099395	1100657
ciseQTL01369	BnaA01G0018200ZS	chrA01	1099395	1100657
ciseQTL01376	BnaA01G0018200ZS	chrA01	1099395	1100657
ciseQTL01999	BnaA01G0018200ZS	chrA01	1099395	1100657
ciseQTL11769	BnaA01G0018200ZS	chrA01	1099395	1100657
ciseQTL14054	BnaA01G0018200ZS	chrA01	1099395	1100657
ciseQTL29097	BnaA01G0018200ZS	chrA01	1099395	1100657
transeQTL00630	BnaA01G0018200ZS	chrA01	1099395	1100657
transeQTL01810	BnaA01G0018200ZS	chrA01	1099395	1100657
ciseQTL00958	BnaA01G0018300ZS	chrA01	1102364	1105197
transeQTL01118	BnaA01G0018300ZS	chrA01	1102364	1105197
transeQTL01376	BnaA01G0018300ZS	chrA01	1102364	1105197
transeQTL01560	BnaA01G0018300ZS	chrA01	1102364	1105197
transeQTL02181	BnaA01G0018300ZS	chrA01	1102364	1105197
transeQTL03902	BnaA01G0018300ZS	chrA01	1102364	1105197
transeQTL10843	BnaA01G0018300ZS	chrA01	1102364	1105197
transeQTL12710	BnaA01G0018300ZS	chrA01	1102364	1105197
ciseQTL00958	BnaA01G0018400ZS	chrA01	1107198	1108715
ciseQTL02600	BnaA01G0018400ZS	chrA01	1107198	1108715
ciseQTL06942	BnaA01G0018400ZS	chrA01	1107198	1108715
transeQTL00409	BnaA01G0018400ZS	chrA01	1107198	1108715
transeQTL01424	BnaA01G0018400ZS	chrA01	1107198	1108715
transeQTL05115	BnaA01G0018400ZS	chrA01	1107198	1108715
transeQTL05611	BnaA01G0018400ZS	chrA01	1107198	1108715
transeQTL08011	BnaA01G0018400ZS	chrA01	1107198	1108715
transeQTL14373	BnaA01G0018400ZS	chrA01	1107198	1108715
transeQTL19763	BnaA01G0018400ZS	chrA01	1107198	1108715
transeQTL26854	BnaA01G0018400ZS	chrA01	1107198	1108715
ciseQTL19718	BnaA01G0018500ZS	chrA01	1110019	1111895	TCU1
transeQTL01049	BnaA01G0018500ZS	chrA01	1110019	1111895	TCU1
transeQTL03906	BnaA01G0018500ZS	chrA01	1110019	1111895	TCU1
transeQTL04179	BnaA01G0018500ZS	chrA01	1110019	1111895	TCU1
transeQTL27661	BnaA01G0018500ZS	chrA01	1110019	1111895	TCU1
ciseQTL00958	BnaA01G0018600ZS	chrA01	1112265	1113703	MES9
transeQTL00282	BnaA01G0018600ZS	chrA01	1112265	1113703	MES9
transeQTL01176	BnaA01G0018600ZS	chrA01	1112265	1113703	MES9
transeQTL01224	BnaA01G0018600ZS	chrA01	1112265	1113703	MES9
transeQTL04313	BnaA01G0018600ZS	chrA01	1112265	1113703	MES9
transeQTL05115	BnaA01G0018600ZS	chrA01	1112265	1113703	MES9
transeQTL06094	BnaA01G0018600ZS	chrA01	1112265	1113703	MES9
transeQTL06260	BnaA01G0018600ZS	chrA01	1112265	1113703	MES9
transeQTL08776	BnaA01G0018600ZS	chrA01	1112265	1113703	MES9
transeQTL26121	BnaA01G0018600ZS	chrA01	1112265	1113703	MES9
transeQTL00330	BnaA01G0018800ZS	chrA01	1126241	1128364
transeQTL00530	BnaA01G0018800ZS	chrA01	1126241	1128364
transeQTL00618	BnaA01G0018800ZS	chrA01	1126241	1128364
transeQTL01976	BnaA01G0018800ZS	chrA01	1126241	1128364
transeQTL07152	BnaA01G0018800ZS	chrA01	1126241	1128364
transeQTL40662	BnaA01G0018800ZS	chrA01	1126241	1128364
ciseQTL00958	BnaA01G0018900ZS	chrA01	1132312	1133624	UIF1
ciseQTL02600	BnaA01G0018900ZS	chrA01	1132312	1133624	UIF1
transeQTL00630	BnaA01G0018900ZS	chrA01	1132312	1133624	UIF1
transeQTL02022	BnaA01G0018900ZS	chrA01	1132312	1133624	UIF1
transeQTL02318	BnaA01G0018900ZS	chrA01	1132312	1133624	UIF1
transeQTL03226	BnaA01G0018900ZS	chrA01	1132312	1133624	UIF1
transeQTL05115	BnaA01G0018900ZS	chrA01	1132312	1133624	UIF1
transeQTL08596	BnaA01G0018900ZS	chrA01	1132312	1133624	UIF1
transeQTL14373	BnaA01G0018900ZS	chrA01	1132312	1133624	UIF1
transeQTL17830	BnaA01G0018900ZS	chrA01	1132312	1133624	UIF1
transeQTL27170	BnaA01G0018900ZS	chrA01	1132312	1133624	UIF1
ciseQTL00958	BnaA01G0019000ZS	chrA01	1136679	1137983	HCF164
ciseQTL01999	BnaA01G0019000ZS	chrA01	1136679	1137983	HCF164
ciseQTL04815	BnaA01G0019000ZS	chrA01	1136679	1137983	HCF164
ciseQTL10734	BnaA01G0019000ZS	chrA01	1136679	1137983	HCF164
ciseQTL28348	BnaA01G0019000ZS	chrA01	1136679	1137983	HCF164
transeQTL00237	BnaA01G0019000ZS	chrA01	1136679	1137983	HCF164
transeQTL01560	BnaA01G0019000ZS	chrA01	1136679	1137983	HCF164
ciseQTL00958	BnaA01G0019100ZS	chrA01	1138326	1140085
ciseQTL01118	BnaA01G0019100ZS	chrA01	1138326	1140085
ciseQTL01999	BnaA01G0019100ZS	chrA01	1138326	1140085
ciseQTL02600	BnaA01G0019100ZS	chrA01	1138326	1140085
ciseQTL05135	BnaA01G0019100ZS	chrA01	1138326	1140085
transeQTL00630	BnaA01G0019100ZS	chrA01	1138326	1140085
transeQTL02322	BnaA01G0019100ZS	chrA01	1138326	1140085
transeQTL03472	BnaA01G0019100ZS	chrA01	1138326	1140085
transeQTL14373	BnaA01G0019100ZS	chrA01	1138326	1140085
ciseQTL00958	BnaA01G0019300ZS	chrA01	1151126	1151654
ciseQTL04815	BnaA01G0019300ZS	chrA01	1151126	1151654
ciseQTL06304	BnaA01G0019300ZS	chrA01	1151126	1151654
ciseQTL08306	BnaA01G0019300ZS	chrA01	1151126	1151654
ciseQTL09182	BnaA01G0019300ZS	chrA01	1151126	1151654
ciseQTL25749	BnaA01G0019300ZS	chrA01	1151126	1151654
transeQTL22580	BnaA01G0019300ZS	chrA01	1151126	1151654
ciseQTL00958	BnaA01G0019400ZS	chrA01	1154131	1156570	CTU2
ciseQTL01369	BnaA01G0019400ZS	chrA01	1154131	1156570	CTU2
ciseQTL01999	BnaA01G0019400ZS	chrA01	1154131	1156570	CTU2
ciseQTL02057	BnaA01G0019400ZS	chrA01	1154131	1156570	CTU2
ciseQTL04815	BnaA01G0019400ZS	chrA01	1154131	1156570	CTU2
ciseQTL10482	BnaA01G0019400ZS	chrA01	1154131	1156570	CTU2
transeQTL03226	BnaA01G0019400ZS	chrA01	1154131	1156570	CTU2
transeQTL08596	BnaA01G0019400ZS	chrA01	1154131	1156570	CTU2
transeQTL17243	BnaA01G0019400ZS	chrA01	1154131	1156570	CTU2
transeQTL19763	BnaA01G0019400ZS	chrA01	1154131	1156570	CTU2
transeQTL26854	BnaA01G0019400ZS	chrA01	1154131	1156570	CTU2
transeQTL00022	BnaA01G0019500ZS	chrA01	1156644	1161671	SAW1
transeQTL00147	BnaA01G0019500ZS	chrA01	1156644	1161671	SAW1
transeQTL00275	BnaA01G0019500ZS	chrA01	1156644	1161671	SAW1
transeQTL00370	BnaA01G0019500ZS	chrA01	1156644	1161671	SAW1
transeQTL01225	BnaA01G0019500ZS	chrA01	1156644	1161671	SAW1
transeQTL02265	BnaA01G0019500ZS	chrA01	1156644	1161671	SAW1
transeQTL05102	BnaA01G0019500ZS	chrA01	1156644	1161671	SAW1
transeQTL06920	BnaA01G0019500ZS	chrA01	1156644	1161671	SAW1
transeQTL07318	BnaA01G0019500ZS	chrA01	1156644	1161671	SAW1
transeQTL08672	BnaA01G0019500ZS	chrA01	1156644	1161671	SAW1
transeQTL00063	BnaA01G0019600ZS	chrA01	1170450	1174099	DAR1
transeQTL00531	BnaA01G0019600ZS	chrA01	1170450	1174099	DAR1
transeQTL00567	BnaA01G0019600ZS	chrA01	1170450	1174099	DAR1
transeQTL00990	BnaA01G0019600ZS	chrA01	1170450	1174099	DAR1
transeQTL01682	BnaA01G0019600ZS	chrA01	1170450	1174099	DAR1
transeQTL01853	BnaA01G0019600ZS	chrA01	1170450	1174099	DAR1
transeQTL01946	BnaA01G0019600ZS	chrA01	1170450	1174099	DAR1
transeQTL02248	BnaA01G0019600ZS	chrA01	1170450	1174099	DAR1
transeQTL04302	BnaA01G0019600ZS	chrA01	1170450	1174099	DAR1
transeQTL04901	BnaA01G0019600ZS	chrA01	1170450	1174099	DAR1
transeQTL21787	BnaA01G0019600ZS	chrA01	1170450	1174099	DAR1
ciseQTL00392	BnaA01G0019700ZS	chrA01	1177056	1179358
ciseQTL04815	BnaA01G0019700ZS	chrA01	1177056	1179358
ciseQTL05569	BnaA01G0019700ZS	chrA01	1177056	1179358
transeQTL00244	BnaA01G0019700ZS	chrA01	1177056	1179358
transeQTL00609	BnaA01G0019700ZS	chrA01	1177056	1179358
transeQTL00662	BnaA01G0019700ZS	chrA01	1177056	1179358
transeQTL00988	BnaA01G0019700ZS	chrA01	1177056	1179358
transeQTL11102	BnaA01G0019700ZS	chrA01	1177056	1179358
transeQTL15523	BnaA01G0019700ZS	chrA01	1177056	1179358
ciseQTL00958	BnaA01G0019800ZS	chrA01	1180090	1181193	MCU4
transeQTL05277	BnaA01G0019800ZS	chrA01	1180090	1181193	MCU4
transeQTL07915	BnaA01G0019800ZS	chrA01	1180090	1181193	MCU4
ciseQTL17192	BnaA01G0019900ZS	chrA01	1183390	1184482	LSU
transeQTL00409	BnaA01G0019900ZS	chrA01	1183390	1184482	LSU
transeQTL00699	BnaA01G0019900ZS	chrA01	1183390	1184482	LSU
transeQTL01926	BnaA01G0019900ZS	chrA01	1183390	1184482	LSU
transeQTL05115	BnaA01G0019900ZS	chrA01	1183390	1184482	LSU
transeQTL05825	BnaA01G0019900ZS	chrA01	1183390	1184482	LSU
transeQTL08596	BnaA01G0019900ZS	chrA01	1183390	1184482	LSU
transeQTL12140	BnaA01G0019900ZS	chrA01	1183390	1184482	LSU
transeQTL14373	BnaA01G0019900ZS	chrA01	1183390	1184482	LSU
transeQTL17243	BnaA01G0019900ZS	chrA01	1183390	1184482	LSU
transeQTL19763	BnaA01G0019900ZS	chrA01	1183390	1184482	LSU
ciseQTL04638	BnaA01G0020000ZS	chrA01	1185716	1186628	RCE1
transeQTL00237	BnaA01G0020000ZS	chrA01	1185716	1186628	RCE1
transeQTL01591	BnaA01G0020000ZS	chrA01	1185716	1186628	RCE1
transeQTL02315	BnaA01G0020000ZS	chrA01	1185716	1186628	RCE1
transeQTL04821	BnaA01G0020000ZS	chrA01	1185716	1186628	RCE1
transeQTL05825	BnaA01G0020000ZS	chrA01	1185716	1186628	RCE1
transeQTL06094	BnaA01G0020000ZS	chrA01	1185716	1186628	RCE1
transeQTL07390	BnaA01G0020000ZS	chrA01	1185716	1186628	RCE1
transeQTL08596	BnaA01G0020000ZS	chrA01	1185716	1186628	RCE1
transeQTL41110	BnaA01G0020000ZS	chrA01	1185716	1186628	RCE1
ciseQTL00958	BnaA01G0020100ZS	chrA01	1186846	1188823
ciseQTL01369	BnaA01G0020100ZS	chrA01	1186846	1188823
ciseQTL04815	BnaA01G0020100ZS	chrA01	1186846	1188823
ciseQTL10482	BnaA01G0020100ZS	chrA01	1186846	1188823
ciseQTL40709	BnaA01G0020100ZS	chrA01	1186846	1188823
transeQTL00180	BnaA01G0020100ZS	chrA01	1186846	1188823
transeQTL37028	BnaA01G0020100ZS	chrA01	1186846	1188823
transeQTL39953	BnaA01G0020100ZS	chrA01	1186846	1188823
ciseQTL04638	BnaA01G0020200ZS	chrA01	1189801	1192748	BEH2
transeQTL00229	BnaA01G0020200ZS	chrA01	1189801	1192748	BEH2
transeQTL02022	BnaA01G0020200ZS	chrA01	1189801	1192748	BEH2
transeQTL02333	BnaA01G0020200ZS	chrA01	1189801	1192748	BEH2
transeQTL05115	BnaA01G0020200ZS	chrA01	1189801	1192748	BEH2
transeQTL05825	BnaA01G0020200ZS	chrA01	1189801	1192748	BEH2
transeQTL08596	BnaA01G0020200ZS	chrA01	1189801	1192748	BEH2
transeQTL08867	BnaA01G0020200ZS	chrA01	1189801	1192748	BEH2
transeQTL12140	BnaA01G0020200ZS	chrA01	1189801	1192748	BEH2
transeQTL14373	BnaA01G0020200ZS	chrA01	1189801	1192748	BEH2
transeQTL18601	BnaA01G0020200ZS	chrA01	1189801	1192748	BEH2
transeQTL00297	BnaA01G0020300ZS	chrA01	1194080	1195472
transeQTL01474	BnaA01G0020300ZS	chrA01	1194080	1195472
transeQTL01913	BnaA01G0020300ZS	chrA01	1194080	1195472
transeQTL02774	BnaA01G0020300ZS	chrA01	1194080	1195472
transeQTL03079	BnaA01G0020300ZS	chrA01	1194080	1195472
transeQTL03598	BnaA01G0020300ZS	chrA01	1194080	1195472
transeQTL05047	BnaA01G0020300ZS	chrA01	1194080	1195472
transeQTL10902	BnaA01G0020300ZS	chrA01	1194080	1195472
transeQTL11677	BnaA01G0020300ZS	chrA01	1194080	1195472
transeQTL18552	BnaA01G0020300ZS	chrA01	1194080	1195472
transeQTL28484	BnaA01G0020300ZS	chrA01	1194080	1195472
ciseQTL00958	BnaA01G0020400ZS	chrA01	1197740	1201010	ATAPP1
ciseQTL01369	BnaA01G0020400ZS	chrA01	1197740	1201010	ATAPP1
ciseQTL04815	BnaA01G0020400ZS	chrA01	1197740	1201010	ATAPP1
ciseQTL05541	BnaA01G0020400ZS	chrA01	1197740	1201010	ATAPP1
ciseQTL06942	BnaA01G0020400ZS	chrA01	1197740	1201010	ATAPP1
ciseQTL08306	BnaA01G0020400ZS	chrA01	1197740	1201010	ATAPP1
ciseQTL17192	BnaA01G0020400ZS	chrA01	1197740	1201010	ATAPP1
ciseQTL25749	BnaA01G0020400ZS	chrA01	1197740	1201010	ATAPP1
ciseQTL29097	BnaA01G0020400ZS	chrA01	1197740	1201010	ATAPP1
transeQTL01340	BnaA01G0020400ZS	chrA01	1197740	1201010	ATAPP1
transeQTL05249	BnaA01G0020400ZS	chrA01	1197740	1201010	ATAPP1
ciseQTL00958	BnaA01G0020500ZS	chrA01	1201308	1207635
ciseQTL01376	BnaA01G0020500ZS	chrA01	1201308	1207635
ciseQTL02159	BnaA01G0020500ZS	chrA01	1201308	1207635
ciseQTL02600	BnaA01G0020500ZS	chrA01	1201308	1207635
ciseQTL04772	BnaA01G0020500ZS	chrA01	1201308	1207635
ciseQTL04815	BnaA01G0020500ZS	chrA01	1201308	1207635
ciseQTL05541	BnaA01G0020500ZS	chrA01	1201308	1207635
ciseQTL06557	BnaA01G0020500ZS	chrA01	1201308	1207635
ciseQTL08306	BnaA01G0020500ZS	chrA01	1201308	1207635
ciseQTL10471	BnaA01G0020500ZS	chrA01	1201308	1207635
transeQTL01490	BnaA01G0020600ZS	chrA01	1229805	1231584	HB40
transeQTL02366	BnaA01G0020600ZS	chrA01	1229805	1231584	HB40
transeQTL03643	BnaA01G0020600ZS	chrA01	1229805	1231584	HB40
transeQTL03740	BnaA01G0020600ZS	chrA01	1229805	1231584	HB40
transeQTL24717	BnaA01G0020600ZS	chrA01	1229805	1231584	HB40
ciseQTL00958	BnaA01G0020700ZS	chrA01	1234286	1236361	GBF1
ciseQTL04638	BnaA01G0020700ZS	chrA01	1234286	1236361	GBF1
ciseQTL29097	BnaA01G0020700ZS	chrA01	1234286	1236361	GBF1
transeQTL00617	BnaA01G0020700ZS	chrA01	1234286	1236361	GBF1
transeQTL01424	BnaA01G0020700ZS	chrA01	1234286	1236361	GBF1
transeQTL02022	BnaA01G0020700ZS	chrA01	1234286	1236361	GBF1
transeQTL03591	BnaA01G0020700ZS	chrA01	1234286	1236361	GBF1
transeQTL05115	BnaA01G0020700ZS	chrA01	1234286	1236361	GBF1
transeQTL05825	BnaA01G0020700ZS	chrA01	1234286	1236361	GBF1
transeQTL09075	BnaA01G0020700ZS	chrA01	1234286	1236361	GBF1
transeQTL14373	BnaA01G0020700ZS	chrA01	1234286	1236361	GBF1
ciseQTL00958	BnaA01G0020800ZS	chrA01	1236521	1237951	HVA22K
ciseQTL01974	BnaA01G0020800ZS	chrA01	1236521	1237951	HVA22K
ciseQTL02057	BnaA01G0020800ZS	chrA01	1236521	1237951	HVA22K
ciseQTL02600	BnaA01G0020800ZS	chrA01	1236521	1237951	HVA22K
ciseQTL06942	BnaA01G0020800ZS	chrA01	1236521	1237951	HVA22K
ciseQTL10091	BnaA01G0020800ZS	chrA01	1236521	1237951	HVA22K
ciseQTL19122	BnaA01G0020800ZS	chrA01	1236521	1237951	HVA22K
ciseQTL00958	BnaA01G0020900ZS	chrA01	1238042	1239715	SCL15
ciseQTL01999	BnaA01G0020900ZS	chrA01	1238042	1239715	SCL15
ciseQTL02057	BnaA01G0020900ZS	chrA01	1238042	1239715	SCL15
ciseQTL05541	BnaA01G0020900ZS	chrA01	1238042	1239715	SCL15
ciseQTL06144	BnaA01G0020900ZS	chrA01	1238042	1239715	SCL15
ciseQTL10364	BnaA01G0020900ZS	chrA01	1238042	1239715	SCL15
transeQTL00097	BnaA01G0020900ZS	chrA01	1238042	1239715	SCL15
transeQTL00157	BnaA01G0020900ZS	chrA01	1238042	1239715	SCL15
transeQTL00305	BnaA01G0020900ZS	chrA01	1238042	1239715	SCL15
transeQTL38703	BnaA01G0020900ZS	chrA01	1238042	1239715	SCL15
ciseQTL00958	BnaA01G0021100ZS	chrA01	1252380	1253442
ciseQTL01369	BnaA01G0021100ZS	chrA01	1252380	1253442
ciseQTL01974	BnaA01G0021100ZS	chrA01	1252380	1253442
ciseQTL11081	BnaA01G0021100ZS	chrA01	1252380	1253442
ciseQTL12474	BnaA01G0021100ZS	chrA01	1252380	1253442
transeQTL00660	BnaA01G0021100ZS	chrA01	1252380	1253442
transeQTL02733	BnaA01G0021100ZS	chrA01	1252380	1253442
transeQTL02949	BnaA01G0021100ZS	chrA01	1252380	1253442
transeQTL03734	BnaA01G0021100ZS	chrA01	1252380	1253442
transeQTL12575	BnaA01G0021100ZS	chrA01	1252380	1253442
transeQTL00037	BnaA01G0021200ZS	chrA01	1254324	1254663	PBRP
transeQTL00177	BnaA01G0021200ZS	chrA01	1254324	1254663	PBRP
transeQTL00909	BnaA01G0021200ZS	chrA01	1254324	1254663	PBRP
transeQTL11714	BnaA01G0021200ZS	chrA01	1254324	1254663	PBRP
transeQTL12505	BnaA01G0021200ZS	chrA01	1254324	1254663	PBRP
transeQTL14137	BnaA01G0021200ZS	chrA01	1254324	1254663	PBRP
transeQTL15889	BnaA01G0021200ZS	chrA01	1254324	1254663	PBRP
transeQTL18370	BnaA01G0021200ZS	chrA01	1254324	1254663	PBRP
transeQTL20680	BnaA01G0021200ZS	chrA01	1254324	1254663	PBRP
transeQTL30642	BnaA01G0021200ZS	chrA01	1254324	1254663	PBRP
ciseQTL04638	BnaA01G0021300ZS	chrA01	1255452	1256045
transeQTL05115	BnaA01G0021300ZS	chrA01	1255452	1256045
transeQTL08596	BnaA01G0021300ZS	chrA01	1255452	1256045
ciseQTL06940	BnaA01G0021400ZS	chrA01	1259651	1260463
ciseQTL06942	BnaA01G0021400ZS	chrA01	1259651	1260463
transeQTL00718	BnaA01G0021400ZS	chrA01	1259651	1260463
transeQTL00859	BnaA01G0021400ZS	chrA01	1259651	1260463
transeQTL00987	BnaA01G0021400ZS	chrA01	1259651	1260463
transeQTL02248	BnaA01G0021400ZS	chrA01	1259651	1260463
transeQTL04945	BnaA01G0021400ZS	chrA01	1259651	1260463
transeQTL10434	BnaA01G0021400ZS	chrA01	1259651	1260463
transeQTL25855	BnaA01G0021400ZS	chrA01	1259651	1260463
transeQTL26585	BnaA01G0021400ZS	chrA01	1259651	1260463
ciseQTL00958	BnaA01G0021500ZS	chrA01	1265944	1267168
ciseQTL01999	BnaA01G0021500ZS	chrA01	1265944	1267168
ciseQTL06557	BnaA01G0021500ZS	chrA01	1265944	1267168
ciseQTL08306	BnaA01G0021500ZS	chrA01	1265944	1267168
transeQTL00987	BnaA01G0021500ZS	chrA01	1265944	1267168
transeQTL00341	BnaA01G0021600ZS	chrA01	1271407	1272398	HANL2
transeQTL00373	BnaA01G0021600ZS	chrA01	1271407	1272398	HANL2
transeQTL01695	BnaA01G0021600ZS	chrA01	1271407	1272398	HANL2
transeQTL02340	BnaA01G0021600ZS	chrA01	1271407	1272398	HANL2
transeQTL03933	BnaA01G0021600ZS	chrA01	1271407	1272398	HANL2
transeQTL04876	BnaA01G0021600ZS	chrA01	1271407	1272398	HANL2
transeQTL05102	BnaA01G0021600ZS	chrA01	1271407	1272398	HANL2
transeQTL06342	BnaA01G0021600ZS	chrA01	1271407	1272398	HANL2
transeQTL07459	BnaA01G0021600ZS	chrA01	1271407	1272398	HANL2
transeQTL09994	BnaA01G0021600ZS	chrA01	1271407	1272398	HANL2
transeQTL34191	BnaA01G0021600ZS	chrA01	1271407	1272398	HANL2
ciseQTL00958	BnaA01G0021700ZS	chrA01	1275806	1278923
transeQTL00256	BnaA01G0021700ZS	chrA01	1275806	1278923
transeQTL04555	BnaA01G0021700ZS	chrA01	1275806	1278923
transeQTL06136	BnaA01G0021700ZS	chrA01	1275806	1278923
ciseQTL04638	BnaA01G0021800ZS	chrA01	1279811	1283521
transeQTL00227	BnaA01G0021800ZS	chrA01	1279811	1283521
transeQTL01497	BnaA01G0021800ZS	chrA01	1279811	1283521
transeQTL01746	BnaA01G0021800ZS	chrA01	1279811	1283521
transeQTL02199	BnaA01G0021800ZS	chrA01	1279811	1283521
transeQTL08009	BnaA01G0021800ZS	chrA01	1279811	1283521
transeQTL10788	BnaA01G0021800ZS	chrA01	1279811	1283521
transeQTL12889	BnaA01G0021800ZS	chrA01	1279811	1283521
transeQTL16490	BnaA01G0021800ZS	chrA01	1279811	1283521
transeQTL17624	BnaA01G0021800ZS	chrA01	1279811	1283521
transeQTL19928	BnaA01G0021800ZS	chrA01	1279811	1283521
ciseQTL00958	BnaA01G0021900ZS	chrA01	1283620	1286219
ciseQTL17192	BnaA01G0021900ZS	chrA01	1283620	1286219
transeQTL00234	BnaA01G0021900ZS	chrA01	1283620	1286219
transeQTL04635	BnaA01G0021900ZS	chrA01	1283620	1286219
transeQTL08702	BnaA01G0021900ZS	chrA01	1283620	1286219
transeQTL01067	BnaA01G0022100ZS	chrA01	1296162	1298686
transeQTL01353	BnaA01G0022100ZS	chrA01	1296162	1298686
transeQTL01473	BnaA01G0022100ZS	chrA01	1296162	1298686
transeQTL01913	BnaA01G0022100ZS	chrA01	1296162	1298686
transeQTL06172	BnaA01G0022100ZS	chrA01	1296162	1298686
transeQTL07041	BnaA01G0022100ZS	chrA01	1296162	1298686
transeQTL09908	BnaA01G0022100ZS	chrA01	1296162	1298686
transeQTL10613	BnaA01G0022100ZS	chrA01	1296162	1298686
transeQTL11028	BnaA01G0022100ZS	chrA01	1296162	1298686
transeQTL21315	BnaA01G0022100ZS	chrA01	1296162	1298686
transeQTL31412	BnaA01G0022100ZS	chrA01	1296162	1298686
ciseQTL00958	BnaA01G0022200ZS	chrA01	1301009	1302482
ciseQTL01369	BnaA01G0022200ZS	chrA01	1301009	1302482
ciseQTL02057	BnaA01G0022200ZS	chrA01	1301009	1302482
ciseQTL04638	BnaA01G0022200ZS	chrA01	1301009	1302482
ciseQTL04815	BnaA01G0022200ZS	chrA01	1301009	1302482
ciseQTL11769	BnaA01G0022200ZS	chrA01	1301009	1302482
ciseQTL14054	BnaA01G0022200ZS	chrA01	1301009	1302482
ciseQTL17192	BnaA01G0022200ZS	chrA01	1301009	1302482
ciseQTL27106	BnaA01G0022200ZS	chrA01	1301009	1302482
transeQTL01560	BnaA01G0022200ZS	chrA01	1301009	1302482
transeQTL03383	BnaA01G0022200ZS	chrA01	1301009	1302482
ciseQTL00958	BnaA01G0022300ZS	chrA01	1307532	1312039	AUXILIN-LIKE4
ciseQTL01999	BnaA01G0022300ZS	chrA01	1307532	1312039	AUXILIN-LIKE4
transeQTL03219	BnaA01G0022300ZS	chrA01	1307532	1312039	AUXILIN-LIKE4
transeQTL07390	BnaA01G0022300ZS	chrA01	1307532	1312039	AUXILIN-LIKE4
transeQTL16096	BnaA01G0022300ZS	chrA01	1307532	1312039	AUXILIN-LIKE4
transeQTL00324	BnaA01G0022400ZS	chrA01	1312246	1312612
transeQTL00531	BnaA01G0022400ZS	chrA01	1312246	1312612
transeQTL01017	BnaA01G0022400ZS	chrA01	1312246	1312612
transeQTL01067	BnaA01G0022400ZS	chrA01	1312246	1312612
transeQTL01505	BnaA01G0022400ZS	chrA01	1312246	1312612
transeQTL01577	BnaA01G0022400ZS	chrA01	1312246	1312612
transeQTL02089	BnaA01G0022400ZS	chrA01	1312246	1312612
transeQTL03239	BnaA01G0022400ZS	chrA01	1312246	1312612
transeQTL04405	BnaA01G0022400ZS	chrA01	1312246	1312612
transeQTL19694	BnaA01G0022400ZS	chrA01	1312246	1312612
transeQTL22011	BnaA01G0022400ZS	chrA01	1312246	1312612
ciseQTL13987	BnaA01G0022500ZS	chrA01	1313868	1314240
transeQTL00739	BnaA01G0022500ZS	chrA01	1313868	1314240
transeQTL01203	BnaA01G0022500ZS	chrA01	1313868	1314240
transeQTL01509	BnaA01G0022500ZS	chrA01	1313868	1314240
transeQTL01954	BnaA01G0022500ZS	chrA01	1313868	1314240
transeQTL02088	BnaA01G0022500ZS	chrA01	1313868	1314240
transeQTL02289	BnaA01G0022500ZS	chrA01	1313868	1314240
transeQTL02933	BnaA01G0022500ZS	chrA01	1313868	1314240
transeQTL12448	BnaA01G0022500ZS	chrA01	1313868	1314240
transeQTL17498	BnaA01G0022500ZS	chrA01	1313868	1314240
transeQTL25826	BnaA01G0022500ZS	chrA01	1313868	1314240
transeQTL00256	BnaA01G0022600ZS	chrA01	1314799	1316263
transeQTL00341	BnaA01G0022600ZS	chrA01	1314799	1316263
transeQTL00519	BnaA01G0022600ZS	chrA01	1314799	1316263
transeQTL01182	BnaA01G0022600ZS	chrA01	1314799	1316263
transeQTL01500	BnaA01G0022600ZS	chrA01	1314799	1316263
transeQTL01560	BnaA01G0022600ZS	chrA01	1314799	1316263
transeQTL02184	BnaA01G0022600ZS	chrA01	1314799	1316263
transeQTL04792	BnaA01G0022600ZS	chrA01	1314799	1316263
transeQTL09992	BnaA01G0022600ZS	chrA01	1314799	1316263
ciseQTL00958	BnaA01G0022700ZS	chrA01	1319501	1322158	LCB1
ciseQTL01118	BnaA01G0022700ZS	chrA01	1319501	1322158	LCB1
ciseQTL14054	BnaA01G0022700ZS	chrA01	1319501	1322158	LCB1
transeQTL00473	BnaA01G0022700ZS	chrA01	1319501	1322158	LCB1
transeQTL00617	BnaA01G0022700ZS	chrA01	1319501	1322158	LCB1
transeQTL03056	BnaA01G0022700ZS	chrA01	1319501	1322158	LCB1
transeQTL05033	BnaA01G0022700ZS	chrA01	1319501	1322158	LCB1
transeQTL12572	BnaA01G0022700ZS	chrA01	1319501	1322158	LCB1
transeQTL01928	BnaA01G0022800ZS	chrA01	1322560	1325871	SFH12
transeQTL02204	BnaA01G0022800ZS	chrA01	1322560	1325871	SFH12
transeQTL02972	BnaA01G0022800ZS	chrA01	1322560	1325871	SFH12
transeQTL03278	BnaA01G0022800ZS	chrA01	1322560	1325871	SFH12
transeQTL04271	BnaA01G0022800ZS	chrA01	1322560	1325871	SFH12
transeQTL05593	BnaA01G0022800ZS	chrA01	1322560	1325871	SFH12
transeQTL07290	BnaA01G0022800ZS	chrA01	1322560	1325871	SFH12
transeQTL08087	BnaA01G0022800ZS	chrA01	1322560	1325871	SFH12
transeQTL10492	BnaA01G0022800ZS	chrA01	1322560	1325871	SFH12
transeQTL11320	BnaA01G0022800ZS	chrA01	1322560	1325871	SFH12
transeQTL14787	BnaA01G0022800ZS	chrA01	1322560	1325871	SFH12
ciseQTL00958	BnaA01G0022900ZS	chrA01	1328689	1331300
ciseQTL01376	BnaA01G0022900ZS	chrA01	1328689	1331300
ciseQTL11769	BnaA01G0022900ZS	chrA01	1328689	1331300
ciseQTL17192	BnaA01G0022900ZS	chrA01	1328689	1331300
transeQTL00561	BnaA01G0022900ZS	chrA01	1328689	1331300
transeQTL01369	BnaA01G0022900ZS	chrA01	1328689	1331300
transeQTL01583	BnaA01G0022900ZS	chrA01	1328689	1331300
transeQTL02273	BnaA01G0022900ZS	chrA01	1328689	1331300
transeQTL05033	BnaA01G0022900ZS	chrA01	1328689	1331300
transeQTL16096	BnaA01G0022900ZS	chrA01	1328689	1331300
transeQTL00012	BnaA01G0023000ZS	chrA01	1336530	1337460	UBC17
transeQTL00292	BnaA01G0023000ZS	chrA01	1336530	1337460	UBC17
transeQTL00427	BnaA01G0023000ZS	chrA01	1336530	1337460	UBC17
transeQTL00660	BnaA01G0023000ZS	chrA01	1336530	1337460	UBC17
transeQTL02087	BnaA01G0023000ZS	chrA01	1336530	1337460	UBC17
transeQTL02171	BnaA01G0023000ZS	chrA01	1336530	1337460	UBC17
transeQTL04191	BnaA01G0023000ZS	chrA01	1336530	1337460	UBC17
transeQTL09537	BnaA01G0023000ZS	chrA01	1336530	1337460	UBC17
transeQTL14891	BnaA01G0023000ZS	chrA01	1336530	1337460	UBC17
transeQTL20699	BnaA01G0023000ZS	chrA01	1336530	1337460	UBC17
ciseQTL00958	BnaA01G0023100ZS	chrA01	1339708	1343157
ciseQTL02057	BnaA01G0023100ZS	chrA01	1339708	1343157
ciseQTL04638	BnaA01G0023100ZS	chrA01	1339708	1343157
transeQTL01973	BnaA01G0023100ZS	chrA01	1339708	1343157
transeQTL02921	BnaA01G0023100ZS	chrA01	1339708	1343157
transeQTL03219	BnaA01G0023100ZS	chrA01	1339708	1343157
transeQTL03226	BnaA01G0023100ZS	chrA01	1339708	1343157
transeQTL03947	BnaA01G0023100ZS	chrA01	1339708	1343157
transeQTL12140	BnaA01G0023100ZS	chrA01	1339708	1343157
transeQTL14373	BnaA01G0023100ZS	chrA01	1339708	1343157
transeQTL29293	BnaA01G0023100ZS	chrA01	1339708	1343157
ciseQTL03017	BnaA01G0023200ZS	chrA01	1345787	1350522	ROT3
ciseQTL03300	BnaA01G0023200ZS	chrA01	1345787	1350522	ROT3
ciseQTL06144	BnaA01G0023200ZS	chrA01	1345787	1350522	ROT3
transeQTL00368	BnaA01G0023200ZS	chrA01	1345787	1350522	ROT3
transeQTL01457	BnaA01G0023200ZS	chrA01	1345787	1350522	ROT3
transeQTL07546	BnaA01G0023200ZS	chrA01	1345787	1350522	ROT3
transeQTL07974	BnaA01G0023200ZS	chrA01	1345787	1350522	ROT3
transeQTL15093	BnaA01G0023200ZS	chrA01	1345787	1350522	ROT3
transeQTL19340	BnaA01G0023200ZS	chrA01	1345787	1350522	ROT3
transeQTL19413	BnaA01G0023200ZS	chrA01	1345787	1350522	ROT3
transeQTL00409	BnaA01G0023300ZS	chrA01	1356907	1361513	BGAL3
transeQTL00484	BnaA01G0023300ZS	chrA01	1356907	1361513	BGAL3
transeQTL01591	BnaA01G0023300ZS	chrA01	1356907	1361513	BGAL3
transeQTL03219	BnaA01G0023300ZS	chrA01	1356907	1361513	BGAL3
transeQTL03226	BnaA01G0023300ZS	chrA01	1356907	1361513	BGAL3
transeQTL04983	BnaA01G0023300ZS	chrA01	1356907	1361513	BGAL3
transeQTL06094	BnaA01G0023300ZS	chrA01	1356907	1361513	BGAL3
transeQTL07317	BnaA01G0023300ZS	chrA01	1356907	1361513	BGAL3
transeQTL12140	BnaA01G0023300ZS	chrA01	1356907	1361513	BGAL3
transeQTL14373	BnaA01G0023300ZS	chrA01	1356907	1361513	BGAL3
transeQTL21826	BnaA01G0023300ZS	chrA01	1356907	1361513	BGAL3
ciseQTL00958	BnaA01G0023400ZS	chrA01	1363211	1371111	MORC2
ciseQTL02057	BnaA01G0023400ZS	chrA01	1363211	1371111	MORC2
ciseQTL04638	BnaA01G0023400ZS	chrA01	1363211	1371111	MORC2
ciseQTL06942	BnaA01G0023400ZS	chrA01	1363211	1371111	MORC2
transeQTL00409	BnaA01G0023400ZS	chrA01	1363211	1371111	MORC2
transeQTL02706	BnaA01G0023400ZS	chrA01	1363211	1371111	MORC2
transeQTL03226	BnaA01G0023400ZS	chrA01	1363211	1371111	MORC2
transeQTL06094	BnaA01G0023400ZS	chrA01	1363211	1371111	MORC2
transeQTL09719	BnaA01G0023400ZS	chrA01	1363211	1371111	MORC2
transeQTL14373	BnaA01G0023400ZS	chrA01	1363211	1371111	MORC2
transeQTL17243	BnaA01G0023400ZS	chrA01	1363211	1371111	MORC2
transeQTL00370	BnaA01G0023500ZS	chrA01	1377126	1378448	STY2
transeQTL31408	BnaA01G0023500ZS	chrA01	1377126	1378448	STY2
ciseQTL00958	BnaA01G0023600ZS	chrA01	1380756	1383379	ALDH3F1
transeQTL00265	BnaA01G0023600ZS	chrA01	1380756	1383379	ALDH3F1
transeQTL02526	BnaA01G0023600ZS	chrA01	1380756	1383379	ALDH3F1
transeQTL04042	BnaA01G0023600ZS	chrA01	1380756	1383379	ALDH3F1
ciseQTL00392	BnaA01G0023700ZS	chrA01	1386137	1390467	GATA7
ciseQTL00958	BnaA01G0023700ZS	chrA01	1386137	1390467	GATA7
transeQTL00173	BnaA01G0023700ZS	chrA01	1386137	1390467	GATA7
transeQTL00245	BnaA01G0023700ZS	chrA01	1386137	1390467	GATA7
transeQTL00466	BnaA01G0023700ZS	chrA01	1386137	1390467	GATA7
transeQTL00633	BnaA01G0023700ZS	chrA01	1386137	1390467	GATA7
transeQTL07326	BnaA01G0023700ZS	chrA01	1386137	1390467	GATA7
transeQTL15332	BnaA01G0023700ZS	chrA01	1386137	1390467	GATA7
transeQTL18823	BnaA01G0023700ZS	chrA01	1386137	1390467	GATA7
transeQTL24358	BnaA01G0023700ZS	chrA01	1386137	1390467	GATA7
transeQTL26746	BnaA01G0023700ZS	chrA01	1386137	1390467	GATA7
transeQTL00972	BnaA01G0023800ZS	chrA01	1391017	1391770
transeQTL05406	BnaA01G0023800ZS	chrA01	1391017	1391770
transeQTL34764	BnaA01G0023800ZS	chrA01	1391017	1391770
transeQTL39415	BnaA01G0023800ZS	chrA01	1391017	1391770
ciseQTL00958	BnaA01G0023900ZS	chrA01	1396361	1398675	FAH1
ciseQTL01974	BnaA01G0023900ZS	chrA01	1396361	1398675	FAH1
transeQTL00153	BnaA01G0023900ZS	chrA01	1396361	1398675	FAH1
transeQTL01637	BnaA01G0023900ZS	chrA01	1396361	1398675	FAH1
transeQTL01970	BnaA01G0023900ZS	chrA01	1396361	1398675	FAH1
transeQTL02222	BnaA01G0023900ZS	chrA01	1396361	1398675	FAH1
transeQTL02265	BnaA01G0023900ZS	chrA01	1396361	1398675	FAH1
transeQTL02362	BnaA01G0023900ZS	chrA01	1396361	1398675	FAH1
transeQTL03089	BnaA01G0023900ZS	chrA01	1396361	1398675	FAH1
transeQTL03648	BnaA01G0023900ZS	chrA01	1396361	1398675	FAH1
transeQTL11442	BnaA01G0023900ZS	chrA01	1396361	1398675	FAH1
ciseQTL00958	BnaA01G0024000ZS	chrA01	1402338	1406397
ciseQTL01999	BnaA01G0024000ZS	chrA01	1402338	1406397
ciseQTL06942	BnaA01G0024000ZS	chrA01	1402338	1406397
transeQTL05825	BnaA01G0024000ZS	chrA01	1402338	1406397
transeQTL08596	BnaA01G0024000ZS	chrA01	1402338	1406397
ciseQTL04638	BnaA01G0024100ZS	chrA01	1406725	1409235
ciseQTL07045	BnaA01G0024100ZS	chrA01	1406725	1409235
transeQTL01118	BnaA01G0024100ZS	chrA01	1406725	1409235
transeQTL02022	BnaA01G0024100ZS	chrA01	1406725	1409235
transeQTL03219	BnaA01G0024100ZS	chrA01	1406725	1409235
transeQTL03226	BnaA01G0024100ZS	chrA01	1406725	1409235
transeQTL03544	BnaA01G0024100ZS	chrA01	1406725	1409235
transeQTL07199	BnaA01G0024100ZS	chrA01	1406725	1409235
transeQTL09719	BnaA01G0024100ZS	chrA01	1406725	1409235
transeQTL14373	BnaA01G0024100ZS	chrA01	1406725	1409235
transeQTL21826	BnaA01G0024100ZS	chrA01	1406725	1409235
ciseQTL04638	BnaA01G0024200ZS	chrA01	1409468	1413645
transeQTL00037	BnaA01G0024200ZS	chrA01	1409468	1413645
transeQTL00229	BnaA01G0024200ZS	chrA01	1409468	1413645
transeQTL02333	BnaA01G0024200ZS	chrA01	1409468	1413645
transeQTL09719	BnaA01G0024200ZS	chrA01	1409468	1413645
transeQTL15208	BnaA01G0024200ZS	chrA01	1409468	1413645
transeQTL00633	BnaA01G0024300ZS	chrA01	1429244	1431230	VND2
transeQTL00914	BnaA01G0024300ZS	chrA01	1429244	1431230	VND2
transeQTL01149	BnaA01G0024300ZS	chrA01	1429244	1431230	VND2
transeQTL04191	BnaA01G0024300ZS	chrA01	1429244	1431230	VND2
transeQTL04577	BnaA01G0024300ZS	chrA01	1429244	1431230	VND2
transeQTL05993	BnaA01G0024300ZS	chrA01	1429244	1431230	VND2
transeQTL08347	BnaA01G0024300ZS	chrA01	1429244	1431230	VND2
transeQTL08845	BnaA01G0024300ZS	chrA01	1429244	1431230	VND2
transeQTL09483	BnaA01G0024300ZS	chrA01	1429244	1431230	VND2
transeQTL19064	BnaA01G0024300ZS	chrA01	1429244	1431230	VND2
transeQTL30959	BnaA01G0024300ZS	chrA01	1429244	1431230	VND2
ciseQTL00392	BnaA01G0024400ZS	chrA01	1438141	1442537
ciseQTL02057	BnaA01G0024400ZS	chrA01	1438141	1442537
ciseQTL02600	BnaA01G0024400ZS	chrA01	1438141	1442537
transeQTL01369	BnaA01G0024400ZS	chrA01	1438141	1442537
transeQTL01531	BnaA01G0024400ZS	chrA01	1438141	1442537
transeQTL04240	BnaA01G0024400ZS	chrA01	1438141	1442537
transeQTL10169	BnaA01G0024400ZS	chrA01	1438141	1442537
ciseQTL00958	BnaA01G0024500ZS	chrA01	1443087	1448094
ciseQTL02057	BnaA01G0024500ZS	chrA01	1443087	1448094
ciseQTL02600	BnaA01G0024500ZS	chrA01	1443087	1448094
ciseQTL13021	BnaA01G0024500ZS	chrA01	1443087	1448094
transeQTL00617	BnaA01G0024500ZS	chrA01	1443087	1448094
transeQTL01118	BnaA01G0024500ZS	chrA01	1443087	1448094
transeQTL03879	BnaA01G0024500ZS	chrA01	1443087	1448094
transeQTL05764	BnaA01G0024500ZS	chrA01	1443087	1448094
transeQTL29293	BnaA01G0024500ZS	chrA01	1443087	1448094
ciseQTL00958	BnaA01G0024600ZS	chrA01	1448638	1450060
ciseQTL01974	BnaA01G0024600ZS	chrA01	1448638	1450060
ciseQTL04638	BnaA01G0024600ZS	chrA01	1448638	1450060
ciseQTL04815	BnaA01G0024600ZS	chrA01	1448638	1450060
ciseQTL07045	BnaA01G0024600ZS	chrA01	1448638	1450060
transeQTL00409	BnaA01G0024600ZS	chrA01	1448638	1450060
transeQTL01973	BnaA01G0024600ZS	chrA01	1448638	1450060
transeQTL03544	BnaA01G0024600ZS	chrA01	1448638	1450060
transeQTL10315	BnaA01G0024600ZS	chrA01	1448638	1450060
transeQTL14373	BnaA01G0024600ZS	chrA01	1448638	1450060
ciseQTL00958	BnaA01G0024700ZS	chrA01	1451233	1454646
ciseQTL01369	BnaA01G0024700ZS	chrA01	1451233	1454646
ciseQTL01974	BnaA01G0024700ZS	chrA01	1451233	1454646
ciseQTL05541	BnaA01G0024700ZS	chrA01	1451233	1454646
ciseQTL08737	BnaA01G0024700ZS	chrA01	1451233	1454646
transeQTL00737	BnaA01G0024700ZS	chrA01	1451233	1454646
transeQTL01469	BnaA01G0024700ZS	chrA01	1451233	1454646
transeQTL01781	BnaA01G0024700ZS	chrA01	1451233	1454646
transeQTL03338	BnaA01G0024700ZS	chrA01	1451233	1454646
transeQTL03342	BnaA01G0024700ZS	chrA01	1451233	1454646
ciseQTL00958	BnaA01G0024900ZS	chrA01	1462942	1463980	AtCAP2
ciseQTL02057	BnaA01G0024900ZS	chrA01	1462942	1463980	AtCAP2
ciseQTL02600	BnaA01G0024900ZS	chrA01	1462942	1463980	AtCAP2
ciseQTL04638	BnaA01G0024900ZS	chrA01	1462942	1463980	AtCAP2
ciseQTL07045	BnaA01G0024900ZS	chrA01	1462942	1463980	AtCAP2
ciseQTL15718	BnaA01G0024900ZS	chrA01	1462942	1463980	AtCAP2
transeQTL03219	BnaA01G0024900ZS	chrA01	1462942	1463980	AtCAP2
transeQTL03226	BnaA01G0024900ZS	chrA01	1462942	1463980	AtCAP2
transeQTL04901	BnaA01G0024900ZS	chrA01	1462942	1463980	AtCAP2
transeQTL00135	BnaA01G0025000ZS	chrA01	1464937	1466828	ALKBH9C
transeQTL00487	BnaA01G0025000ZS	chrA01	1464937	1466828	ALKBH9C
transeQTL01423	BnaA01G0025000ZS	chrA01	1464937	1466828	ALKBH9C
transeQTL01679	BnaA01G0025000ZS	chrA01	1464937	1466828	ALKBH9C
transeQTL01880	BnaA01G0025000ZS	chrA01	1464937	1466828	ALKBH9C
transeQTL04109	BnaA01G0025000ZS	chrA01	1464937	1466828	ALKBH9C
transeQTL05280	BnaA01G0025000ZS	chrA01	1464937	1466828	ALKBH9C
transeQTL10670	BnaA01G0025000ZS	chrA01	1464937	1466828	ALKBH9C
transeQTL10978	BnaA01G0025000ZS	chrA01	1464937	1466828	ALKBH9C
transeQTL16632	BnaA01G0025000ZS	chrA01	1464937	1466828	ALKBH9C
transeQTL17756	BnaA01G0025000ZS	chrA01	1464937	1466828	ALKBH9C
transeQTL00047	BnaA01G0025200ZS	chrA01	1486356	1486688	bHLH11
transeQTL01844	BnaA01G0025200ZS	chrA01	1486356	1486688	bHLH11
transeQTL02238	BnaA01G0025200ZS	chrA01	1486356	1486688	bHLH11
transeQTL03588	BnaA01G0025200ZS	chrA01	1486356	1486688	bHLH11
transeQTL03896	BnaA01G0025200ZS	chrA01	1486356	1486688	bHLH11
transeQTL04380	BnaA01G0025200ZS	chrA01	1486356	1486688	bHLH11
transeQTL05033	BnaA01G0025200ZS	chrA01	1486356	1486688	bHLH11
transeQTL05248	BnaA01G0025200ZS	chrA01	1486356	1486688	bHLH11
transeQTL08438	BnaA01G0025200ZS	chrA01	1486356	1486688	bHLH11
ciseQTL00958	BnaA01G0025300ZS	chrA01	1487215	1489661	APE2
ciseQTL02057	BnaA01G0025300ZS	chrA01	1487215	1489661	APE2
ciseQTL02600	BnaA01G0025300ZS	chrA01	1487215	1489661	APE2
ciseQTL07045	BnaA01G0025300ZS	chrA01	1487215	1489661	APE2
ciseQTL07390	BnaA01G0025300ZS	chrA01	1487215	1489661	APE2
ciseQTL13021	BnaA01G0025300ZS	chrA01	1487215	1489661	APE2
ciseQTL34534	BnaA01G0025300ZS	chrA01	1487215	1489661	APE2
transeQTL00617	BnaA01G0025300ZS	chrA01	1487215	1489661	APE2
transeQTL01118	BnaA01G0025300ZS	chrA01	1487215	1489661	APE2
transeQTL01912	BnaA01G0025300ZS	chrA01	1487215	1489661	APE2
ciseQTL00958	BnaA01G0025400ZS	chrA01	1491737	1492220	J11
ciseQTL02600	BnaA01G0025400ZS	chrA01	1491737	1492220	J11
transeQTL00987	BnaA01G0025400ZS	chrA01	1491737	1492220	J11
transeQTL03947	BnaA01G0025400ZS	chrA01	1491737	1492220	J11
transeQTL00987	BnaA01G0025500ZS	chrA01	1497868	1499354
transeQTL02832	BnaA01G0025500ZS	chrA01	1497868	1499354
transeQTL03947	BnaA01G0025500ZS	chrA01	1497868	1499354
ciseQTL00392	BnaA01G0025600ZS	chrA01	1500113	1501636	CaM KMT
ciseQTL00958	BnaA01G0025600ZS	chrA01	1500113	1501636	CaM KMT
ciseQTL01376	BnaA01G0025600ZS	chrA01	1500113	1501636	CaM KMT
ciseQTL01999	BnaA01G0025600ZS	chrA01	1500113	1501636	CaM KMT
ciseQTL05444	BnaA01G0025600ZS	chrA01	1500113	1501636	CaM KMT
ciseQTL11769	BnaA01G0025600ZS	chrA01	1500113	1501636	CaM KMT
transeQTL16096	BnaA01G0025600ZS	chrA01	1500113	1501636	CaM KMT
ciseQTL00392	BnaA01G0025700ZS	chrA01	1501878	1502351
ciseQTL00958	BnaA01G0025700ZS	chrA01	1501878	1502351
ciseQTL01376	BnaA01G0025700ZS	chrA01	1501878	1502351
ciseQTL04815	BnaA01G0025700ZS	chrA01	1501878	1502351
ciseQTL11769	BnaA01G0025700ZS	chrA01	1501878	1502351
transeQTL01999	BnaA01G0025700ZS	chrA01	1501878	1502351
transeQTL16096	BnaA01G0025700ZS	chrA01	1501878	1502351
transeQTL00090	BnaA01G0025800ZS	chrA01	1502606	1503997	APX5
transeQTL00513	BnaA01G0025800ZS	chrA01	1502606	1503997	APX5
transeQTL01222	BnaA01G0025800ZS	chrA01	1502606	1503997	APX5
transeQTL02193	BnaA01G0025800ZS	chrA01	1502606	1503997	APX5
transeQTL02951	BnaA01G0025800ZS	chrA01	1502606	1503997	APX5
transeQTL03014	BnaA01G0025800ZS	chrA01	1502606	1503997	APX5
transeQTL04890	BnaA01G0025800ZS	chrA01	1502606	1503997	APX5
transeQTL08702	BnaA01G0025800ZS	chrA01	1502606	1503997	APX5
transeQTL09570	BnaA01G0025800ZS	chrA01	1502606	1503997	APX5
transeQTL11031	BnaA01G0025800ZS	chrA01	1502606	1503997	APX5
transeQTL34208	BnaA01G0025800ZS	chrA01	1502606	1503997	APX5
ciseQTL08306	BnaA01G0025900ZS	chrA01	1504562	1506453	ROP5
transeQTL00155	BnaA01G0025900ZS	chrA01	1504562	1506453	ROP5
transeQTL00391	BnaA01G0025900ZS	chrA01	1504562	1506453	ROP5
transeQTL00909	BnaA01G0025900ZS	chrA01	1504562	1506453	ROP5
transeQTL01016	BnaA01G0025900ZS	chrA01	1504562	1506453	ROP5
transeQTL01155	BnaA01G0025900ZS	chrA01	1504562	1506453	ROP5
transeQTL01888	BnaA01G0025900ZS	chrA01	1504562	1506453	ROP5
transeQTL03334	BnaA01G0025900ZS	chrA01	1504562	1506453	ROP5
transeQTL03874	BnaA01G0025900ZS	chrA01	1504562	1506453	ROP5
transeQTL04234	BnaA01G0025900ZS	chrA01	1504562	1506453	ROP5
transeQTL25397	BnaA01G0025900ZS	chrA01	1504562	1506453	ROP5
ciseQTL01974	BnaA01G0026000ZS	chrA01	1506888	1508219
ciseQTL05541	BnaA01G0026000ZS	chrA01	1506888	1508219
[truncated: 666,785+ more rows]

## Sheet: ST4
Table S4. Genome-wide eGene-eQTLs identified at 40 DAF
QTL name	Gene ID	Chrom	Start	End	Gene name
transeQTL00101	BnaA01G0000300ZS	chrA01	156326	156924
transeQTL00112	BnaA01G0000300ZS	chrA01	156326	156924
transeQTL00663	BnaA01G0000300ZS	chrA01	156326	156924
transeQTL00700	BnaA01G0000300ZS	chrA01	156326	156924
transeQTL00898	BnaA01G0000300ZS	chrA01	156326	156924
transeQTL02342	BnaA01G0000300ZS	chrA01	156326	156924
transeQTL08180	BnaA01G0000300ZS	chrA01	156326	156924
transeQTL12448	BnaA01G0000300ZS	chrA01	156326	156924
transeQTL19471	BnaA01G0000300ZS	chrA01	156326	156924
transeQTL24909	BnaA01G0000300ZS	chrA01	156326	156924
transeQTL37404	BnaA01G0000300ZS	chrA01	156326	156924
ciseQTL01301	BnaA01G0000500ZS	chrA01	158611	162227	STY46
transeQTL00068	BnaA01G0000500ZS	chrA01	158611	162227	STY46
transeQTL00085	BnaA01G0000500ZS	chrA01	158611	162227	STY46
transeQTL00536	BnaA01G0000500ZS	chrA01	158611	162227	STY46
transeQTL01390	BnaA01G0000500ZS	chrA01	158611	162227	STY46
transeQTL01680	BnaA01G0000500ZS	chrA01	158611	162227	STY46
transeQTL03553	BnaA01G0000500ZS	chrA01	158611	162227	STY46
transeQTL04789	BnaA01G0000500ZS	chrA01	158611	162227	STY46
transeQTL10866	BnaA01G0000500ZS	chrA01	158611	162227	STY46
ciseQTL00794	BnaA01G0000900ZS	chrA01	183400	184249	EXPA20
transeQTL00843	BnaA01G0000900ZS	chrA01	183400	184249	EXPA20
transeQTL01301	BnaA01G0000900ZS	chrA01	183400	184249	EXPA20
transeQTL01466	BnaA01G0000900ZS	chrA01	183400	184249	EXPA20
transeQTL06777	BnaA01G0000900ZS	chrA01	183400	184249	EXPA20
transeQTL17377	BnaA01G0000900ZS	chrA01	183400	184249	EXPA20
ciseQTL07606	BnaA01G0001000ZS	chrA01	183673	186517	AQI
transeQTL00196	BnaA01G0001000ZS	chrA01	183673	186517	AQI
transeQTL00733	BnaA01G0001000ZS	chrA01	183673	186517	AQI
transeQTL04320	BnaA01G0001000ZS	chrA01	183673	186517	AQI
transeQTL05186	BnaA01G0001000ZS	chrA01	183673	186517	AQI
transeQTL06777	BnaA01G0001000ZS	chrA01	183673	186517	AQI
transeQTL08118	BnaA01G0001000ZS	chrA01	183673	186517	AQI
transeQTL08192	BnaA01G0001000ZS	chrA01	183673	186517	AQI
transeQTL23400	BnaA01G0001000ZS	chrA01	183673	186517	AQI
ciseQTL00794	BnaA01G0001100ZS	chrA01	192650	193010	At4g38250
ciseQTL01301	BnaA01G0001100ZS	chrA01	192650	193010	At4g38250
ciseQTL20201	BnaA01G0001100ZS	chrA01	192650	193010	At4g38250
transeQTL00065	BnaA01G0001100ZS	chrA01	192650	193010	At4g38250
transeQTL00368	BnaA01G0001200ZS	chrA01	199475	202154	LAZ1
transeQTL01593	BnaA01G0001200ZS	chrA01	199475	202154	LAZ1
transeQTL03684	BnaA01G0001200ZS	chrA01	199475	202154	LAZ1
ciseQTL01301	BnaA01G0001300ZS	chrA01	202913	203851	WDL1
transeQTL00258	BnaA01G0001300ZS	chrA01	202913	203851	WDL1
transeQTL05332	BnaA01G0001300ZS	chrA01	202913	203851	WDL1
transeQTL00140	BnaA01G0001700ZS	chrA01	220240	224025	CSLD4
transeQTL00486	BnaA01G0001700ZS	chrA01	220240	224025	CSLD4
transeQTL00900	BnaA01G0001700ZS	chrA01	220240	224025	CSLD4
transeQTL05484	BnaA01G0001700ZS	chrA01	220240	224025	CSLD4
transeQTL05768	BnaA01G0001700ZS	chrA01	220240	224025	CSLD4
transeQTL06965	BnaA01G0001700ZS	chrA01	220240	224025	CSLD4
transeQTL11366	BnaA01G0001700ZS	chrA01	220240	224025	CSLD4
transeQTL35263	BnaA01G0001700ZS	chrA01	220240	224025	CSLD4
transeQTL02373	BnaA01G0001800ZS	chrA01	229261	230246	EXPL1
transeQTL21078	BnaA01G0001800ZS	chrA01	229261	230246	EXPL1
ciseQTL00794	BnaA01G0001900ZS	chrA01	231505	232577	SSU
ciseQTL07606	BnaA01G0001900ZS	chrA01	231505	232577	SSU
transeQTL00789	BnaA01G0001900ZS	chrA01	231505	232577	SSU
transeQTL04320	BnaA01G0001900ZS	chrA01	231505	232577	SSU
transeQTL06777	BnaA01G0001900ZS	chrA01	231505	232577	SSU
transeQTL08118	BnaA01G0001900ZS	chrA01	231505	232577	SSU
transeQTL12093	BnaA01G0001900ZS	chrA01	231505	232577	SSU
transeQTL14216	BnaA01G0001900ZS	chrA01	231505	232577	SSU
transeQTL23400	BnaA01G0001900ZS	chrA01	231505	232577	SSU
ciseQTL01301	BnaA01G0002000ZS	chrA01	236459	240084	STY46
ciseQTL01477	BnaA01G0002000ZS	chrA01	236459	240084	STY46
ciseQTL03433	BnaA01G0002000ZS	chrA01	236459	240084	STY46
transeQTL00085	BnaA01G0002000ZS	chrA01	236459	240084	STY46
transeQTL00309	BnaA01G0002000ZS	chrA01	236459	240084	STY46
transeQTL00357	BnaA01G0002000ZS	chrA01	236459	240084	STY46
transeQTL00536	BnaA01G0002000ZS	chrA01	236459	240084	STY46
transeQTL00085	BnaA01G0002100ZS	chrA01	240275	240789
transeQTL00163	BnaA01G0002100ZS	chrA01	240275	240789
transeQTL00822	BnaA01G0002100ZS	chrA01	240275	240789
transeQTL01575	BnaA01G0002100ZS	chrA01	240275	240789
transeQTL04730	BnaA01G0002100ZS	chrA01	240275	240789
transeQTL05429	BnaA01G0002100ZS	chrA01	240275	240789
transeQTL06777	BnaA01G0002100ZS	chrA01	240275	240789
transeQTL08192	BnaA01G0002100ZS	chrA01	240275	240789
transeQTL12093	BnaA01G0002100ZS	chrA01	240275	240789
transeQTL14216	BnaA01G0002100ZS	chrA01	240275	240789
transeQTL17541	BnaA01G0002100ZS	chrA01	240275	240789
ciseQTL10007	BnaA01G0002200ZS	chrA01	244841	245988
transeQTL00822	BnaA01G0002200ZS	chrA01	244841	245988
transeQTL01103	BnaA01G0002200ZS	chrA01	244841	245988
transeQTL02643	BnaA01G0002200ZS	chrA01	244841	245988
transeQTL06777	BnaA01G0002200ZS	chrA01	244841	245988
transeQTL09743	BnaA01G0002200ZS	chrA01	244841	245988
transeQTL17910	BnaA01G0002200ZS	chrA01	244841	245988
transeQTL29720	BnaA01G0002200ZS	chrA01	244841	245988
transeQTL39557	BnaA01G0002200ZS	chrA01	244841	245988
transeQTL00203	BnaA01G0002300ZS	chrA01	247128	247726
transeQTL00506	BnaA01G0002300ZS	chrA01	247128	247726
transeQTL00658	BnaA01G0002300ZS	chrA01	247128	247726
transeQTL02402	BnaA01G0002300ZS	chrA01	247128	247726
transeQTL02758	BnaA01G0002300ZS	chrA01	247128	247726
transeQTL03884	BnaA01G0002300ZS	chrA01	247128	247726
transeQTL08260	BnaA01G0002300ZS	chrA01	247128	247726
transeQTL09346	BnaA01G0002300ZS	chrA01	247128	247726
transeQTL11229	BnaA01G0002300ZS	chrA01	247128	247726
transeQTL29658	BnaA01G0002300ZS	chrA01	247128	247726
transeQTL32443	BnaA01G0002300ZS	chrA01	247128	247726
transeQTL00140	BnaA01G0002400ZS	chrA01	281277	281574	SAUR14
transeQTL00279	BnaA01G0002400ZS	chrA01	281277	281574	SAUR14
transeQTL01775	BnaA01G0002400ZS	chrA01	281277	281574	SAUR14
transeQTL02622	BnaA01G0002400ZS	chrA01	281277	281574	SAUR14
transeQTL02986	BnaA01G0002400ZS	chrA01	281277	281574	SAUR14
transeQTL03338	BnaA01G0002400ZS	chrA01	281277	281574	SAUR14
transeQTL04524	BnaA01G0002400ZS	chrA01	281277	281574	SAUR14
transeQTL05920	BnaA01G0002400ZS	chrA01	281277	281574	SAUR14
transeQTL06332	BnaA01G0002400ZS	chrA01	281277	281574	SAUR14
transeQTL35295	BnaA01G0002400ZS	chrA01	281277	281574	SAUR14
transeQTL38137	BnaA01G0002400ZS	chrA01	281277	281574	SAUR14
transeQTL00009	BnaA01G0002500ZS	chrA01	286885	287203	SAUR16
transeQTL00545	BnaA01G0002500ZS	chrA01	286885	287203	SAUR16
transeQTL01064	BnaA01G0002500ZS	chrA01	286885	287203	SAUR16
transeQTL02229	BnaA01G0002500ZS	chrA01	286885	287203	SAUR16
transeQTL03465	BnaA01G0002500ZS	chrA01	286885	287203	SAUR16
transeQTL05219	BnaA01G0002500ZS	chrA01	286885	287203	SAUR16
transeQTL16149	BnaA01G0002500ZS	chrA01	286885	287203	SAUR16
transeQTL16924	BnaA01G0002500ZS	chrA01	286885	287203	SAUR16
transeQTL20514	BnaA01G0002500ZS	chrA01	286885	287203	SAUR16
ciseQTL00794	BnaA01G0002600ZS	chrA01	291149	292778	ATASE3
ciseQTL01301	BnaA01G0002600ZS	chrA01	291149	292778	ATASE3
ciseQTL08870	BnaA01G0002600ZS	chrA01	291149	292778	ATASE3
transeQTL00279	BnaA01G0002600ZS	chrA01	291149	292778	ATASE3
transeQTL02016	BnaA01G0002600ZS	chrA01	291149	292778	ATASE3
transeQTL02586	BnaA01G0002600ZS	chrA01	291149	292778	ATASE3
transeQTL03674	BnaA01G0002600ZS	chrA01	291149	292778	ATASE3
transeQTL12204	BnaA01G0002600ZS	chrA01	291149	292778	ATASE3
transeQTL12402	BnaA01G0002600ZS	chrA01	291149	292778	ATASE3
transeQTL01103	BnaA01G0002700ZS	chrA01	292859	295957
transeQTL04320	BnaA01G0002700ZS	chrA01	292859	295957
transeQTL04761	BnaA01G0002700ZS	chrA01	292859	295957
transeQTL06777	BnaA01G0002700ZS	chrA01	292859	295957
transeQTL12093	BnaA01G0002700ZS	chrA01	292859	295957
transeQTL21210	BnaA01G0002700ZS	chrA01	292859	295957
transeQTL21861	BnaA01G0002700ZS	chrA01	292859	295957
ciseQTL00794	BnaA01G0002800ZS	chrA01	296799	297762	BPC5
ciseQTL01301	BnaA01G0002800ZS	chrA01	296799	297762	BPC5
ciseQTL07606	BnaA01G0002800ZS	chrA01	296799	297762	BPC5
transeQTL00822	BnaA01G0002800ZS	chrA01	296799	297762	BPC5
transeQTL06777	BnaA01G0002800ZS	chrA01	296799	297762	BPC5
transeQTL14216	BnaA01G0002800ZS	chrA01	296799	297762	BPC5
ciseQTL00794	BnaA01G0002900ZS	chrA01	298863	302706
ciseQTL01301	BnaA01G0002900ZS	chrA01	298863	302706
ciseQTL06322	BnaA01G0002900ZS	chrA01	298863	302706
ciseQTL08870	BnaA01G0002900ZS	chrA01	298863	302706
ciseQTL10383	BnaA01G0002900ZS	chrA01	298863	302706
ciseQTL14444	BnaA01G0002900ZS	chrA01	298863	302706
ciseQTL36580	BnaA01G0002900ZS	chrA01	298863	302706
transeQTL00470	BnaA01G0002900ZS	chrA01	298863	302706
transeQTL00852	BnaA01G0002900ZS	chrA01	298863	302706
transeQTL20032	BnaA01G0002900ZS	chrA01	298863	302706
ciseQTL00794	BnaA01G0003000ZS	chrA01	304816	309858	FBA2
ciseQTL01301	BnaA01G0003000ZS	chrA01	304816	309858	FBA2
ciseQTL01477	BnaA01G0003000ZS	chrA01	304816	309858	FBA2
ciseQTL03433	BnaA01G0003000ZS	chrA01	304816	309858	FBA2
ciseQTL14444	BnaA01G0003000ZS	chrA01	304816	309858	FBA2
transeQTL00368	BnaA01G0003000ZS	chrA01	304816	309858	FBA2
transeQTL00439	BnaA01G0003000ZS	chrA01	304816	309858	FBA2
transeQTL00733	BnaA01G0003000ZS	chrA01	304816	309858	FBA2
transeQTL01426	BnaA01G0003000ZS	chrA01	304816	309858	FBA2
transeQTL09667	BnaA01G0003000ZS	chrA01	304816	309858	FBA2
ciseQTL00794	BnaA01G0003200ZS	chrA01	321168	324571	GH9B18
transeQTL00134	BnaA01G0003200ZS	chrA01	321168	324571	GH9B18
transeQTL00302	BnaA01G0003200ZS	chrA01	321168	324571	GH9B18
transeQTL01103	BnaA01G0003200ZS	chrA01	321168	324571	GH9B18
transeQTL08118	BnaA01G0003200ZS	chrA01	321168	324571	GH9B18
ciseQTL01290	BnaA01G0003300ZS	chrA01	331719	334664	SID1
ciseQTL01301	BnaA01G0003300ZS	chrA01	331719	334664	SID1
ciseQTL03433	BnaA01G0003300ZS	chrA01	331719	334664	SID1
transeQTL00036	BnaA01G0003300ZS	chrA01	331719	334664	SID1
transeQTL00927	BnaA01G0003300ZS	chrA01	331719	334664	SID1
transeQTL04421	BnaA01G0003300ZS	chrA01	331719	334664	SID1
transeQTL05975	BnaA01G0003300ZS	chrA01	331719	334664	SID1
transeQTL07063	BnaA01G0003300ZS	chrA01	331719	334664	SID1
transeQTL13740	BnaA01G0003300ZS	chrA01	331719	334664	SID1
transeQTL17128	BnaA01G0003300ZS	chrA01	331719	334664	SID1
transeQTL20110	BnaA01G0003300ZS	chrA01	331719	334664	SID1
transeQTL00493	BnaA01G0003400ZS	chrA01	341252	342698	STH7
transeQTL01384	BnaA01G0003400ZS	chrA01	341252	342698	STH7
transeQTL01538	BnaA01G0003400ZS	chrA01	341252	342698	STH7
transeQTL02957	BnaA01G0003400ZS	chrA01	341252	342698	STH7
transeQTL03477	BnaA01G0003400ZS	chrA01	341252	342698	STH7
transeQTL03754	BnaA01G0003400ZS	chrA01	341252	342698	STH7
transeQTL04016	BnaA01G0003400ZS	chrA01	341252	342698	STH7
transeQTL04529	BnaA01G0003400ZS	chrA01	341252	342698	STH7
transeQTL08626	BnaA01G0003400ZS	chrA01	341252	342698	STH7
transeQTL09611	BnaA01G0003400ZS	chrA01	341252	342698	STH7
transeQTL36167	BnaA01G0003400ZS	chrA01	341252	342698	STH7
ciseQTL00794	BnaA01G0003500ZS	chrA01	347765	354042	VHA-A3
ciseQTL21560	BnaA01G0003500ZS	chrA01	347765	354042	VHA-A3
transeQTL00272	BnaA01G0003500ZS	chrA01	347765	354042	VHA-A3
transeQTL00822	BnaA01G0003500ZS	chrA01	347765	354042	VHA-A3
transeQTL01103	BnaA01G0003500ZS	chrA01	347765	354042	VHA-A3
transeQTL01308	BnaA01G0003500ZS	chrA01	347765	354042	VHA-A3
transeQTL03684	BnaA01G0003500ZS	chrA01	347765	354042	VHA-A3
transeQTL05686	BnaA01G0003500ZS	chrA01	347765	354042	VHA-A3
transeQTL06777	BnaA01G0003500ZS	chrA01	347765	354042	VHA-A3
ciseQTL00794	BnaA01G0003600ZS	chrA01	354522	356104	RD19A
ciseQTL01301	BnaA01G0003600ZS	chrA01	354522	356104	RD19A
ciseQTL01477	BnaA01G0003600ZS	chrA01	354522	356104	RD19A
ciseQTL07606	BnaA01G0003600ZS	chrA01	354522	356104	RD19A
transeQTL06777	BnaA01G0003600ZS	chrA01	354522	356104	RD19A
transeQTL14216	BnaA01G0003600ZS	chrA01	354522	356104	RD19A
transeQTL19960	BnaA01G0003600ZS	chrA01	354522	356104	RD19A
transeQTL00064	BnaA01G0003700ZS	chrA01	357908	358350	OXS3
transeQTL00252	BnaA01G0003700ZS	chrA01	357908	358350	OXS3
transeQTL00408	BnaA01G0003700ZS	chrA01	357908	358350	OXS3
transeQTL00649	BnaA01G0003700ZS	chrA01	357908	358350	OXS3
transeQTL00751	BnaA01G0003700ZS	chrA01	357908	358350	OXS3
transeQTL01475	BnaA01G0003700ZS	chrA01	357908	358350	OXS3
transeQTL01781	BnaA01G0003700ZS	chrA01	357908	358350	OXS3
transeQTL02749	BnaA01G0003700ZS	chrA01	357908	358350	OXS3
transeQTL05334	BnaA01G0003700ZS	chrA01	357908	358350	OXS3
transeQTL07106	BnaA01G0003700ZS	chrA01	357908	358350	OXS3
transeQTL23922	BnaA01G0003700ZS	chrA01	357908	358350	OXS3
transeQTL00852	BnaA01G0003800ZS	chrA01	359097	362129	BUPS1
transeQTL01119	BnaA01G0003800ZS	chrA01	359097	362129	BUPS1
transeQTL01418	BnaA01G0003800ZS	chrA01	359097	362129	BUPS1
transeQTL02879	BnaA01G0003800ZS	chrA01	359097	362129	BUPS1
transeQTL03136	BnaA01G0003800ZS	chrA01	359097	362129	BUPS1
transeQTL04453	BnaA01G0003800ZS	chrA01	359097	362129	BUPS1
transeQTL05677	BnaA01G0003800ZS	chrA01	359097	362129	BUPS1
transeQTL05794	BnaA01G0003800ZS	chrA01	359097	362129	BUPS1
transeQTL12367	BnaA01G0003800ZS	chrA01	359097	362129	BUPS1
transeQTL24513	BnaA01G0003800ZS	chrA01	359097	362129	BUPS1
transeQTL35421	BnaA01G0003800ZS	chrA01	359097	362129	BUPS1
transeQTL00489	BnaA01G0003900ZS	chrA01	362408	363469	IMPL2
transeQTL00853	BnaA01G0003900ZS	chrA01	362408	363469	IMPL2
transeQTL00957	BnaA01G0003900ZS	chrA01	362408	363469	IMPL2
transeQTL02622	BnaA01G0003900ZS	chrA01	362408	363469	IMPL2
transeQTL02672	BnaA01G0003900ZS	chrA01	362408	363469	IMPL2
transeQTL03801	BnaA01G0003900ZS	chrA01	362408	363469	IMPL2
transeQTL04843	BnaA01G0003900ZS	chrA01	362408	363469	IMPL2
transeQTL05907	BnaA01G0003900ZS	chrA01	362408	363469	IMPL2
transeQTL07415	BnaA01G0003900ZS	chrA01	362408	363469	IMPL2
transeQTL07805	BnaA01G0003900ZS	chrA01	362408	363469	IMPL2
transeQTL09949	BnaA01G0003900ZS	chrA01	362408	363469	IMPL2
transeQTL00102	BnaA01G0004000ZS	chrA01	363687	364290
transeQTL00243	BnaA01G0004000ZS	chrA01	363687	364290
transeQTL00581	BnaA01G0004000ZS	chrA01	363687	364290
transeQTL00680	BnaA01G0004000ZS	chrA01	363687	364290
transeQTL01756	BnaA01G0004000ZS	chrA01	363687	364290
transeQTL06548	BnaA01G0004000ZS	chrA01	363687	364290
transeQTL08452	BnaA01G0004000ZS	chrA01	363687	364290
transeQTL10520	BnaA01G0004000ZS	chrA01	363687	364290
transeQTL20584	BnaA01G0004000ZS	chrA01	363687	364290
transeQTL21230	BnaA01G0004000ZS	chrA01	363687	364290
transeQTL30169	BnaA01G0004000ZS	chrA01	363687	364290
ciseQTL01301	BnaA01G0004100ZS	chrA01	365066	366579
ciseQTL07606	BnaA01G0004100ZS	chrA01	365066	366579
transeQTL00822	BnaA01G0004100ZS	chrA01	365066	366579
transeQTL01103	BnaA01G0004100ZS	chrA01	365066	366579
transeQTL06777	BnaA01G0004100ZS	chrA01	365066	366579
transeQTL12962	BnaA01G0004100ZS	chrA01	365066	366579
transeQTL14216	BnaA01G0004100ZS	chrA01	365066	366579
ciseQTL03433	BnaA01G0004200ZS	chrA01	368051	369992
ciseQTL07606	BnaA01G0004200ZS	chrA01	368051	369992
transeQTL00822	BnaA01G0004200ZS	chrA01	368051	369992
transeQTL04320	BnaA01G0004200ZS	chrA01	368051	369992
transeQTL06777	BnaA01G0004200ZS	chrA01	368051	369992
transeQTL08118	BnaA01G0004200ZS	chrA01	368051	369992
transeQTL08192	BnaA01G0004200ZS	chrA01	368051	369992
transeQTL12093	BnaA01G0004200ZS	chrA01	368051	369992
transeQTL12962	BnaA01G0004200ZS	chrA01	368051	369992
transeQTL16002	BnaA01G0004200ZS	chrA01	368051	369992
transeQTL23400	BnaA01G0004200ZS	chrA01	368051	369992
ciseQTL00794	BnaA01G0004300ZS	chrA01	370598	371241
transeQTL00115	BnaA01G0004300ZS	chrA01	370598	371241
transeQTL00713	BnaA01G0004300ZS	chrA01	370598	371241
transeQTL04320	BnaA01G0004300ZS	chrA01	370598	371241
transeQTL06777	BnaA01G0004300ZS	chrA01	370598	371241
transeQTL08192	BnaA01G0004300ZS	chrA01	370598	371241
transeQTL10907	BnaA01G0004300ZS	chrA01	370598	371241
transeQTL12093	BnaA01G0004300ZS	chrA01	370598	371241
transeQTL23400	BnaA01G0004300ZS	chrA01	370598	371241
ciseQTL00794	BnaA01G0004500ZS	chrA01	375000	375760	RBGA6
ciseQTL01477	BnaA01G0004500ZS	chrA01	375000	375760	RBGA6
ciseQTL07606	BnaA01G0004500ZS	chrA01	375000	375760	RBGA6
transeQTL01319	BnaA01G0004500ZS	chrA01	375000	375760	RBGA6
transeQTL04320	BnaA01G0004500ZS	chrA01	375000	375760	RBGA6
transeQTL06777	BnaA01G0004500ZS	chrA01	375000	375760	RBGA6
transeQTL08192	BnaA01G0004500ZS	chrA01	375000	375760	RBGA6
transeQTL23400	BnaA01G0004500ZS	chrA01	375000	375760	RBGA6
ciseQTL00794	BnaA01G0004600ZS	chrA01	379471	379864	EC1.4
ciseQTL01477	BnaA01G0004600ZS	chrA01	379471	379864	EC1.4
ciseQTL30435	BnaA01G0004600ZS	chrA01	379471	379864	EC1.4
transeQTL00268	BnaA01G0004600ZS	chrA01	379471	379864	EC1.4
transeQTL01378	BnaA01G0004600ZS	chrA01	379471	379864	EC1.4
transeQTL01591	BnaA01G0004600ZS	chrA01	379471	379864	EC1.4
transeQTL01708	BnaA01G0004600ZS	chrA01	379471	379864	EC1.4
transeQTL01858	BnaA01G0004600ZS	chrA01	379471	379864	EC1.4
transeQTL08386	BnaA01G0004600ZS	chrA01	379471	379864	EC1.4
transeQTL16643	BnaA01G0004600ZS	chrA01	379471	379864	EC1.4
transeQTL29499	BnaA01G0004600ZS	chrA01	379471	379864	EC1.4
ciseQTL00794	BnaA01G0004700ZS	chrA01	383308	388678	CESA2
ciseQTL01290	BnaA01G0004700ZS	chrA01	383308	388678	CESA2
ciseQTL01301	BnaA01G0004700ZS	chrA01	383308	388678	CESA2
ciseQTL01477	BnaA01G0004700ZS	chrA01	383308	388678	CESA2
ciseQTL07606	BnaA01G0004700ZS	chrA01	383308	388678	CESA2
transeQTL01073	BnaA01G0004700ZS	chrA01	383308	388678	CESA2
transeQTL01974	BnaA01G0004700ZS	chrA01	383308	388678	CESA2
transeQTL06777	BnaA01G0004700ZS	chrA01	383308	388678	CESA2
transeQTL08118	BnaA01G0004700ZS	chrA01	383308	388678	CESA2
ciseQTL00794	BnaA01G0004800ZS	chrA01	389362	390506
transeQTL00496	BnaA01G0004800ZS	chrA01	389362	390506
transeQTL01073	BnaA01G0004800ZS	chrA01	389362	390506
transeQTL02062	BnaA01G0004800ZS	chrA01	389362	390506
transeQTL02075	BnaA01G0004800ZS	chrA01	389362	390506
transeQTL06250	BnaA01G0004800ZS	chrA01	389362	390506
transeQTL08172	BnaA01G0004800ZS	chrA01	389362	390506
transeQTL09182	BnaA01G0004800ZS	chrA01	389362	390506
transeQTL23359	BnaA01G0004800ZS	chrA01	389362	390506
transeQTL25008	BnaA01G0004800ZS	chrA01	389362	390506
transeQTL30349	BnaA01G0004800ZS	chrA01	389362	390506
ciseQTL00794	BnaA01G0004900ZS	chrA01	396633	397909	URGT4
ciseQTL01301	BnaA01G0004900ZS	chrA01	396633	397909	URGT4
transeQTL00270	BnaA01G0004900ZS	chrA01	396633	397909	URGT4
transeQTL01073	BnaA01G0004900ZS	chrA01	396633	397909	URGT4
transeQTL01103	BnaA01G0004900ZS	chrA01	396633	397909	URGT4
transeQTL03057	BnaA01G0004900ZS	chrA01	396633	397909	URGT4
transeQTL32346	BnaA01G0004900ZS	chrA01	396633	397909	URGT4
ciseQTL07606	BnaA01G0005000ZS	chrA01	404388	408308	DWF2
transeQTL01073	BnaA01G0005000ZS	chrA01	404388	408308	DWF2
transeQTL01466	BnaA01G0005000ZS	chrA01	404388	408308	DWF2
transeQTL06777	BnaA01G0005000ZS	chrA01	404388	408308	DWF2
transeQTL00009	BnaA01G0005100ZS	chrA01	414861	419055	WRKY13
transeQTL00021	BnaA01G0005100ZS	chrA01	414861	419055	WRKY13
transeQTL00486	BnaA01G0005100ZS	chrA01	414861	419055	WRKY13
transeQTL00748	BnaA01G0005100ZS	chrA01	414861	419055	WRKY13
transeQTL00760	BnaA01G0005100ZS	chrA01	414861	419055	WRKY13
transeQTL01375	BnaA01G0005100ZS	chrA01	414861	419055	WRKY13
transeQTL01533	BnaA01G0005100ZS	chrA01	414861	419055	WRKY13
transeQTL03967	BnaA01G0005100ZS	chrA01	414861	419055	WRKY13
transeQTL10068	BnaA01G0005100ZS	chrA01	414861	419055	WRKY13
transeQTL10250	BnaA01G0005100ZS	chrA01	414861	419055	WRKY13
transeQTL26612	BnaA01G0005100ZS	chrA01	414861	419055	WRKY13
transeQTL01073	BnaA01G0005200ZS	chrA01	425823	440999
transeQTL01103	BnaA01G0005200ZS	chrA01	425823	440999
transeQTL05920	BnaA01G0005200ZS	chrA01	425823	440999
transeQTL06777	BnaA01G0005200ZS	chrA01	425823	440999
ciseQTL21560	BnaA01G0005300ZS	chrA01	444285	447021	Drg1-1
transeQTL00386	BnaA01G0005300ZS	chrA01	444285	447021	Drg1-1
transeQTL01631	BnaA01G0005300ZS	chrA01	444285	447021	Drg1-1
transeQTL02819	BnaA01G0005300ZS	chrA01	444285	447021	Drg1-1
transeQTL04320	BnaA01G0005300ZS	chrA01	444285	447021	Drg1-1
transeQTL05429	BnaA01G0005300ZS	chrA01	444285	447021	Drg1-1
transeQTL06777	BnaA01G0005300ZS	chrA01	444285	447021	Drg1-1
transeQTL08192	BnaA01G0005300ZS	chrA01	444285	447021	Drg1-1
transeQTL12093	BnaA01G0005300ZS	chrA01	444285	447021	Drg1-1
transeQTL22268	BnaA01G0005300ZS	chrA01	444285	447021	Drg1-1
transeQTL33369	BnaA01G0005300ZS	chrA01	444285	447021	Drg1-1
transeQTL00263	BnaA01G0005400ZS	chrA01	448275	450005	SK2
transeQTL01164	BnaA01G0005400ZS	chrA01	448275	450005	SK2
transeQTL12093	BnaA01G0005400ZS	chrA01	448275	450005	SK2
ciseQTL00794	BnaA01G0005500ZS	chrA01	450192	451252
ciseQTL01301	BnaA01G0005500ZS	chrA01	450192	451252
ciseQTL07606	BnaA01G0005500ZS	chrA01	450192	451252
ciseQTL10268	BnaA01G0005500ZS	chrA01	450192	451252
transeQTL00454	BnaA01G0005500ZS	chrA01	450192	451252
transeQTL01073	BnaA01G0005500ZS	chrA01	450192	451252
transeQTL01011	BnaA01G0005600ZS	chrA01	451984	453136
transeQTL01455	BnaA01G0005600ZS	chrA01	451984	453136
ciseQTL00794	BnaA01G0005700ZS	chrA01	454028	455271
ciseQTL01290	BnaA01G0005700ZS	chrA01	454028	455271
ciseQTL01301	BnaA01G0005700ZS	chrA01	454028	455271
ciseQTL01477	BnaA01G0005700ZS	chrA01	454028	455271
ciseQTL03433	BnaA01G0005700ZS	chrA01	454028	455271
transeQTL00536	BnaA01G0005700ZS	chrA01	454028	455271
transeQTL00926	BnaA01G0005700ZS	chrA01	454028	455271
transeQTL09667	BnaA01G0005700ZS	chrA01	454028	455271
transeQTL17128	BnaA01G0005700ZS	chrA01	454028	455271
transeQTL00845	BnaA01G0005800ZS	chrA01	455867	457264
transeQTL01357	BnaA01G0005800ZS	chrA01	455867	457264
transeQTL03787	BnaA01G0005800ZS	chrA01	455867	457264
transeQTL04210	BnaA01G0005800ZS	chrA01	455867	457264
transeQTL04402	BnaA01G0005800ZS	chrA01	455867	457264
transeQTL06138	BnaA01G0005800ZS	chrA01	455867	457264
transeQTL08853	BnaA01G0005800ZS	chrA01	455867	457264
transeQTL10582	BnaA01G0005800ZS	chrA01	455867	457264
transeQTL12399	BnaA01G0005800ZS	chrA01	455867	457264
transeQTL22654	BnaA01G0005800ZS	chrA01	455867	457264
transeQTL33880	BnaA01G0005800ZS	chrA01	455867	457264
transeQTL00652	BnaA01G0005900ZS	chrA01	460875	462123
transeQTL00763	BnaA01G0005900ZS	chrA01	460875	462123
transeQTL01073	BnaA01G0005900ZS	chrA01	460875	462123
transeQTL01974	BnaA01G0005900ZS	chrA01	460875	462123
transeQTL10376	BnaA01G0005900ZS	chrA01	460875	462123
transeQTL10772	BnaA01G0005900ZS	chrA01	460875	462123
ciseQTL07606	BnaA01G0006000ZS	chrA01	463753	468410
transeQTL01073	BnaA01G0006000ZS	chrA01	463753	468410
transeQTL02676	BnaA01G0006000ZS	chrA01	463753	468410
transeQTL05726	BnaA01G0006000ZS	chrA01	463753	468410
transeQTL06777	BnaA01G0006000ZS	chrA01	463753	468410
transeQTL07117	BnaA01G0006000ZS	chrA01	463753	468410
transeQTL08192	BnaA01G0006000ZS	chrA01	463753	468410
transeQTL08346	BnaA01G0006000ZS	chrA01	463753	468410
transeQTL22268	BnaA01G0006000ZS	chrA01	463753	468410
transeQTL26701	BnaA01G0006000ZS	chrA01	463753	468410
transeQTL29335	BnaA01G0006000ZS	chrA01	463753	468410
ciseQTL01301	BnaA01G0006200ZS	chrA01	470259	472812	EMB2453
ciseQTL03433	BnaA01G0006200ZS	chrA01	470259	472812	EMB2453
ciseQTL14444	BnaA01G0006200ZS	chrA01	470259	472812	EMB2453
ciseQTL14869	BnaA01G0006200ZS	chrA01	470259	472812	EMB2453
transeQTL00431	BnaA01G0006200ZS	chrA01	470259	472812	EMB2453
transeQTL01073	BnaA01G0006200ZS	chrA01	470259	472812	EMB2453
transeQTL02444	BnaA01G0006200ZS	chrA01	470259	472812	EMB2453
transeQTL09667	BnaA01G0006200ZS	chrA01	470259	472812	EMB2453
transeQTL00166	BnaA01G0006300ZS	chrA01	474080	476783	GGT1
transeQTL00574	BnaA01G0006300ZS	chrA01	474080	476783	GGT1
transeQTL01060	BnaA01G0006300ZS	chrA01	474080	476783	GGT1
transeQTL01364	BnaA01G0006300ZS	chrA01	474080	476783	GGT1
transeQTL01784	BnaA01G0006300ZS	chrA01	474080	476783	GGT1
transeQTL02023	BnaA01G0006300ZS	chrA01	474080	476783	GGT1
transeQTL06611	BnaA01G0006300ZS	chrA01	474080	476783	GGT1
transeQTL07706	BnaA01G0006300ZS	chrA01	474080	476783	GGT1
transeQTL12936	BnaA01G0006300ZS	chrA01	474080	476783	GGT1
transeQTL20164	BnaA01G0006300ZS	chrA01	474080	476783	GGT1
transeQTL22878	BnaA01G0006300ZS	chrA01	474080	476783	GGT1
ciseQTL01301	BnaA01G0006500ZS	chrA01	478589	481597	GGT1
ciseQTL01477	BnaA01G0006500ZS	chrA01	478589	481597	GGT1
ciseQTL03433	BnaA01G0006500ZS	chrA01	478589	481597	GGT1
transeQTL01466	BnaA01G0006500ZS	chrA01	478589	481597	GGT1
transeQTL02300	BnaA01G0006500ZS	chrA01	478589	481597	GGT1
ciseQTL07606	BnaA01G0006600ZS	chrA01	484305	486689	AGT2
transeQTL00054	BnaA01G0006600ZS	chrA01	484305	486689	AGT2
transeQTL00203	BnaA01G0006600ZS	chrA01	484305	486689	AGT2
transeQTL00386	BnaA01G0006600ZS	chrA01	484305	486689	AGT2
transeQTL00472	BnaA01G0006600ZS	chrA01	484305	486689	AGT2
transeQTL01319	BnaA01G0006600ZS	chrA01	484305	486689	AGT2
transeQTL05726	BnaA01G0006600ZS	chrA01	484305	486689	AGT2
transeQTL06777	BnaA01G0006600ZS	chrA01	484305	486689	AGT2
transeQTL08192	BnaA01G0006600ZS	chrA01	484305	486689	AGT2
transeQTL17541	BnaA01G0006600ZS	chrA01	484305	486689	AGT2
transeQTL22268	BnaA01G0006600ZS	chrA01	484305	486689	AGT2
ciseQTL07606	BnaA01G0006800ZS	chrA01	490811	492841
transeQTL01008	BnaA01G0006800ZS	chrA01	490811	492841
transeQTL01073	BnaA01G0006800ZS	chrA01	490811	492841
transeQTL02230	BnaA01G0006800ZS	chrA01	490811	492841
transeQTL02676	BnaA01G0006800ZS	chrA01	490811	492841
transeQTL02819	BnaA01G0006800ZS	chrA01	490811	492841
transeQTL05169	BnaA01G0006800ZS	chrA01	490811	492841
transeQTL05726	BnaA01G0006800ZS	chrA01	490811	492841
transeQTL06777	BnaA01G0006800ZS	chrA01	490811	492841
transeQTL08192	BnaA01G0006800ZS	chrA01	490811	492841
transeQTL29335	BnaA01G0006800ZS	chrA01	490811	492841
ciseQTL03433	BnaA01G0006900ZS	chrA01	493407	495134	MIC60
transeQTL00120	BnaA01G0006900ZS	chrA01	493407	495134	MIC60
transeQTL00683	BnaA01G0006900ZS	chrA01	493407	495134	MIC60
transeQTL00834	BnaA01G0006900ZS	chrA01	493407	495134	MIC60
transeQTL01155	BnaA01G0006900ZS	chrA01	493407	495134	MIC60
transeQTL01905	BnaA01G0006900ZS	chrA01	493407	495134	MIC60
transeQTL01989	BnaA01G0006900ZS	chrA01	493407	495134	MIC60
transeQTL02800	BnaA01G0006900ZS	chrA01	493407	495134	MIC60
transeQTL03128	BnaA01G0006900ZS	chrA01	493407	495134	MIC60
transeQTL04686	BnaA01G0006900ZS	chrA01	493407	495134	MIC60
transeQTL15616	BnaA01G0006900ZS	chrA01	493407	495134	MIC60
transeQTL00009	BnaA01G0007000ZS	chrA01	498100	498852
transeQTL02149	BnaA01G0007000ZS	chrA01	498100	498852
transeQTL27510	BnaA01G0007000ZS	chrA01	498100	498852
transeQTL00215	BnaA01G0007100ZS	chrA01	499880	501150	PnsL4
transeQTL01780	BnaA01G0007100ZS	chrA01	499880	501150	PnsL4
transeQTL01935	BnaA01G0007100ZS	chrA01	499880	501150	PnsL4
transeQTL02273	BnaA01G0007100ZS	chrA01	499880	501150	PnsL4
transeQTL04484	BnaA01G0007100ZS	chrA01	499880	501150	PnsL4
transeQTL04835	BnaA01G0007100ZS	chrA01	499880	501150	PnsL4
transeQTL10642	BnaA01G0007100ZS	chrA01	499880	501150	PnsL4
transeQTL13741	BnaA01G0007100ZS	chrA01	499880	501150	PnsL4
transeQTL14949	BnaA01G0007100ZS	chrA01	499880	501150	PnsL4
transeQTL17281	BnaA01G0007100ZS	chrA01	499880	501150	PnsL4
transeQTL24018	BnaA01G0007100ZS	chrA01	499880	501150	PnsL4
transeQTL00654	BnaA01G0007200ZS	chrA01	503223	504096
transeQTL01251	BnaA01G0007200ZS	chrA01	503223	504096
transeQTL02110	BnaA01G0007200ZS	chrA01	503223	504096
transeQTL02759	BnaA01G0007200ZS	chrA01	503223	504096
transeQTL03627	BnaA01G0007200ZS	chrA01	503223	504096
transeQTL05438	BnaA01G0007200ZS	chrA01	503223	504096
transeQTL06100	BnaA01G0007200ZS	chrA01	503223	504096
transeQTL06757	BnaA01G0007200ZS	chrA01	503223	504096
transeQTL08923	BnaA01G0007200ZS	chrA01	503223	504096
transeQTL09560	BnaA01G0007200ZS	chrA01	503223	504096
transeQTL10771	BnaA01G0007200ZS	chrA01	503223	504096
transeQTL00440	BnaA01G0007300ZS	chrA01	513897	515245	HCC2
transeQTL00700	BnaA01G0007300ZS	chrA01	513897	515245	HCC2
transeQTL01164	BnaA01G0007300ZS	chrA01	513897	515245	HCC2
transeQTL01364	BnaA01G0007300ZS	chrA01	513897	515245	HCC2
transeQTL02242	BnaA01G0007300ZS	chrA01	513897	515245	HCC2
transeQTL03500	BnaA01G0007300ZS	chrA01	513897	515245	HCC2
transeQTL03545	BnaA01G0007300ZS	chrA01	513897	515245	HCC2
transeQTL10431	BnaA01G0007300ZS	chrA01	513897	515245	HCC2
transeQTL12709	BnaA01G0007300ZS	chrA01	513897	515245	HCC2
transeQTL23241	BnaA01G0007300ZS	chrA01	513897	515245	HCC2
ciseQTL14457	BnaA01G0007500ZS	chrA01	522449	524849	TPPH
transeQTL00172	BnaA01G0007500ZS	chrA01	522449	524849	TPPH
transeQTL00330	BnaA01G0007500ZS	chrA01	522449	524849	TPPH
transeQTL00406	BnaA01G0007500ZS	chrA01	522449	524849	TPPH
transeQTL01048	BnaA01G0007500ZS	chrA01	522449	524849	TPPH
transeQTL03681	BnaA01G0007500ZS	chrA01	522449	524849	TPPH
transeQTL07623	BnaA01G0007500ZS	chrA01	522449	524849	TPPH
transeQTL11073	BnaA01G0007500ZS	chrA01	522449	524849	TPPH
transeQTL11286	BnaA01G0007500ZS	chrA01	522449	524849	TPPH
transeQTL14108	BnaA01G0007500ZS	chrA01	522449	524849	TPPH
transeQTL37733	BnaA01G0007500ZS	chrA01	522449	524849	TPPH
ciseQTL01301	BnaA01G0007600ZS	chrA01	539624	540754
ciseQTL01477	BnaA01G0007600ZS	chrA01	539624	540754
ciseQTL02929	BnaA01G0007600ZS	chrA01	539624	540754
ciseQTL03433	BnaA01G0007600ZS	chrA01	539624	540754
ciseQTL35312	BnaA01G0007600ZS	chrA01	539624	540754
transeQTL03078	BnaA01G0007600ZS	chrA01	539624	540754
ciseQTL03433	BnaA01G0007700ZS	chrA01	543952	546522
transeQTL00061	BnaA01G0007700ZS	chrA01	543952	546522
transeQTL00667	BnaA01G0007700ZS	chrA01	543952	546522
transeQTL00949	BnaA01G0007700ZS	chrA01	543952	546522
transeQTL01959	BnaA01G0007700ZS	chrA01	543952	546522
transeQTL02697	BnaA01G0007700ZS	chrA01	543952	546522
transeQTL04686	BnaA01G0007700ZS	chrA01	543952	546522
transeQTL05869	BnaA01G0007700ZS	chrA01	543952	546522
transeQTL08057	BnaA01G0007700ZS	chrA01	543952	546522
transeQTL09278	BnaA01G0007700ZS	chrA01	543952	546522
transeQTL13533	BnaA01G0007700ZS	chrA01	543952	546522
transeQTL00559	BnaA01G0007800ZS	chrA01	549545	550246
transeQTL00930	BnaA01G0007800ZS	chrA01	549545	550246
transeQTL01420	BnaA01G0007800ZS	chrA01	549545	550246
transeQTL01572	BnaA01G0007800ZS	chrA01	549545	550246
transeQTL01635	BnaA01G0007800ZS	chrA01	549545	550246
transeQTL03584	BnaA01G0007800ZS	chrA01	549545	550246
transeQTL08021	BnaA01G0007800ZS	chrA01	549545	550246
transeQTL14395	BnaA01G0007800ZS	chrA01	549545	550246
transeQTL19247	BnaA01G0007800ZS	chrA01	549545	550246
transeQTL30908	BnaA01G0007800ZS	chrA01	549545	550246
ciseQTL17620	BnaA01G0007900ZS	chrA01	551724	554566	MIPS1
transeQTL00472	BnaA01G0007900ZS	chrA01	551724	554566	MIPS1
transeQTL00841	BnaA01G0007900ZS	chrA01	551724	554566	MIPS1
transeQTL01702	BnaA01G0007900ZS	chrA01	551724	554566	MIPS1
transeQTL02676	BnaA01G0007900ZS	chrA01	551724	554566	MIPS1
transeQTL02819	BnaA01G0007900ZS	chrA01	551724	554566	MIPS1
transeQTL05344	BnaA01G0007900ZS	chrA01	551724	554566	MIPS1
transeQTL05726	BnaA01G0007900ZS	chrA01	551724	554566	MIPS1
transeQTL06777	BnaA01G0007900ZS	chrA01	551724	554566	MIPS1
transeQTL08192	BnaA01G0007900ZS	chrA01	551724	554566	MIPS1
transeQTL15761	BnaA01G0007900ZS	chrA01	551724	554566	MIPS1
ciseQTL00794	BnaA01G0008000ZS	chrA01	558897	561290
ciseQTL01301	BnaA01G0008000ZS	chrA01	558897	561290
ciseQTL01477	BnaA01G0008000ZS	chrA01	558897	561290
ciseQTL10268	BnaA01G0008000ZS	chrA01	558897	561290
transeQTL01688	BnaA01G0008000ZS	chrA01	558897	561290
transeQTL08955	BnaA01G0008000ZS	chrA01	558897	561290
ciseQTL01301	BnaA01G0008100ZS	chrA01	562744	564127
ciseQTL01477	BnaA01G0008100ZS	chrA01	562744	564127
ciseQTL04761	BnaA01G0008100ZS	chrA01	562744	564127
ciseQTL14444	BnaA01G0008100ZS	chrA01	562744	564127
transeQTL00980	BnaA01G0008100ZS	chrA01	562744	564127
transeQTL01772	BnaA01G0008100ZS	chrA01	562744	564127
transeQTL06777	BnaA01G0008100ZS	chrA01	562744	564127
transeQTL07410	BnaA01G0008100ZS	chrA01	562744	564127
transeQTL12329	BnaA01G0008100ZS	chrA01	562744	564127
transeQTL22168	BnaA01G0008100ZS	chrA01	562744	564127
ciseQTL01301	BnaA01G0008200ZS	chrA01	565316	566909
ciseQTL03433	BnaA01G0008200ZS	chrA01	565316	566909
ciseQTL07606	BnaA01G0008200ZS	chrA01	565316	566909
transeQTL01308	BnaA01G0008200ZS	chrA01	565316	566909
transeQTL02819	BnaA01G0008200ZS	chrA01	565316	566909
transeQTL05344	BnaA01G0008200ZS	chrA01	565316	566909
transeQTL05726	BnaA01G0008200ZS	chrA01	565316	566909
transeQTL06777	BnaA01G0008200ZS	chrA01	565316	566909
transeQTL08179	BnaA01G0008200ZS	chrA01	565316	566909
transeQTL08192	BnaA01G0008200ZS	chrA01	565316	566909
transeQTL17541	BnaA01G0008200ZS	chrA01	565316	566909
ciseQTL03433	BnaA01G0008300ZS	chrA01	567736	569269
transeQTL00379	BnaA01G0008300ZS	chrA01	567736	569269
transeQTL01073	BnaA01G0008300ZS	chrA01	567736	569269
transeQTL01536	BnaA01G0008300ZS	chrA01	567736	569269
transeQTL01877	BnaA01G0008300ZS	chrA01	567736	569269
transeQTL03819	BnaA01G0008300ZS	chrA01	567736	569269
transeQTL04541	BnaA01G0008300ZS	chrA01	567736	569269
transeQTL05021	BnaA01G0008300ZS	chrA01	567736	569269
transeQTL11770	BnaA01G0008300ZS	chrA01	567736	569269
transeQTL12064	BnaA01G0008300ZS	chrA01	567736	569269
transeQTL27853	BnaA01G0008300ZS	chrA01	567736	569269
ciseQTL21560	BnaA01G0008400ZS	chrA01	569931	570471
transeQTL01360	BnaA01G0008400ZS	chrA01	569931	570471
transeQTL02819	BnaA01G0008400ZS	chrA01	569931	570471
transeQTL05429	BnaA01G0008400ZS	chrA01	569931	570471
transeQTL06777	BnaA01G0008400ZS	chrA01	569931	570471
transeQTL08192	BnaA01G0008400ZS	chrA01	569931	570471
transeQTL22268	BnaA01G0008400ZS	chrA01	569931	570471
ciseQTL00794	BnaA01G0008500ZS	chrA01	574223	577026	UBP3
ciseQTL01301	BnaA01G0008500ZS	chrA01	574223	577026	UBP3
ciseQTL01477	BnaA01G0008500ZS	chrA01	574223	577026	UBP3
ciseQTL20201	BnaA01G0008500ZS	chrA01	574223	577026	UBP3
ciseQTL26637	BnaA01G0008500ZS	chrA01	574223	577026	UBP3
transeQTL00910	BnaA01G0008500ZS	chrA01	574223	577026	UBP3
transeQTL00068	BnaA01G0008600ZS	chrA01	578173	579730	APK2
transeQTL00714	BnaA01G0008600ZS	chrA01	578173	579730	APK2
transeQTL01521	BnaA01G0008600ZS	chrA01	578173	579730	APK2
transeQTL01572	BnaA01G0008600ZS	chrA01	578173	579730	APK2
transeQTL01871	BnaA01G0008600ZS	chrA01	578173	579730	APK2
transeQTL02230	BnaA01G0008600ZS	chrA01	578173	579730	APK2
transeQTL02737	BnaA01G0008600ZS	chrA01	578173	579730	APK2
transeQTL02741	BnaA01G0008600ZS	chrA01	578173	579730	APK2
transeQTL03772	BnaA01G0008600ZS	chrA01	578173	579730	APK2
transeQTL06390	BnaA01G0008600ZS	chrA01	578173	579730	APK2
transeQTL07611	BnaA01G0008600ZS	chrA01	578173	579730	APK2
transeQTL00140	BnaA01G0008700ZS	chrA01	584777	586876	CYP79B2
transeQTL00709	BnaA01G0008700ZS	chrA01	584777	586876	CYP79B2
transeQTL00714	BnaA01G0008700ZS	chrA01	584777	586876	CYP79B2
transeQTL05756	BnaA01G0008700ZS	chrA01	584777	586876	CYP79B2
transeQTL06873	BnaA01G0008700ZS	chrA01	584777	586876	CYP79B2
transeQTL07526	BnaA01G0008700ZS	chrA01	584777	586876	CYP79B2
transeQTL09237	BnaA01G0008700ZS	chrA01	584777	586876	CYP79B2
transeQTL15613	BnaA01G0008700ZS	chrA01	584777	586876	CYP79B2
transeQTL18266	BnaA01G0008700ZS	chrA01	584777	586876	CYP79B2
transeQTL33970	BnaA01G0008700ZS	chrA01	584777	586876	CYP79B2
transeQTL34003	BnaA01G0008700ZS	chrA01	584777	586876	CYP79B2
transeQTL01073	BnaA01G0008800ZS	chrA01	587270	589680
transeQTL01103	BnaA01G0008800ZS	chrA01	587270	589680
transeQTL01466	BnaA01G0008800ZS	chrA01	587270	589680
transeQTL03612	BnaA01G0008800ZS	chrA01	587270	589680
transeQTL01103	BnaA01G0008900ZS	chrA01	591711	594089	DJA5
transeQTL01360	BnaA01G0008900ZS	chrA01	591711	594089	DJA5
transeQTL02819	BnaA01G0008900ZS	chrA01	591711	594089	DJA5
transeQTL06777	BnaA01G0008900ZS	chrA01	591711	594089	DJA5
transeQTL08192	BnaA01G0008900ZS	chrA01	591711	594089	DJA5
transeQTL10594	BnaA01G0008900ZS	chrA01	591711	594089	DJA5
transeQTL12311	BnaA01G0008900ZS	chrA01	591711	594089	DJA5
ciseQTL21560	BnaA01G0009000ZS	chrA01	601292	603498	DHS1
transeQTL00262	BnaA01G0009000ZS	chrA01	601292	603498	DHS1
transeQTL00472	BnaA01G0009000ZS	chrA01	601292	603498	DHS1
transeQTL02513	BnaA01G0009000ZS	chrA01	601292	603498	DHS1
transeQTL02819	BnaA01G0009000ZS	chrA01	601292	603498	DHS1
transeQTL03747	BnaA01G0009000ZS	chrA01	601292	603498	DHS1
transeQTL04320	BnaA01G0009000ZS	chrA01	601292	603498	DHS1
transeQTL06777	BnaA01G0009000ZS	chrA01	601292	603498	DHS1
transeQTL07749	BnaA01G0009000ZS	chrA01	601292	603498	DHS1
transeQTL08192	BnaA01G0009000ZS	chrA01	601292	603498	DHS1
transeQTL10594	BnaA01G0009000ZS	chrA01	601292	603498	DHS1
transeQTL17541	BnaA01G0009100ZS	chrA01	604948	605824	RABA4B
transeQTL01073	BnaA01G0009200ZS	chrA01	609967	613420	TRM4A
transeQTL06777	BnaA01G0009200ZS	chrA01	609967	613420	TRM4A
transeQTL08192	BnaA01G0009200ZS	chrA01	609967	613420	TRM4A
ciseQTL00794	BnaA01G0009300ZS	chrA01	614032	616497	SRK2F
ciseQTL01290	BnaA01G0009300ZS	chrA01	614032	616497	SRK2F
ciseQTL01301	BnaA01G0009300ZS	chrA01	614032	616497	SRK2F
ciseQTL01477	BnaA01G0009300ZS	chrA01	614032	616497	SRK2F
ciseQTL02940	BnaA01G0009300ZS	chrA01	614032	616497	SRK2F
ciseQTL03433	BnaA01G0009300ZS	chrA01	614032	616497	SRK2F
ciseQTL25934	BnaA01G0009300ZS	chrA01	614032	616497	SRK2F
transeQTL00910	BnaA01G0009300ZS	chrA01	614032	616497	SRK2F
ciseQTL00794	BnaA01G0009400ZS	chrA01	618398	620162
transeQTL00230	BnaA01G0009400ZS	chrA01	618398	620162
transeQTL00663	BnaA01G0009400ZS	chrA01	618398	620162
transeQTL00712	BnaA01G0009400ZS	chrA01	618398	620162
transeQTL00949	BnaA01G0009400ZS	chrA01	618398	620162
transeQTL01337	BnaA01G0009400ZS	chrA01	618398	620162
transeQTL01589	BnaA01G0009400ZS	chrA01	618398	620162
transeQTL02749	BnaA01G0009400ZS	chrA01	618398	620162
transeQTL03913	BnaA01G0009400ZS	chrA01	618398	620162
transeQTL05597	BnaA01G0009400ZS	chrA01	618398	620162
transeQTL10984	BnaA01G0009400ZS	chrA01	618398	620162
ciseQTL07606	BnaA01G0009500ZS	chrA01	622611	622887
transeQTL00468	BnaA01G0009500ZS	chrA01	622611	622887
transeQTL00541	BnaA01G0009500ZS	chrA01	622611	622887
transeQTL01308	BnaA01G0009500ZS	chrA01	622611	622887
transeQTL03839	BnaA01G0009500ZS	chrA01	622611	622887
transeQTL06777	BnaA01G0009500ZS	chrA01	622611	622887
transeQTL07452	BnaA01G0009500ZS	chrA01	622611	622887
transeQTL08179	BnaA01G0009500ZS	chrA01	622611	622887
transeQTL08192	BnaA01G0009500ZS	chrA01	622611	622887
transeQTL08346	BnaA01G0009500ZS	chrA01	622611	622887
transeQTL17541	BnaA01G0009500ZS	chrA01	622611	622887
ciseQTL01290	BnaA01G0009600ZS	chrA01	623182	623704
ciseQTL01301	BnaA01G0009600ZS	chrA01	623182	623704
ciseQTL03433	BnaA01G0009600ZS	chrA01	623182	623704
ciseQTL07606	BnaA01G0009600ZS	chrA01	623182	623704
transeQTL01155	BnaA01G0009600ZS	chrA01	623182	623704
transeQTL03684	BnaA01G0009600ZS	chrA01	623182	623704
transeQTL04120	BnaA01G0009600ZS	chrA01	623182	623704
transeQTL06777	BnaA01G0009600ZS	chrA01	623182	623704
transeQTL07482	BnaA01G0009600ZS	chrA01	623182	623704
ciseQTL00794	BnaA01G0009700ZS	chrA01	624268	627099
ciseQTL01301	BnaA01G0009700ZS	chrA01	624268	627099
ciseQTL07606	BnaA01G0009700ZS	chrA01	624268	627099
transeQTL00021	BnaA01G0009700ZS	chrA01	624268	627099
transeQTL01073	BnaA01G0009700ZS	chrA01	624268	627099
transeQTL03057	BnaA01G0009700ZS	chrA01	624268	627099
transeQTL06777	BnaA01G0009700ZS	chrA01	624268	627099
transeQTL00021	BnaA01G0009800ZS	chrA01	629957	631160
transeQTL02529	BnaA01G0009800ZS	chrA01	629957	631160
transeQTL02795	BnaA01G0009800ZS	chrA01	629957	631160
transeQTL06659	BnaA01G0009800ZS	chrA01	629957	631160
transeQTL08051	BnaA01G0009800ZS	chrA01	629957	631160
transeQTL10423	BnaA01G0009800ZS	chrA01	629957	631160
transeQTL21677	BnaA01G0009800ZS	chrA01	629957	631160
ciseQTL07606	BnaA01G0009900ZS	chrA01	635897	637423	HB16
transeQTL00054	BnaA01G0009900ZS	chrA01	635897	637423	HB16
transeQTL00262	BnaA01G0009900ZS	chrA01	635897	637423	HB16
transeQTL00822	BnaA01G0009900ZS	chrA01	635897	637423	HB16
transeQTL01319	BnaA01G0009900ZS	chrA01	635897	637423	HB16
transeQTL04330	BnaA01G0009900ZS	chrA01	635897	637423	HB16
transeQTL05726	BnaA01G0009900ZS	chrA01	635897	637423	HB16
transeQTL06777	BnaA01G0009900ZS	chrA01	635897	637423	HB16
transeQTL08179	BnaA01G0009900ZS	chrA01	635897	637423	HB16
transeQTL14216	BnaA01G0009900ZS	chrA01	635897	637423	HB16
transeQTL22474	BnaA01G0009900ZS	chrA01	635897	637423	HB16
ciseQTL01301	BnaA01G0010000ZS	chrA01	639795	640961	PICALM10a
transeQTL00015	BnaA01G0010000ZS	chrA01	639795	640961	PICALM10a
transeQTL00396	BnaA01G0010000ZS	chrA01	639795	640961	PICALM10a
transeQTL01825	BnaA01G0010000ZS	chrA01	639795	640961	PICALM10a
transeQTL02586	BnaA01G0010000ZS	chrA01	639795	640961	PICALM10a
transeQTL02672	BnaA01G0010000ZS	chrA01	639795	640961	PICALM10a
transeQTL02775	BnaA01G0010000ZS	chrA01	639795	640961	PICALM10a
transeQTL07918	BnaA01G0010000ZS	chrA01	639795	640961	PICALM10a
transeQTL24304	BnaA01G0010000ZS	chrA01	639795	640961	PICALM10a
transeQTL24410	BnaA01G0010000ZS	chrA01	639795	640961	PICALM10a
transeQTL34879	BnaA01G0010000ZS	chrA01	639795	640961	PICALM10a
ciseQTL00794	BnaA01G0010200ZS	chrA01	646532	647093	CCI2
ciseQTL01301	BnaA01G0010200ZS	chrA01	646532	647093	CCI2
ciseQTL04761	BnaA01G0010200ZS	chrA01	646532	647093	CCI2
transeQTL01929	BnaA01G0010200ZS	chrA01	646532	647093	CCI2
transeQTL03078	BnaA01G0010200ZS	chrA01	646532	647093	CCI2
ciseQTL00794	BnaA01G0010300ZS	chrA01	648344	651549
ciseQTL01290	BnaA01G0010300ZS	chrA01	648344	651549
ciseQTL07606	BnaA01G0010300ZS	chrA01	648344	651549
transeQTL01710	BnaA01G0010300ZS	chrA01	648344	651549
transeQTL02676	BnaA01G0010300ZS	chrA01	648344	651549
transeQTL05761	BnaA01G0010300ZS	chrA01	648344	651549
transeQTL06777	BnaA01G0010300ZS	chrA01	648344	651549
transeQTL08346	BnaA01G0010300ZS	chrA01	648344	651549
transeQTL13073	BnaA01G0010300ZS	chrA01	648344	651549
transeQTL18850	BnaA01G0010300ZS	chrA01	648344	651549
transeQTL26701	BnaA01G0010300ZS	chrA01	648344	651549
ciseQTL00794	BnaA01G0010400ZS	chrA01	651714	653287
ciseQTL07606	BnaA01G0010400ZS	chrA01	651714	653287
transeQTL02676	BnaA01G0010400ZS	chrA01	651714	653287
transeQTL06777	BnaA01G0010400ZS	chrA01	651714	653287
transeQTL08192	BnaA01G0010400ZS	chrA01	651714	653287
transeQTL08346	BnaA01G0010400ZS	chrA01	651714	653287
transeQTL13073	BnaA01G0010400ZS	chrA01	651714	653287
transeQTL17823	BnaA01G0010400ZS	chrA01	651714	653287
transeQTL18850	BnaA01G0010400ZS	chrA01	651714	653287
transeQTL32116	BnaA01G0010400ZS	chrA01	651714	653287
transeQTL36649	BnaA01G0010400ZS	chrA01	651714	653287
transeQTL00822	BnaA01G0010700ZS	chrA01	659386	660776
transeQTL01073	BnaA01G0010700ZS	chrA01	659386	660776
transeQTL01750	BnaA01G0010700ZS	chrA01	659386	660776
transeQTL05726	BnaA01G0010700ZS	chrA01	659386	660776
transeQTL05761	BnaA01G0010700ZS	chrA01	659386	660776
transeQTL06751	BnaA01G0010700ZS	chrA01	659386	660776
transeQTL06777	BnaA01G0010700ZS	chrA01	659386	660776
transeQTL00054	BnaA01G0010800ZS	chrA01	661734	662463	DOF4.7
transeQTL00922	BnaA01G0010800ZS	chrA01	661734	662463	DOF4.7
transeQTL03569	BnaA01G0010800ZS	chrA01	661734	662463	DOF4.7
transeQTL04320	BnaA01G0010800ZS	chrA01	661734	662463	DOF4.7
transeQTL06777	BnaA01G0010800ZS	chrA01	661734	662463	DOF4.7
transeQTL08192	BnaA01G0010800ZS	chrA01	661734	662463	DOF4.7
transeQTL09189	BnaA01G0010800ZS	chrA01	661734	662463	DOF4.7
transeQTL14216	BnaA01G0010800ZS	chrA01	661734	662463	DOF4.7
transeQTL17541	BnaA01G0010800ZS	chrA01	661734	662463	DOF4.7
transeQTL18254	BnaA01G0010800ZS	chrA01	661734	662463	DOF4.7
transeQTL28786	BnaA01G0010800ZS	chrA01	661734	662463	DOF4.7
transeQTL01069	BnaA01G0010900ZS	chrA01	666176	667662	ELI3-1
transeQTL01967	BnaA01G0010900ZS	chrA01	666176	667662	ELI3-1
transeQTL02234	BnaA01G0010900ZS	chrA01	666176	667662	ELI3-1
transeQTL02451	BnaA01G0010900ZS	chrA01	666176	667662	ELI3-1
transeQTL03282	BnaA01G0010900ZS	chrA01	666176	667662	ELI3-1
transeQTL04534	BnaA01G0010900ZS	chrA01	666176	667662	ELI3-1
transeQTL09782	BnaA01G0010900ZS	chrA01	666176	667662	ELI3-1
transeQTL11768	BnaA01G0010900ZS	chrA01	666176	667662	ELI3-1
transeQTL11805	BnaA01G0010900ZS	chrA01	666176	667662	ELI3-1
transeQTL16549	BnaA01G0010900ZS	chrA01	666176	667662	ELI3-1
transeQTL16846	BnaA01G0010900ZS	chrA01	666176	667662	ELI3-1
transeQTL00158	BnaA01G0011000ZS	chrA01	669397	672576	CAD6
transeQTL01582	BnaA01G0011000ZS	chrA01	669397	672576	CAD6
transeQTL02110	BnaA01G0011000ZS	chrA01	669397	672576	CAD6
transeQTL02749	BnaA01G0011000ZS	chrA01	669397	672576	CAD6
transeQTL03556	BnaA01G0011000ZS	chrA01	669397	672576	CAD6
transeQTL04175	BnaA01G0011000ZS	chrA01	669397	672576	CAD6
transeQTL04879	BnaA01G0011000ZS	chrA01	669397	672576	CAD6
transeQTL07039	BnaA01G0011000ZS	chrA01	669397	672576	CAD6
transeQTL07875	BnaA01G0011000ZS	chrA01	669397	672576	CAD6
transeQTL12444	BnaA01G0011000ZS	chrA01	669397	672576	CAD6
transeQTL17788	BnaA01G0011000ZS	chrA01	669397	672576	CAD6
transeQTL00021	BnaA01G0011100ZS	chrA01	682871	685844	STM
transeQTL02107	BnaA01G0011100ZS	chrA01	682871	685844	STM
transeQTL03032	BnaA01G0011100ZS	chrA01	682871	685844	STM
transeQTL23400	BnaA01G0011100ZS	chrA01	682871	685844	STM
transeQTL00054	BnaA01G0011200ZS	chrA01	686243	688012
transeQTL00812	BnaA01G0011200ZS	chrA01	686243	688012
transeQTL01103	BnaA01G0011200ZS	chrA01	686243	688012
transeQTL06777	BnaA01G0011200ZS	chrA01	686243	688012
transeQTL00101	BnaA01G0011300ZS	chrA01	688148	690814	mtHsc70-1
transeQTL00565	BnaA01G0011300ZS	chrA01	688148	690814	mtHsc70-1
transeQTL00608	BnaA01G0011300ZS	chrA01	688148	690814	mtHsc70-1
transeQTL03232	BnaA01G0011300ZS	chrA01	688148	690814	mtHsc70-1
transeQTL03739	BnaA01G0011300ZS	chrA01	688148	690814	mtHsc70-1
transeQTL05976	BnaA01G0011300ZS	chrA01	688148	690814	mtHsc70-1
ciseQTL07606	BnaA01G0011400ZS	chrA01	690839	692335
transeQTL00125	BnaA01G0011400ZS	chrA01	690839	692335
transeQTL00472	BnaA01G0011400ZS	chrA01	690839	692335
transeQTL03569	BnaA01G0011400ZS	chrA01	690839	692335
transeQTL05169	BnaA01G0011400ZS	chrA01	690839	692335
transeQTL05726	BnaA01G0011400ZS	chrA01	690839	692335
transeQTL06777	BnaA01G0011400ZS	chrA01	690839	692335
transeQTL08179	BnaA01G0011400ZS	chrA01	690839	692335
transeQTL08192	BnaA01G0011400ZS	chrA01	690839	692335
transeQTL12670	BnaA01G0011400ZS	chrA01	690839	692335
transeQTL32747	BnaA01G0011400ZS	chrA01	690839	692335
ciseQTL01301	BnaA01G0011500ZS	chrA01	696055	699465	PEPCK
transeQTL00262	BnaA01G0011500ZS	chrA01	696055	699465	PEPCK
transeQTL00526	BnaA01G0011500ZS	chrA01	696055	699465	PEPCK
transeQTL00541	BnaA01G0011500ZS	chrA01	696055	699465	PEPCK
transeQTL04832	BnaA01G0011500ZS	chrA01	696055	699465	PEPCK
transeQTL08179	BnaA01G0011500ZS	chrA01	696055	699465	PEPCK
transeQTL31036	BnaA01G0011500ZS	chrA01	696055	699465	PEPCK
transeQTL36572	BnaA01G0011500ZS	chrA01	696055	699465	PEPCK
ciseQTL13670	BnaA01G0011600ZS	chrA01	700404	701785
transeQTL00454	BnaA01G0011600ZS	chrA01	700404	701785
transeQTL01073	BnaA01G0011600ZS	chrA01	700404	701785
transeQTL01224	BnaA01G0011600ZS	chrA01	700404	701785
transeQTL05761	BnaA01G0011600ZS	chrA01	700404	701785
transeQTL06365	BnaA01G0011600ZS	chrA01	700404	701785
transeQTL06659	BnaA01G0011600ZS	chrA01	700404	701785
transeQTL06751	BnaA01G0011600ZS	chrA01	700404	701785
transeQTL10636	BnaA01G0011600ZS	chrA01	700404	701785
transeQTL13306	BnaA01G0011600ZS	chrA01	700404	701785
transeQTL15851	BnaA01G0011600ZS	chrA01	700404	701785
transeQTL00650	BnaA01G0012000ZS	chrA01	722941	723469	AtEPFL2
transeQTL00927	BnaA01G0012000ZS	chrA01	722941	723469	AtEPFL2
transeQTL00976	BnaA01G0012000ZS	chrA01	722941	723469	AtEPFL2
transeQTL01222	BnaA01G0012000ZS	chrA01	722941	723469	AtEPFL2
transeQTL01613	BnaA01G0012000ZS	chrA01	722941	723469	AtEPFL2
transeQTL02144	BnaA01G0012000ZS	chrA01	722941	723469	AtEPFL2
transeQTL03870	BnaA01G0012000ZS	chrA01	722941	723469	AtEPFL2
transeQTL05911	BnaA01G0012000ZS	chrA01	722941	723469	AtEPFL2
transeQTL23016	BnaA01G0012000ZS	chrA01	722941	723469	AtEPFL2
transeQTL29220	BnaA01G0012000ZS	chrA01	722941	723469	AtEPFL2
transeQTL36445	BnaA01G0012000ZS	chrA01	722941	723469	AtEPFL2
transeQTL01265	BnaA01G0012100ZS	chrA01	728596	728959	CPK28
transeQTL05065	BnaA01G0012100ZS	chrA01	728596	728959	CPK28
transeQTL05450	BnaA01G0012100ZS	chrA01	728596	728959	CPK28
transeQTL06281	BnaA01G0012100ZS	chrA01	728596	728959	CPK28
transeQTL10040	BnaA01G0012100ZS	chrA01	728596	728959	CPK28
transeQTL11508	BnaA01G0012100ZS	chrA01	728596	728959	CPK28
ciseQTL17532	BnaA01G0012200ZS	chrA01	739510	740544	HAT22
transeQTL03684	BnaA01G0012200ZS	chrA01	739510	740544	HAT22
transeQTL04082	BnaA01G0012200ZS	chrA01	739510	740544	HAT22
transeQTL00112	BnaA01G0012400ZS	chrA01	763690	765454	ACS8
transeQTL00252	BnaA01G0012400ZS	chrA01	763690	765454	ACS8
transeQTL00570	BnaA01G0012400ZS	chrA01	763690	765454	ACS8
transeQTL01356	BnaA01G0012400ZS	chrA01	763690	765454	ACS8
transeQTL02811	BnaA01G0012400ZS	chrA01	763690	765454	ACS8
transeQTL04357	BnaA01G0012400ZS	chrA01	763690	765454	ACS8
transeQTL05946	BnaA01G0012400ZS	chrA01	763690	765454	ACS8
transeQTL18789	BnaA01G0012400ZS	chrA01	763690	765454	ACS8
transeQTL19179	BnaA01G0012400ZS	chrA01	763690	765454	ACS8
transeQTL21198	BnaA01G0012400ZS	chrA01	763690	765454	ACS8
transeQTL21336	BnaA01G0012400ZS	chrA01	763690	765454	ACS8
transeQTL01103	BnaA01G0012500ZS	chrA01	774088	776366	SQE3
transeQTL01781	BnaA01G0012500ZS	chrA01	774088	776366	SQE3
transeQTL00442	BnaA01G0012600ZS	chrA01	779300	781698	DRG
transeQTL09754	BnaA01G0012600ZS	chrA01	779300	781698	DRG
ciseQTL03433	BnaA01G0012700ZS	chrA01	797448	799183	GRF2
transeQTL00363	BnaA01G0012700ZS	chrA01	797448	799183	GRF2
transeQTL00618	BnaA01G0012700ZS	chrA01	797448	799183	GRF2
transeQTL00808	BnaA01G0012700ZS	chrA01	797448	799183	GRF2
transeQTL03012	BnaA01G0012700ZS	chrA01	797448	799183	GRF2
transeQTL00130	BnaA01G0012800ZS	chrA01	800056	800797	bZIP7
transeQTL00339	BnaA01G0012800ZS	chrA01	800056	800797	bZIP7
transeQTL00599	BnaA01G0012800ZS	chrA01	800056	800797	bZIP7
transeQTL00819	BnaA01G0012800ZS	chrA01	800056	800797	bZIP7
transeQTL01169	BnaA01G0012800ZS	chrA01	800056	800797	bZIP7
transeQTL01781	BnaA01G0012800ZS	chrA01	800056	800797	bZIP7
transeQTL01994	BnaA01G0012800ZS	chrA01	800056	800797	bZIP7
transeQTL02104	BnaA01G0012800ZS	chrA01	800056	800797	bZIP7
transeQTL03257	BnaA01G0012800ZS	chrA01	800056	800797	bZIP7
transeQTL08193	BnaA01G0012800ZS	chrA01	800056	800797	bZIP7
transeQTL16515	BnaA01G0012800ZS	chrA01	800056	800797	bZIP7
transeQTL00541	BnaA01G0012900ZS	chrA01	804710	806365	HHP4
transeQTL00822	BnaA01G0012900ZS	chrA01	804710	806365	HHP4
transeQTL08179	BnaA01G0012900ZS	chrA01	804710	806365	HHP4
ciseQTL01477	BnaA01G0013000ZS	chrA01	807910	810604	NAGS2
ciseQTL08158	BnaA01G0013000ZS	chrA01	807910	810604	NAGS2
transeQTL00009	BnaA01G0013000ZS	chrA01	807910	810604	NAGS2
transeQTL00822	BnaA01G0013000ZS	chrA01	807910	810604	NAGS2
transeQTL00837	BnaA01G0013200ZS	chrA01	820220	821632	BT5
transeQTL01673	BnaA01G0013200ZS	chrA01	820220	821632	BT5
transeQTL01812	BnaA01G0013200ZS	chrA01	820220	821632	BT5
transeQTL02234	BnaA01G0013200ZS	chrA01	820220	821632	BT5
transeQTL02652	BnaA01G0013200ZS	chrA01	820220	821632	BT5
transeQTL05578	BnaA01G0013200ZS	chrA01	820220	821632	BT5
transeQTL05869	BnaA01G0013200ZS	chrA01	820220	821632	BT5
transeQTL07259	BnaA01G0013200ZS	chrA01	820220	821632	BT5
transeQTL17039	BnaA01G0013200ZS	chrA01	820220	821632	BT5
transeQTL29698	BnaA01G0013200ZS	chrA01	820220	821632	BT5
transeQTL37310	BnaA01G0013200ZS	chrA01	820220	821632	BT5
transeQTL00274	BnaA01G0013300ZS	chrA01	825240	826849	UNS2
transeQTL00700	BnaA01G0013300ZS	chrA01	825240	826849	UNS2
transeQTL01218	BnaA01G0013300ZS	chrA01	825240	826849	UNS2
transeQTL05382	BnaA01G0013300ZS	chrA01	825240	826849	UNS2
transeQTL06805	BnaA01G0013300ZS	chrA01	825240	826849	UNS2
transeQTL00541	BnaA01G0013400ZS	chrA01	835203	837538
transeQTL01103	BnaA01G0013400ZS	chrA01	835203	837538
transeQTL24758	BnaA01G0013400ZS	chrA01	835203	837538
ciseQTL01301	BnaA01G0013500ZS	chrA01	837985	840036
ciseQTL08158	BnaA01G0013500ZS	chrA01	837985	840036
ciseQTL08870	BnaA01G0013500ZS	chrA01	837985	840036
transeQTL00366	BnaA01G0013500ZS	chrA01	837985	840036
transeQTL01929	BnaA01G0013500ZS	chrA01	837985	840036
transeQTL02298	BnaA01G0013500ZS	chrA01	837985	840036
transeQTL03747	BnaA01G0013500ZS	chrA01	837985	840036
transeQTL12670	BnaA01G0013500ZS	chrA01	837985	840036
transeQTL24758	BnaA01G0013500ZS	chrA01	837985	840036
transeQTL28786	BnaA01G0013500ZS	chrA01	837985	840036
ciseQTL00852	BnaA01G0013600ZS	chrA01	850412	851959
ciseQTL02929	BnaA01G0013600ZS	chrA01	850412	851959
ciseQTL03433	BnaA01G0013600ZS	chrA01	850412	851959
ciseQTL08802	BnaA01G0013600ZS	chrA01	850412	851959
ciseQTL10007	BnaA01G0013600ZS	chrA01	850412	851959
ciseQTL16084	BnaA01G0013600ZS	chrA01	850412	851959
transeQTL01049	BnaA01G0013600ZS	chrA01	850412	851959
transeQTL05189	BnaA01G0013600ZS	chrA01	850412	851959
transeQTL21514	BnaA01G0013600ZS	chrA01	850412	851959
transeQTL25696	BnaA01G0013600ZS	chrA01	850412	851959
transeQTL39659	BnaA01G0013600ZS	chrA01	850412	851959
transeQTL01103	BnaA01G0013700ZS	chrA01	855546	857857
transeQTL01750	BnaA01G0013700ZS	chrA01	855546	857857
ciseQTL08158	BnaA01G0013800ZS	chrA01	859820	860435	CYCB1;1
ciseQTL17532	BnaA01G0013800ZS	chrA01	859820	860435	CYCB1;1
transeQTL00338	BnaA01G0013800ZS	chrA01	859820	860435	CYCB1;1
transeQTL00704	BnaA01G0013800ZS	chrA01	859820	860435	CYCB1;1
transeQTL01237	BnaA01G0013800ZS	chrA01	859820	860435	CYCB1;1
transeQTL01426	BnaA01G0013800ZS	chrA01	859820	860435	CYCB1;1
transeQTL02671	BnaA01G0013800ZS	chrA01	859820	860435	CYCB1;1
transeQTL07268	BnaA01G0013800ZS	chrA01	859820	860435	CYCB1;1
transeQTL12377	BnaA01G0013800ZS	chrA01	859820	860435	CYCB1;1
transeQTL14976	BnaA01G0013800ZS	chrA01	859820	860435	CYCB1;1
ciseQTL01301	BnaA01G0014000ZS	chrA01	864789	871396	SRFR1
ciseQTL09920	BnaA01G0014000ZS	chrA01	864789	871396	SRFR1
transeQTL00366	BnaA01G0014000ZS	chrA01	864789	871396	SRFR1
transeQTL00541	BnaA01G0014000ZS	chrA01	864789	871396	SRFR1
transeQTL01308	BnaA01G0014000ZS	chrA01	864789	871396	SRFR1
transeQTL01783	BnaA01G0014000ZS	chrA01	864789	871396	SRFR1
transeQTL01929	BnaA01G0014000ZS	chrA01	864789	871396	SRFR1
transeQTL13458	BnaA01G0014000ZS	chrA01	864789	871396	SRFR1
transeQTL31036	BnaA01G0014000ZS	chrA01	864789	871396	SRFR1
transeQTL36572	BnaA01G0014000ZS	chrA01	864789	871396	SRFR1
ciseQTL00794	BnaA01G0014100ZS	chrA01	872956	873634	ATAGP18
transeQTL00641	BnaA01G0014100ZS	chrA01	872956	873634	ATAGP18
transeQTL00822	BnaA01G0014100ZS	chrA01	872956	873634	ATAGP18
transeQTL01304	BnaA01G0014100ZS	chrA01	872956	873634	ATAGP18
transeQTL02048	BnaA01G0014100ZS	chrA01	872956	873634	ATAGP18
transeQTL02212	BnaA01G0014100ZS	chrA01	872956	873634	ATAGP18
transeQTL08179	BnaA01G0014100ZS	chrA01	872956	873634	ATAGP18
transeQTL09005	BnaA01G0014100ZS	chrA01	872956	873634	ATAGP18
transeQTL29920	BnaA01G0014100ZS	chrA01	872956	873634	ATAGP18
transeQTL31036	BnaA01G0014100ZS	chrA01	872956	873634	ATAGP18
transeQTL00193	BnaA01G0014200ZS	chrA01	875985	880757
transeQTL00228	BnaA01G0014200ZS	chrA01	875985	880757
transeQTL00442	BnaA01G0014200ZS	chrA01	875985	880757
transeQTL01504	BnaA01G0014200ZS	chrA01	875985	880757
transeQTL14500	BnaA01G0014200ZS	chrA01	875985	880757
ciseQTL00794	BnaA01G0014300ZS	chrA01	885084	885850
ciseQTL00910	BnaA01G0014300ZS	chrA01	885084	885850
ciseQTL03433	BnaA01G0014300ZS	chrA01	885084	885850
ciseQTL08158	BnaA01G0014300ZS	chrA01	885084	885850
transeQTL00434	BnaA01G0014300ZS	chrA01	885084	885850
transeQTL21553	BnaA01G0014300ZS	chrA01	885084	885850
transeQTL32610	BnaA01G0014300ZS	chrA01	885084	885850
ciseQTL00794	BnaA01G0014400ZS	chrA01	886368	887739
ciseQTL00910	BnaA01G0014400ZS	chrA01	886368	887739
ciseQTL01301	BnaA01G0014400ZS	chrA01	886368	887739
ciseQTL08158	BnaA01G0014400ZS	chrA01	886368	887739
ciseQTL08870	BnaA01G0014400ZS	chrA01	886368	887739
transeQTL03078	BnaA01G0014400ZS	chrA01	886368	887739
ciseQTL01290	BnaA01G0014600ZS	chrA01	892752	894798	CYP91A2
ciseQTL01301	BnaA01G0014600ZS	chrA01	892752	894798	CYP91A2
ciseQTL03433	BnaA01G0014600ZS	chrA01	892752	894798	CYP91A2
ciseQTL10268	BnaA01G0014600ZS	chrA01	892752	894798	CYP91A2
transeQTL00541	BnaA01G0014600ZS	chrA01	892752	894798	CYP91A2
transeQTL01308	BnaA01G0014600ZS	chrA01	892752	894798	CYP91A2
transeQTL01392	BnaA01G0014600ZS	chrA01	892752	894798	CYP91A2
transeQTL05119	BnaA01G0014600ZS	chrA01	892752	894798	CYP91A2
transeQTL00170	BnaA01G0014700ZS	chrA01	896507	898637	CYP91A2
transeQTL00853	BnaA01G0014700ZS	chrA01	896507	898637	CYP91A2
transeQTL01230	BnaA01G0014700ZS	chrA01	896507	898637	CYP91A2
transeQTL01538	BnaA01G0014700ZS	chrA01	896507	898637	CYP91A2
transeQTL02529	BnaA01G0014700ZS	chrA01	896507	898637	CYP91A2
transeQTL02571	BnaA01G0014700ZS	chrA01	896507	898637	CYP91A2
transeQTL03265	BnaA01G0014700ZS	chrA01	896507	898637	CYP91A2
transeQTL08304	BnaA01G0014700ZS	chrA01	896507	898637	CYP91A2
transeQTL08807	BnaA01G0014700ZS	chrA01	896507	898637	CYP91A2
transeQTL21677	BnaA01G0014700ZS	chrA01	896507	898637	CYP91A2
transeQTL26473	BnaA01G0014700ZS	chrA01	896507	898637	CYP91A2
transeQTL01197	BnaA01G0014800ZS	chrA01	901650	915708
transeQTL01428	BnaA01G0014800ZS	chrA01	901650	915708
transeQTL01463	BnaA01G0014800ZS	chrA01	901650	915708
transeQTL01715	BnaA01G0014800ZS	chrA01	901650	915708
transeQTL03994	BnaA01G0014800ZS	chrA01	901650	915708
transeQTL08019	BnaA01G0014800ZS	chrA01	901650	915708
transeQTL10368	BnaA01G0014800ZS	chrA01	901650	915708
transeQTL14087	BnaA01G0014800ZS	chrA01	901650	915708
transeQTL25241	BnaA01G0014800ZS	chrA01	901650	915708
transeQTL29132	BnaA01G0014800ZS	chrA01	901650	915708
transeQTL29943	BnaA01G0014800ZS	chrA01	901650	915708
transeQTL01600	BnaA01G0014900ZS	chrA01	919079	920831	CYP81F4
transeQTL01951	BnaA01G0014900ZS	chrA01	919079	920831	CYP81F4
transeQTL02205	BnaA01G0014900ZS	chrA01	919079	920831	CYP81F4
transeQTL02876	BnaA01G0014900ZS	chrA01	919079	920831	CYP81F4
transeQTL03487	BnaA01G0014900ZS	chrA01	919079	920831	CYP81F4
transeQTL06673	BnaA01G0014900ZS	chrA01	919079	920831	CYP81F4
transeQTL08905	BnaA01G0014900ZS	chrA01	919079	920831	CYP81F4
transeQTL10318	BnaA01G0014900ZS	chrA01	919079	920831	CYP81F4
transeQTL17349	BnaA01G0014900ZS	chrA01	919079	920831	CYP81F4
transeQTL22817	BnaA01G0014900ZS	chrA01	919079	920831	CYP81F4
transeQTL25606	BnaA01G0014900ZS	chrA01	919079	920831	CYP81F4
ciseQTL00794	BnaA01G0015000ZS	chrA01	926618	928706	CYP81F3
ciseQTL01301	BnaA01G0015000ZS	chrA01	926618	928706	CYP81F3
ciseQTL04761	BnaA01G0015000ZS	chrA01	926618	928706	CYP81F3
ciseQTL08158	BnaA01G0015000ZS	chrA01	926618	928706	CYP81F3
ciseQTL08870	BnaA01G0015000ZS	chrA01	926618	928706	CYP81F3
transeQTL00366	BnaA01G0015000ZS	chrA01	926618	928706	CYP81F3
transeQTL01360	BnaA01G0015000ZS	chrA01	926618	928706	CYP81F3
transeQTL08325	BnaA01G0015000ZS	chrA01	926618	928706	CYP81F3
transeQTL12670	BnaA01G0015000ZS	chrA01	926618	928706	CYP81F3
transeQTL27633	BnaA01G0015000ZS	chrA01	926618	928706	CYP81F3
ciseQTL01477	BnaA01G0015100ZS	chrA01	937915	940323	YDK1
transeQTL00476	BnaA01G0015100ZS	chrA01	937915	940323	YDK1
transeQTL01118	BnaA01G0015100ZS	chrA01	937915	940323	YDK1
transeQTL03122	BnaA01G0015100ZS	chrA01	937915	940323	YDK1
transeQTL05663	BnaA01G0015100ZS	chrA01	937915	940323	YDK1
transeQTL39475	BnaA01G0015100ZS	chrA01	937915	940323	YDK1
transeQTL00004	BnaA01G0015200ZS	chrA01	950801	952803
transeQTL00186	BnaA01G0015200ZS	chrA01	950801	952803
transeQTL00271	BnaA01G0015200ZS	chrA01	950801	952803
transeQTL02293	BnaA01G0015200ZS	chrA01	950801	952803
transeQTL02370	BnaA01G0015200ZS	chrA01	950801	952803
transeQTL02502	BnaA01G0015200ZS	chrA01	950801	952803
transeQTL06280	BnaA01G0015200ZS	chrA01	950801	952803
transeQTL12314	BnaA01G0015200ZS	chrA01	950801	952803
transeQTL12588	BnaA01G0015200ZS	chrA01	950801	952803
transeQTL21459	BnaA01G0015200ZS	chrA01	950801	952803
transeQTL27585	BnaA01G0015200ZS	chrA01	950801	952803
ciseQTL00794	BnaA01G0015300ZS	chrA01	954359	957699	CYP81D4
ciseQTL00852	BnaA01G0015300ZS	chrA01	954359	957699	CYP81D4
ciseQTL01301	BnaA01G0015300ZS	chrA01	954359	957699	CYP81D4
ciseQTL03674	BnaA01G0015300ZS	chrA01	954359	957699	CYP81D4
ciseQTL08076	BnaA01G0015300ZS	chrA01	954359	957699	CYP81D4
transeQTL00068	BnaA01G0015300ZS	chrA01	954359	957699	CYP81D4
transeQTL00128	BnaA01G0015300ZS	chrA01	954359	957699	CYP81D4
transeQTL00379	BnaA01G0015300ZS	chrA01	954359	957699	CYP81D4
transeQTL02779	BnaA01G0015300ZS	chrA01	954359	957699	CYP81D4
transeQTL25827	BnaA01G0015300ZS	chrA01	954359	957699	CYP81D4
ciseQTL00794	BnaA01G0015400ZS	chrA01	960961	962528	CYP81H1
ciseQTL01301	BnaA01G0015400ZS	chrA01	960961	962528	CYP81H1
ciseQTL01477	BnaA01G0015400ZS	chrA01	960961	962528	CYP81H1
ciseQTL08076	BnaA01G0015400ZS	chrA01	960961	962528	CYP81H1
ciseQTL13347	BnaA01G0015400ZS	chrA01	960961	962528	CYP81H1
ciseQTL30665	BnaA01G0015400ZS	chrA01	960961	962528	CYP81H1
transeQTL11009	BnaA01G0015400ZS	chrA01	960961	962528	CYP81H1
transeQTL12670	BnaA01G0015400ZS	chrA01	960961	962528	CYP81H1
transeQTL38030	BnaA01G0015400ZS	chrA01	960961	962528	CYP81H1
ciseQTL00794	BnaA01G0015500ZS	chrA01	962903	963546	CYP81H1
ciseQTL01301	BnaA01G0015500ZS	chrA01	962903	963546	CYP81H1
ciseQTL01477	BnaA01G0015500ZS	chrA01	962903	963546	CYP81H1
ciseQTL08076	BnaA01G0015500ZS	chrA01	962903	963546	CYP81H1
ciseQTL30665	BnaA01G0015500ZS	chrA01	962903	963546	CYP81H1
transeQTL00368	BnaA01G0015500ZS	chrA01	962903	963546	CYP81H1
transeQTL01858	BnaA01G0015500ZS	chrA01	962903	963546	CYP81H1
transeQTL04230	BnaA01G0015500ZS	chrA01	962903	963546	CYP81H1
transeQTL12670	BnaA01G0015500ZS	chrA01	962903	963546	CYP81H1
transeQTL00366	BnaA01G0015600ZS	chrA01	963998	964723	MEE59
transeQTL00926	BnaA01G0015600ZS	chrA01	963998	964723	MEE59
transeQTL00995	BnaA01G0015600ZS	chrA01	963998	964723	MEE59
transeQTL01152	BnaA01G0015600ZS	chrA01	963998	964723	MEE59
transeQTL01705	BnaA01G0015600ZS	chrA01	963998	964723	MEE59
transeQTL02850	BnaA01G0015600ZS	chrA01	963998	964723	MEE59
transeQTL07106	BnaA01G0015600ZS	chrA01	963998	964723	MEE59
transeQTL12093	BnaA01G0015600ZS	chrA01	963998	964723	MEE59
transeQTL12670	BnaA01G0015600ZS	chrA01	963998	964723	MEE59
transeQTL27633	BnaA01G0015600ZS	chrA01	963998	964723	MEE59
transeQTL29920	BnaA01G0015600ZS	chrA01	963998	964723	MEE59
ciseQTL00794	BnaA01G0015900ZS	chrA01	970376	972780	MRG1
ciseQTL08158	BnaA01G0015900ZS	chrA01	970376	972780	MRG1
transeQTL01073	BnaA01G0015900ZS	chrA01	970376	972780	MRG1
transeQTL08118	BnaA01G0015900ZS	chrA01	970376	972780	MRG1
transeQTL20459	BnaA01G0015900ZS	chrA01	970376	972780	MRG1
transeQTL21677	BnaA01G0015900ZS	chrA01	970376	972780	MRG1
transeQTL00472	BnaA01G0016000ZS	chrA01	973144	977135	HMA1
transeQTL01152	BnaA01G0016000ZS	chrA01	973144	977135	HMA1
transeQTL01705	BnaA01G0016000ZS	chrA01	973144	977135	HMA1
transeQTL02671	BnaA01G0016000ZS	chrA01	973144	977135	HMA1
transeQTL06164	BnaA01G0016000ZS	chrA01	973144	977135	HMA1
transeQTL08070	BnaA01G0016000ZS	chrA01	973144	977135	HMA1
transeQTL12093	BnaA01G0016000ZS	chrA01	973144	977135	HMA1
transeQTL17547	BnaA01G0016000ZS	chrA01	973144	977135	HMA1
transeQTL21677	BnaA01G0016000ZS	chrA01	973144	977135	HMA1
transeQTL27633	BnaA01G0016000ZS	chrA01	973144	977135	HMA1
transeQTL00926	BnaA01G0016100ZS	chrA01	977534	978521	MYB73
transeQTL02230	BnaA01G0016100ZS	chrA01	977534	978521	MYB73
transeQTL12670	BnaA01G0016100ZS	chrA01	977534	978521	MYB73
ciseQTL09920	BnaA01G0016200ZS	chrA01	994028	996724
transeQTL01152	BnaA01G0016200ZS	chrA01	994028	996724
transeQTL01538	BnaA01G0016200ZS	chrA01	994028	996724
transeQTL01943	BnaA01G0016200ZS	chrA01	994028	996724
transeQTL06777	BnaA01G0016200ZS	chrA01	994028	996724
transeQTL29920	BnaA01G0016200ZS	chrA01	994028	996724
transeQTL41371	BnaA01G0016200ZS	chrA01	994028	996724
transeQTL00068	BnaA01G0016300ZS	chrA01	997249	999091	RDL1
transeQTL00368	BnaA01G0016300ZS	chrA01	997249	999091	RDL1
transeQTL01489	BnaA01G0016300ZS	chrA01	997249	999091	RDL1
transeQTL02321	BnaA01G0016300ZS	chrA01	997249	999091	RDL1
ciseQTL00794	BnaA01G0016400ZS	chrA01	1002023	1005113	IRX14
ciseQTL00794	BnaA01G0016500ZS	chrA01	1012306	1012894	RAP2.10
transeQTL00009	BnaA01G0016500ZS	chrA01	1012306	1012894	RAP2.10
transeQTL04082	BnaA01G0016500ZS	chrA01	1012306	1012894	RAP2.10
transeQTL00167	BnaA01G0016700ZS	chrA01	1025045	1025685	RBP31
transeQTL00922	BnaA01G0016700ZS	chrA01	1025045	1025685	RBP31
transeQTL01370	BnaA01G0016700ZS	chrA01	1025045	1025685	RBP31
transeQTL01471	BnaA01G0016700ZS	chrA01	1025045	1025685	RBP31
transeQTL01926	BnaA01G0016700ZS	chrA01	1025045	1025685	RBP31
transeQTL02442	BnaA01G0016700ZS	chrA01	1025045	1025685	RBP31
transeQTL02443	BnaA01G0016700ZS	chrA01	1025045	1025685	RBP31
transeQTL03071	BnaA01G0016700ZS	chrA01	1025045	1025685	RBP31
transeQTL04231	BnaA01G0016700ZS	chrA01	1025045	1025685	RBP31
transeQTL22018	BnaA01G0016700ZS	chrA01	1025045	1025685	RBP31
transeQTL28592	BnaA01G0016700ZS	chrA01	1025045	1025685	RBP31
ciseQTL00794	BnaA01G0016800ZS	chrA01	1030239	1032380	FLO2
ciseQTL01290	BnaA01G0016800ZS	chrA01	1030239	1032380	FLO2
ciseQTL01301	BnaA01G0016800ZS	chrA01	1030239	1032380	FLO2
transeQTL00009	BnaA01G0016800ZS	chrA01	1030239	1032380	FLO2
transeQTL00929	BnaA01G0016800ZS	chrA01	1030239	1032380	FLO2
transeQTL01523	BnaA01G0016800ZS	chrA01	1030239	1032380	FLO2
ciseQTL00794	BnaA01G0016900ZS	chrA01	1044980	1046692	SPT
ciseQTL01290	BnaA01G0016900ZS	chrA01	1044980	1046692	SPT
ciseQTL01301	BnaA01G0016900ZS	chrA01	1044980	1046692	SPT
transeQTL00995	BnaA01G0016900ZS	chrA01	1044980	1046692	SPT
transeQTL01152	BnaA01G0016900ZS	chrA01	1044980	1046692	SPT
transeQTL08070	BnaA01G0016900ZS	chrA01	1044980	1046692	SPT
transeQTL25357	BnaA01G0016900ZS	chrA01	1044980	1046692	SPT
ciseQTL00794	BnaA01G0017000ZS	chrA01	1048799	1049864	MAPKKK21
ciseQTL00910	BnaA01G0017000ZS	chrA01	1048799	1049864	MAPKKK21
ciseQTL01301	BnaA01G0017000ZS	chrA01	1048799	1049864	MAPKKK21
ciseQTL17532	BnaA01G0017000ZS	chrA01	1048799	1049864	MAPKKK21
ciseQTL39908	BnaA01G0017000ZS	chrA01	1048799	1049864	MAPKKK21
transeQTL01132	BnaA01G0017000ZS	chrA01	1048799	1049864	MAPKKK21
transeQTL01290	BnaA01G0017000ZS	chrA01	1048799	1049864	MAPKKK21
transeQTL33052	BnaA01G0017000ZS	chrA01	1048799	1049864	MAPKKK21
transeQTL00775	BnaA01G0017100ZS	chrA01	1051485	1052180
transeQTL02289	BnaA01G0017100ZS	chrA01	1051485	1052180
transeQTL03504	BnaA01G0017100ZS	chrA01	1051485	1052180
transeQTL06778	BnaA01G0017100ZS	chrA01	1051485	1052180
transeQTL10188	BnaA01G0017100ZS	chrA01	1051485	1052180
transeQTL11550	BnaA01G0017100ZS	chrA01	1051485	1052180
transeQTL12018	BnaA01G0017100ZS	chrA01	1051485	1052180
transeQTL19419	BnaA01G0017100ZS	chrA01	1051485	1052180
transeQTL19622	BnaA01G0017100ZS	chrA01	1051485	1052180
transeQTL32465	BnaA01G0017100ZS	chrA01	1051485	1052180
transeQTL32620	BnaA01G0017100ZS	chrA01	1051485	1052180
transeQTL00995	BnaA01G0017200ZS	chrA01	1052897	1054491
transeQTL01360	BnaA01G0017200ZS	chrA01	1052897	1054491
transeQTL01367	BnaA01G0017200ZS	chrA01	1052897	1054491
transeQTL01750	BnaA01G0017200ZS	chrA01	1052897	1054491
ciseQTL18572	BnaA01G0017300ZS	chrA01	1056878	1057281
transeQTL00366	BnaA01G0017300ZS	chrA01	1056878	1057281
transeQTL00926	BnaA01G0017300ZS	chrA01	1056878	1057281
transeQTL01152	BnaA01G0017300ZS	chrA01	1056878	1057281
transeQTL02850	BnaA01G0017300ZS	chrA01	1056878	1057281
transeQTL08070	BnaA01G0017300ZS	chrA01	1056878	1057281
transeQTL11328	BnaA01G0017300ZS	chrA01	1056878	1057281
transeQTL12093	BnaA01G0017300ZS	chrA01	1056878	1057281
transeQTL12670	BnaA01G0017300ZS	chrA01	1056878	1057281
transeQTL17547	BnaA01G0017300ZS	chrA01	1056878	1057281
transeQTL32747	BnaA01G0017300ZS	chrA01	1056878	1057281
transeQTL01152	BnaA01G0017400ZS	chrA01	1057302	1059816
transeQTL03829	BnaA01G0017400ZS	chrA01	1057302	1059816
transeQTL06387	BnaA01G0017400ZS	chrA01	1057302	1059816
transeQTL06766	BnaA01G0017400ZS	chrA01	1057302	1059816
transeQTL07106	BnaA01G0017400ZS	chrA01	1057302	1059816
transeQTL08070	BnaA01G0017400ZS	chrA01	1057302	1059816
transeQTL11328	BnaA01G0017400ZS	chrA01	1057302	1059816
transeQTL12093	BnaA01G0017400ZS	chrA01	1057302	1059816
transeQTL17547	BnaA01G0017400ZS	chrA01	1057302	1059816
transeQTL21677	BnaA01G0017400ZS	chrA01	1057302	1059816
transeQTL27633	BnaA01G0017400ZS	chrA01	1057302	1059816
ciseQTL01301	BnaA01G0017500ZS	chrA01	1065208	1065634	TBF1
transeQTL00338	BnaA01G0017500ZS	chrA01	1065208	1065634	TBF1
transeQTL00366	BnaA01G0017500ZS	chrA01	1065208	1065634	TBF1
transeQTL00995	BnaA01G0017500ZS	chrA01	1065208	1065634	TBF1
transeQTL01225	BnaA01G0017500ZS	chrA01	1065208	1065634	TBF1
transeQTL12093	BnaA01G0017500ZS	chrA01	1065208	1065634	TBF1
transeQTL12670	BnaA01G0017500ZS	chrA01	1065208	1065634	TBF1
transeQTL00995	BnaA01G0017600ZS	chrA01	1066765	1069455	ATRCCR
transeQTL01015	BnaA01G0017600ZS	chrA01	1066765	1069455	ATRCCR
transeQTL01152	BnaA01G0017600ZS	chrA01	1066765	1069455	ATRCCR
transeQTL01443	BnaA01G0017600ZS	chrA01	1066765	1069455	ATRCCR
transeQTL03215	BnaA01G0017600ZS	chrA01	1066765	1069455	ATRCCR
transeQTL12093	BnaA01G0017600ZS	chrA01	1066765	1069455	ATRCCR
transeQTL12670	BnaA01G0017600ZS	chrA01	1066765	1069455	ATRCCR
transeQTL14054	BnaA01G0017600ZS	chrA01	1066765	1069455	ATRCCR
transeQTL14748	BnaA01G0017600ZS	chrA01	1066765	1069455	ATRCCR
transeQTL17547	BnaA01G0017600ZS	chrA01	1066765	1069455	ATRCCR
transeQTL19608	BnaA01G0017600ZS	chrA01	1066765	1069455	ATRCCR
ciseQTL00794	BnaA01G0017700ZS	chrA01	1070486	1072427	MAP1D
ciseQTL01290	BnaA01G0017700ZS	chrA01	1070486	1072427	MAP1D
ciseQTL01301	BnaA01G0017700ZS	chrA01	1070486	1072427	MAP1D
ciseQTL01477	BnaA01G0017700ZS	chrA01	1070486	1072427	MAP1D
ciseQTL08870	BnaA01G0017700ZS	chrA01	1070486	1072427	MAP1D
transeQTL00822	BnaA01G0017700ZS	chrA01	1070486	1072427	MAP1D
transeQTL11328	BnaA01G0017700ZS	chrA01	1070486	1072427	MAP1D
ciseQTL00794	BnaA01G0017800ZS	chrA01	1072613	1076642	PLP4
ciseQTL01290	BnaA01G0017800ZS	chrA01	1072613	1076642	PLP4
ciseQTL01301	BnaA01G0017800ZS	chrA01	1072613	1076642	PLP4
ciseQTL01477	BnaA01G0017800ZS	chrA01	1072613	1076642	PLP4
ciseQTL03433	BnaA01G0017800ZS	chrA01	1072613	1076642	PLP4
ciseQTL08870	BnaA01G0017800ZS	chrA01	1072613	1076642	PLP4
transeQTL03078	BnaA01G0017800ZS	chrA01	1072613	1076642	PLP4
ciseQTL01301	BnaA01G0017900ZS	chrA01	1083224	1085576	PLP1
ciseQTL08076	BnaA01G0017900ZS	chrA01	1083224	1085576	PLP1
transeQTL01055	BnaA01G0017900ZS	chrA01	1083224	1085576	PLP1
transeQTL07636	BnaA01G0017900ZS	chrA01	1083224	1085576	PLP1
transeQTL08871	BnaA01G0017900ZS	chrA01	1083224	1085576	PLP1
transeQTL09798	BnaA01G0017900ZS	chrA01	1083224	1085576	PLP1
transeQTL27633	BnaA01G0017900ZS	chrA01	1083224	1085576	PLP1
transeQTL00654	BnaA01G0018000ZS	chrA01	1087452	1089893	PLP1
transeQTL01251	BnaA01G0018000ZS	chrA01	1087452	1089893	PLP1
transeQTL02552	BnaA01G0018000ZS	chrA01	1087452	1089893	PLP1
transeQTL02820	BnaA01G0018000ZS	chrA01	1087452	1089893	PLP1
transeQTL03338	BnaA01G0018000ZS	chrA01	1087452	1089893	PLP1
transeQTL05073	BnaA01G0018000ZS	chrA01	1087452	1089893	PLP1
transeQTL06407	BnaA01G0018000ZS	chrA01	1087452	1089893	PLP1
transeQTL13500	BnaA01G0018000ZS	chrA01	1087452	1089893	PLP1
transeQTL15490	BnaA01G0018000ZS	chrA01	1087452	1089893	PLP1
transeQTL20020	BnaA01G0018000ZS	chrA01	1087452	1089893	PLP1
transeQTL20225	BnaA01G0018000ZS	chrA01	1087452	1089893	PLP1
ciseQTL00794	BnaA01G0018100ZS	chrA01	1096596	1098860
ciseQTL01301	BnaA01G0018100ZS	chrA01	1096596	1098860
ciseQTL03433	BnaA01G0018100ZS	chrA01	1096596	1098860
transeQTL01056	BnaA01G0018100ZS	chrA01	1096596	1098860
transeQTL02671	BnaA01G0018100ZS	chrA01	1096596	1098860
transeQTL05119	BnaA01G0018100ZS	chrA01	1096596	1098860
transeQTL12670	BnaA01G0018100ZS	chrA01	1096596	1098860
ciseQTL01301	BnaA01G0018200ZS	chrA01	1099395	1100657
transeQTL00995	BnaA01G0018200ZS	chrA01	1099395	1100657
transeQTL01225	BnaA01G0018200ZS	chrA01	1099395	1100657
transeQTL02840	BnaA01G0018200ZS	chrA01	1099395	1100657
transeQTL07357	BnaA01G0018200ZS	chrA01	1099395	1100657
transeQTL08325	BnaA01G0018200ZS	chrA01	1099395	1100657
transeQTL12093	BnaA01G0018200ZS	chrA01	1099395	1100657
transeQTL12670	BnaA01G0018200ZS	chrA01	1099395	1100657
transeQTL01103	BnaA01G0018300ZS	chrA01	1102364	1105197
transeQTL01367	BnaA01G0018300ZS	chrA01	1102364	1105197
transeQTL07768	BnaA01G0018300ZS	chrA01	1102364	1105197
transeQTL12670	BnaA01G0018300ZS	chrA01	1102364	1105197
ciseQTL01301	BnaA01G0018400ZS	chrA01	1107198	1108715
transeQTL00139	BnaA01G0018400ZS	chrA01	1107198	1108715
transeQTL00188	BnaA01G0018400ZS	chrA01	1107198	1108715
transeQTL00995	BnaA01G0018400ZS	chrA01	1107198	1108715
transeQTL12093	BnaA01G0018400ZS	chrA01	1107198	1108715
ciseQTL01477	BnaA01G0018500ZS	chrA01	1110019	1111895	TCU1
transeQTL01225	BnaA01G0018500ZS	chrA01	1110019	1111895	TCU1
transeQTL01679	BnaA01G0018500ZS	chrA01	1110019	1111895	TCU1
transeQTL19886	BnaA01G0018500ZS	chrA01	1110019	1111895	TCU1
transeQTL29619	BnaA01G0018500ZS	chrA01	1110019	1111895	TCU1
transeQTL32870	BnaA01G0018500ZS	chrA01	1110019	1111895	TCU1
ciseQTL01301	BnaA01G0018600ZS	chrA01	1112265	1113703	MES9
transeQTL00084	BnaA01G0018600ZS	chrA01	1112265	1113703	MES9
transeQTL00140	BnaA01G0018600ZS	chrA01	1112265	1113703	MES9
transeQTL00170	BnaA01G0018600ZS	chrA01	1112265	1113703	MES9
transeQTL00322	BnaA01G0018600ZS	chrA01	1112265	1113703	MES9
transeQTL00486	BnaA01G0018600ZS	chrA01	1112265	1113703	MES9
transeQTL01251	BnaA01G0018600ZS	chrA01	1112265	1113703	MES9
transeQTL01589	BnaA01G0018600ZS	chrA01	1112265	1113703	MES9
transeQTL04697	BnaA01G0018600ZS	chrA01	1112265	1113703	MES9
transeQTL13990	BnaA01G0018600ZS	chrA01	1112265	1113703	MES9
transeQTL17727	BnaA01G0018600ZS	chrA01	1112265	1113703	MES9
ciseQTL00852	BnaA01G0018700ZS	chrA01	1122566	1124817	sks15
ciseQTL01290	BnaA01G0018700ZS	chrA01	1122566	1124817	sks15
ciseQTL01301	BnaA01G0018700ZS	chrA01	1122566	1124817	sks15
ciseQTL02929	BnaA01G0018700ZS	chrA01	1122566	1124817	sks15
ciseQTL17128	BnaA01G0018700ZS	chrA01	1122566	1124817	sks15
transeQTL03078	BnaA01G0018700ZS	chrA01	1122566	1124817	sks15
transeQTL08394	BnaA01G0018700ZS	chrA01	1122566	1124817	sks15
transeQTL14170	BnaA01G0018700ZS	chrA01	1122566	1124817	sks15
transeQTL01282	BnaA01G0018900ZS	chrA01	1132312	1133624	UIF1
transeQTL02149	BnaA01G0018900ZS	chrA01	1132312	1133624	UIF1
ciseQTL00794	BnaA01G0019000ZS	chrA01	1136679	1137983	HCF164
ciseQTL01290	BnaA01G0019000ZS	chrA01	1136679	1137983	HCF164
ciseQTL01301	BnaA01G0019000ZS	chrA01	1136679	1137983	HCF164
transeQTL01489	BnaA01G0019000ZS	chrA01	1136679	1137983	HCF164
transeQTL01750	BnaA01G0019000ZS	chrA01	1136679	1137983	HCF164
transeQTL01878	BnaA01G0019000ZS	chrA01	1136679	1137983	HCF164
ciseQTL01301	BnaA01G0019100ZS	chrA01	1138326	1140085
ciseQTL01477	BnaA01G0019100ZS	chrA01	1138326	1140085
ciseQTL02929	BnaA01G0019100ZS	chrA01	1138326	1140085
transeQTL01225	BnaA01G0019100ZS	chrA01	1138326	1140085
transeQTL09396	BnaA01G0019100ZS	chrA01	1138326	1140085
transeQTL12093	BnaA01G0019100ZS	chrA01	1138326	1140085
transeQTL12670	BnaA01G0019100ZS	chrA01	1138326	1140085
transeQTL00679	BnaA01G0019300ZS	chrA01	1151126	1151654
transeQTL02256	BnaA01G0019300ZS	chrA01	1151126	1151654
ciseQTL00794	BnaA01G0019400ZS	chrA01	1154131	1156570	CTU2
ciseQTL01301	BnaA01G0019400ZS	chrA01	1154131	1156570	CTU2
transeQTL00009	BnaA01G0019400ZS	chrA01	1154131	1156570	CTU2
ciseQTL00910	BnaA01G0019500ZS	chrA01	1156644	1161671	SAW1
ciseQTL01301	BnaA01G0019500ZS	chrA01	1156644	1161671	SAW1
ciseQTL03674	BnaA01G0019500ZS	chrA01	1156644	1161671	SAW1
ciseQTL03877	BnaA01G0019500ZS	chrA01	1156644	1161671	SAW1
ciseQTL36070	BnaA01G0019500ZS	chrA01	1156644	1161671	SAW1
transeQTL00541	BnaA01G0019500ZS	chrA01	1156644	1161671	SAW1
transeQTL00926	BnaA01G0019500ZS	chrA01	1156644	1161671	SAW1
transeQTL00300	BnaA01G0019600ZS	chrA01	1170450	1174099	DAR1
transeQTL00990	BnaA01G0019600ZS	chrA01	1170450	1174099	DAR1
transeQTL01503	BnaA01G0019600ZS	chrA01	1170450	1174099	DAR1
transeQTL04675	BnaA01G0019600ZS	chrA01	1170450	1174099	DAR1
transeQTL06029	BnaA01G0019600ZS	chrA01	1170450	1174099	DAR1
transeQTL15822	BnaA01G0019600ZS	chrA01	1170450	1174099	DAR1
transeQTL17988	BnaA01G0019600ZS	chrA01	1170450	1174099	DAR1
transeQTL00046	BnaA01G0019700ZS	chrA01	1177056	1179358
transeQTL00874	BnaA01G0019700ZS	chrA01	1177056	1179358
transeQTL01701	BnaA01G0019700ZS	chrA01	1177056	1179358
transeQTL02439	BnaA01G0019700ZS	chrA01	1177056	1179358
transeQTL04034	BnaA01G0019700ZS	chrA01	1177056	1179358
transeQTL05148	BnaA01G0019700ZS	chrA01	1177056	1179358
transeQTL05339	BnaA01G0019700ZS	chrA01	1177056	1179358
transeQTL14799	BnaA01G0019700ZS	chrA01	1177056	1179358
transeQTL15233	BnaA01G0019700ZS	chrA01	1177056	1179358
transeQTL31233	BnaA01G0019700ZS	chrA01	1177056	1179358
transeQTL35567	BnaA01G0019700ZS	chrA01	1177056	1179358
transeQTL00356	BnaA01G0019800ZS	chrA01	1180090	1181193	MCU4
transeQTL02089	BnaA01G0019800ZS	chrA01	1180090	1181193	MCU4
transeQTL02149	BnaA01G0019800ZS	chrA01	1180090	1181193	MCU4
transeQTL02413	BnaA01G0019800ZS	chrA01	1180090	1181193	MCU4
transeQTL03230	BnaA01G0019800ZS	chrA01	1180090	1181193	MCU4
transeQTL03232	BnaA01G0019800ZS	chrA01	1180090	1181193	MCU4
transeQTL03386	BnaA01G0019800ZS	chrA01	1180090	1181193	MCU4
transeQTL03794	BnaA01G0019800ZS	chrA01	1180090	1181193	MCU4
transeQTL05696	BnaA01G0019800ZS	chrA01	1180090	1181193	MCU4
transeQTL09826	BnaA01G0019800ZS	chrA01	1180090	1181193	MCU4
transeQTL13307	BnaA01G0019800ZS	chrA01	1180090	1181193	MCU4
transeQTL00995	BnaA01G0019900ZS	chrA01	1183390	1184482	LSU
transeQTL01152	BnaA01G0019900ZS	chrA01	1183390	1184482	LSU
transeQTL01360	BnaA01G0019900ZS	chrA01	1183390	1184482	LSU
transeQTL02513	BnaA01G0019900ZS	chrA01	1183390	1184482	LSU
transeQTL02850	BnaA01G0019900ZS	chrA01	1183390	1184482	LSU
transeQTL08192	BnaA01G0019900ZS	chrA01	1183390	1184482	LSU
transeQTL12093	BnaA01G0019900ZS	chrA01	1183390	1184482	LSU
transeQTL12670	BnaA01G0019900ZS	chrA01	1183390	1184482	LSU
transeQTL14054	BnaA01G0019900ZS	chrA01	1183390	1184482	LSU
transeQTL21677	BnaA01G0019900ZS	chrA01	1183390	1184482	LSU
transeQTL31036	BnaA01G0019900ZS	chrA01	1183390	1184482	LSU
transeQTL00366	BnaA01G0020000ZS	chrA01	1185716	1186628	RCE1
transeQTL00541	BnaA01G0020000ZS	chrA01	1185716	1186628	RCE1
transeQTL00995	BnaA01G0020000ZS	chrA01	1185716	1186628	RCE1
transeQTL01943	BnaA01G0020000ZS	chrA01	1185716	1186628	RCE1
transeQTL03747	BnaA01G0020000ZS	chrA01	1185716	1186628	RCE1
transeQTL06326	BnaA01G0020000ZS	chrA01	1185716	1186628	RCE1
transeQTL06387	BnaA01G0020000ZS	chrA01	1185716	1186628	RCE1
transeQTL08325	BnaA01G0020000ZS	chrA01	1185716	1186628	RCE1
transeQTL12670	BnaA01G0020000ZS	chrA01	1185716	1186628	RCE1
transeQTL15402	BnaA01G0020000ZS	chrA01	1185716	1186628	RCE1
transeQTL40947	BnaA01G0020000ZS	chrA01	1185716	1186628	RCE1
transeQTL00304	BnaA01G0020100ZS	chrA01	1186846	1188823
transeQTL00967	BnaA01G0020100ZS	chrA01	1186846	1188823
transeQTL02193	BnaA01G0020100ZS	chrA01	1186846	1188823
transeQTL02221	BnaA01G0020100ZS	chrA01	1186846	1188823
transeQTL02737	BnaA01G0020100ZS	chrA01	1186846	1188823
transeQTL03303	BnaA01G0020100ZS	chrA01	1186846	1188823
transeQTL07416	BnaA01G0020100ZS	chrA01	1186846	1188823
transeQTL10430	BnaA01G0020100ZS	chrA01	1186846	1188823
transeQTL12732	BnaA01G0020100ZS	chrA01	1186846	1188823
transeQTL00366	BnaA01G0020200ZS	chrA01	1189801	1192748	BEH2
transeQTL01152	BnaA01G0020200ZS	chrA01	1189801	1192748	BEH2
transeQTL01225	BnaA01G0020200ZS	chrA01	1189801	1192748	BEH2
transeQTL01489	BnaA01G0020200ZS	chrA01	1189801	1192748	BEH2
transeQTL02181	BnaA01G0020200ZS	chrA01	1189801	1192748	BEH2
transeQTL08192	BnaA01G0020200ZS	chrA01	1189801	1192748	BEH2
transeQTL09396	BnaA01G0020200ZS	chrA01	1189801	1192748	BEH2
transeQTL12093	BnaA01G0020200ZS	chrA01	1189801	1192748	BEH2
transeQTL12670	BnaA01G0020200ZS	chrA01	1189801	1192748	BEH2
transeQTL14748	BnaA01G0020200ZS	chrA01	1189801	1192748	BEH2
transeQTL21691	BnaA01G0020200ZS	chrA01	1189801	1192748	BEH2
ciseQTL00794	BnaA01G0020400ZS	chrA01	1197740	1201010	ATAPP1
ciseQTL01290	BnaA01G0020400ZS	chrA01	1197740	1201010	ATAPP1
ciseQTL01301	BnaA01G0020400ZS	chrA01	1197740	1201010	ATAPP1
ciseQTL03433	BnaA01G0020400ZS	chrA01	1197740	1201010	ATAPP1
ciseQTL03674	BnaA01G0020400ZS	chrA01	1197740	1201010	ATAPP1
ciseQTL35404	BnaA01G0020400ZS	chrA01	1197740	1201010	ATAPP1
ciseQTL01290	BnaA01G0020500ZS	chrA01	1201308	1207635
ciseQTL01301	BnaA01G0020500ZS	chrA01	1201308	1207635
ciseQTL01477	BnaA01G0020500ZS	chrA01	1201308	1207635
ciseQTL01858	BnaA01G0020500ZS	chrA01	1201308	1207635
ciseQTL02940	BnaA01G0020500ZS	chrA01	1201308	1207635
ciseQTL03433	BnaA01G0020500ZS	chrA01	1201308	1207635
ciseQTL06322	BnaA01G0020500ZS	chrA01	1201308	1207635
ciseQTL08870	BnaA01G0020500ZS	chrA01	1201308	1207635
ciseQTL10383	BnaA01G0020500ZS	chrA01	1201308	1207635
ciseQTL14329	BnaA01G0020500ZS	chrA01	1201308	1207635
ciseQTL14869	BnaA01G0020500ZS	chrA01	1201308	1207635
transeQTL00015	BnaA01G0020600ZS	chrA01	1229805	1231584	HB40
transeQTL00109	BnaA01G0020600ZS	chrA01	1229805	1231584	HB40
transeQTL00502	BnaA01G0020600ZS	chrA01	1229805	1231584	HB40
transeQTL01329	BnaA01G0020600ZS	chrA01	1229805	1231584	HB40
transeQTL02265	BnaA01G0020600ZS	chrA01	1229805	1231584	HB40
transeQTL04480	BnaA01G0020600ZS	chrA01	1229805	1231584	HB40
transeQTL04711	BnaA01G0020600ZS	chrA01	1229805	1231584	HB40
transeQTL05251	BnaA01G0020600ZS	chrA01	1229805	1231584	HB40
transeQTL07037	BnaA01G0020600ZS	chrA01	1229805	1231584	HB40
transeQTL16142	BnaA01G0020600ZS	chrA01	1229805	1231584	HB40
transeQTL23319	BnaA01G0020600ZS	chrA01	1229805	1231584	HB40
ciseQTL01301	BnaA01G0020700ZS	chrA01	1234286	1236361	GBF1
ciseQTL07759	BnaA01G0020700ZS	chrA01	1234286	1236361	GBF1
transeQTL02671	BnaA01G0020700ZS	chrA01	1234286	1236361	GBF1
transeQTL08070	BnaA01G0020700ZS	chrA01	1234286	1236361	GBF1
transeQTL08325	BnaA01G0020700ZS	chrA01	1234286	1236361	GBF1
transeQTL09005	BnaA01G0020700ZS	chrA01	1234286	1236361	GBF1
ciseQTL00852	BnaA01G0020800ZS	chrA01	1236521	1237951	HVA22K
ciseQTL01155	BnaA01G0020800ZS	chrA01	1236521	1237951	HVA22K
ciseQTL01301	BnaA01G0020800ZS	chrA01	1236521	1237951	HVA22K
ciseQTL03433	BnaA01G0020800ZS	chrA01	1236521	1237951	HVA22K
ciseQTL25605	BnaA01G0020800ZS	chrA01	1236521	1237951	HVA22K
ciseQTL35538	BnaA01G0020800ZS	chrA01	1236521	1237951	HVA22K
transeQTL03078	BnaA01G0020800ZS	chrA01	1236521	1237951	HVA22K
transeQTL24454	BnaA01G0020800ZS	chrA01	1236521	1237951	HVA22K
ciseQTL18572	BnaA01G0020900ZS	chrA01	1238042	1239715	SCL15
ciseQTL00852	BnaA01G0021100ZS	chrA01	1252380	1253442
ciseQTL01301	BnaA01G0021100ZS	chrA01	1252380	1253442
ciseQTL18572	BnaA01G0021100ZS	chrA01	1252380	1253442
ciseQTL21868	BnaA01G0021100ZS	chrA01	1252380	1253442
transeQTL00376	BnaA01G0021100ZS	chrA01	1252380	1253442
transeQTL00463	BnaA01G0021100ZS	chrA01	1252380	1253442
transeQTL00995	BnaA01G0021100ZS	chrA01	1252380	1253442
transeQTL01022	BnaA01G0021100ZS	chrA01	1252380	1253442
transeQTL02666	BnaA01G0021100ZS	chrA01	1252380	1253442
transeQTL19886	BnaA01G0021100ZS	chrA01	1252380	1253442
transeQTL31036	BnaA01G0021100ZS	chrA01	1252380	1253442
transeQTL00232	BnaA01G0021200ZS	chrA01	1254324	1254663	PBRP
transeQTL00884	BnaA01G0021200ZS	chrA01	1254324	1254663	PBRP
transeQTL01781	BnaA01G0021200ZS	chrA01	1254324	1254663	PBRP
transeQTL04271	BnaA01G0021200ZS	chrA01	1254324	1254663	PBRP
transeQTL17499	BnaA01G0021200ZS	chrA01	1254324	1254663	PBRP
transeQTL21501	BnaA01G0021200ZS	chrA01	1254324	1254663	PBRP
ciseQTL01477	BnaA01G0021300ZS	chrA01	1255452	1256045
ciseQTL09920	BnaA01G0021300ZS	chrA01	1255452	1256045
ciseQTL18572	BnaA01G0021300ZS	chrA01	1255452	1256045
transeQTL05143	BnaA01G0021300ZS	chrA01	1255452	1256045
transeQTL13330	BnaA01G0021300ZS	chrA01	1255452	1256045
ciseQTL00777	BnaA01G0021400ZS	chrA01	1259651	1260463
transeQTL00454	BnaA01G0021400ZS	chrA01	1259651	1260463
transeQTL01073	BnaA01G0021400ZS	chrA01	1259651	1260463
transeQTL03154	BnaA01G0021400ZS	chrA01	1259651	1260463
transeQTL03284	BnaA01G0021400ZS	chrA01	1259651	1260463
transeQTL06659	BnaA01G0021400ZS	chrA01	1259651	1260463
transeQTL35712	BnaA01G0021400ZS	chrA01	1259651	1260463
ciseQTL00794	BnaA01G0021500ZS	chrA01	1265944	1267168
ciseQTL01290	BnaA01G0021500ZS	chrA01	1265944	1267168
ciseQTL01301	BnaA01G0021500ZS	chrA01	1265944	1267168
ciseQTL03433	BnaA01G0021500ZS	chrA01	1265944	1267168
ciseQTL03674	BnaA01G0021500ZS	chrA01	1265944	1267168
ciseQTL05902	BnaA01G0021500ZS	chrA01	1265944	1267168
ciseQTL08870	BnaA01G0021500ZS	chrA01	1265944	1267168
ciseQTL13259	BnaA01G0021500ZS	chrA01	1265944	1267168
transeQTL02582	BnaA01G0021500ZS	chrA01	1265944	1267168
transeQTL17377	BnaA01G0021500ZS	chrA01	1265944	1267168
ciseQTL01301	BnaA01G0021600ZS	chrA01	1271407	1272398	HANL2
transeQTL00274	BnaA01G0021600ZS	chrA01	1271407	1272398	HANL2
transeQTL00985	BnaA01G0021600ZS	chrA01	1271407	1272398	HANL2
transeQTL02300	BnaA01G0021600ZS	chrA01	1271407	1272398	HANL2
transeQTL03445	BnaA01G0021600ZS	chrA01	1271407	1272398	HANL2
transeQTL03693	BnaA01G0021600ZS	chrA01	1271407	1272398	HANL2
transeQTL04280	BnaA01G0021600ZS	chrA01	1271407	1272398	HANL2
transeQTL05186	BnaA01G0021600ZS	chrA01	1271407	1272398	HANL2
transeQTL07288	BnaA01G0021600ZS	chrA01	1271407	1272398	HANL2
transeQTL16323	BnaA01G0021600ZS	chrA01	1271407	1272398	HANL2
transeQTL16732	BnaA01G0021600ZS	chrA01	1271407	1272398	HANL2
ciseQTL00794	BnaA01G0021700ZS	chrA01	1275806	1278923
ciseQTL01290	BnaA01G0021700ZS	chrA01	1275806	1278923
ciseQTL01301	BnaA01G0021700ZS	chrA01	1275806	1278923
ciseQTL11614	BnaA01G0021700ZS	chrA01	1275806	1278923
ciseQTL41078	BnaA01G0021700ZS	chrA01	1275806	1278923
transeQTL00822	BnaA01G0021700ZS	chrA01	1275806	1278923
transeQTL01706	BnaA01G0021700ZS	chrA01	1275806	1278923
transeQTL01852	BnaA01G0021700ZS	chrA01	1275806	1278923
ciseQTL07065	BnaA01G0021900ZS	chrA01	1283620	1286219
transeQTL00252	BnaA01G0021900ZS	chrA01	1283620	1286219
transeQTL00959	BnaA01G0021900ZS	chrA01	1283620	1286219
transeQTL01073	BnaA01G0021900ZS	chrA01	1283620	1286219
transeQTL02773	BnaA01G0021900ZS	chrA01	1283620	1286219
transeQTL02824	BnaA01G0021900ZS	chrA01	1283620	1286219
transeQTL03386	BnaA01G0021900ZS	chrA01	1283620	1286219
transeQTL04470	BnaA01G0021900ZS	chrA01	1283620	1286219
transeQTL05403	BnaA01G0021900ZS	chrA01	1283620	1286219
transeQTL11443	BnaA01G0021900ZS	chrA01	1283620	1286219
transeQTL12995	BnaA01G0021900ZS	chrA01	1283620	1286219
transeQTL00156	BnaA01G0022100ZS	chrA01	1296162	1298686
transeQTL01197	BnaA01G0022100ZS	chrA01	1296162	1298686
transeQTL01475	BnaA01G0022100ZS	chrA01	1296162	1298686
transeQTL02091	BnaA01G0022100ZS	chrA01	1296162	1298686
transeQTL02224	BnaA01G0022100ZS	chrA01	1296162	1298686
transeQTL02898	BnaA01G0022100ZS	chrA01	1296162	1298686
transeQTL03754	BnaA01G0022100ZS	chrA01	1296162	1298686
transeQTL04254	BnaA01G0022100ZS	chrA01	1296162	1298686
transeQTL18236	BnaA01G0022100ZS	chrA01	1296162	1298686
transeQTL19401	BnaA01G0022100ZS	chrA01	1296162	1298686
transeQTL21824	BnaA01G0022100ZS	chrA01	1296162	1298686
ciseQTL01290	BnaA01G0022200ZS	chrA01	1301009	1302482
ciseQTL01301	BnaA01G0022200ZS	chrA01	1301009	1302482
ciseQTL09920	BnaA01G0022200ZS	chrA01	1301009	1302482
ciseQTL18572	BnaA01G0022200ZS	chrA01	1301009	1302482
transeQTL00794	BnaA01G0022200ZS	chrA01	1301009	1302482
transeQTL02671	BnaA01G0022200ZS	chrA01	1301009	1302482
transeQTL09005	BnaA01G0022200ZS	chrA01	1301009	1302482
ciseQTL01301	BnaA01G0022300ZS	chrA01	1307532	1312039	AUXILIN-LIKE4
[truncated: 589,209+ more rows]

## Sheet: ST5
Table S5. Results of GO enrichment analysis of specifically identified eGenes at 20 DAF
[truncated: 35 more rows]

[truncated: 13 more sheets: ST6, ST7, ST8, ST9, ST10, ST11, ST12, ST13, ST14, ST15, ST16, ST17, ST18]
